# Supplementary material for: A Water-Soluble Aggregation-Induced Emission Photosensitizer with Intrinsic Antibacterial Activity as an Antiplanktonic and Antibiofilm Therapeutic Agent
Source: J Med Chem. 2025 Apr 5;68(8):8768–85. doi: 10.1021/acs.jmedchem.5c00403 (PMC12035805; doi:10.1021/acs.jmedchem.5c00403)
Supplement: Supplementary file 2 — jm5c00403_si_002.xlsx [file jm5c00403_si_002.xlsx]

## Sheet: Planktonic SA vs 2xMIC TPA-1
Valid	Comparison (group1/group2)	Condition Numerator	Condition Denominator	# of Ratios	Group	AVG Group Quantity Denominator	AVG Group Quantity Numerator	AVG Log2 Ratio	Absolute AVG Log2 Ratio	% Change	Ratio	Pvalue	Qvalue	Degrees Of Freedom	Standard Error	ProteinGroups	ProteinNames	ProteinDescriptions	Genes	UniProtIds	Organisms	Protein Coverage	Molecular Weight	OrganismId	Protein Existence	Sequence Version	# Unique Total Peptides	# Unique Total EG.Id
TRUE	PSA / 2x	PSA	2x	12	A0A0H2WWP1;Q2FWH4	8617.15	87888.7	3.35039	3.35039	919.9270078617727	10.199270078617728	2.70283e-06	3.069698728018115E-07	3.138031482696533	0.0435411	A0A0H2WWP1;Q2FWH4	MURF_STAAC;MURF_STAA8	UDP-N-acetylmuramoyl-tripeptide--D-alanyl-D-alanine ligase	murF	A0A0H2WWP1;Q2FWH4	Staphylococcus aureus (strain COL);Staphylococcus aureus (strain NCTC 8325 / PS 47)	14.6%;14.6%	50052.76;50052.76	93062;93061	3;1	1	14	24
TRUE	PSA / 2x	PSA	2x	12	A0A0H2WZ38;A0A0H3JN63	4371.04	35664.5	3.02844	3.028440277596596	715.9271107379554	8.159271107379555	1.8809e-09	1.7658802618283806E-09	6.105560302734375	0.0606782	A0A0H2WZ38;A0A0H3JN63	GATD_STAAC;GATD_STAAN	Lipid II isoglutaminyl synthase (glutamine-hydrolyzing) subunit GatD	gatD	A0A0H2WZ38;A0A0H3JN63	Staphylococcus aureus (strain COL);Staphylococcus aureus (strain N315)	17.7%;17.7%	27430.03;27430.03	93062;158879	1	1	9	13
TRUE	PSA / 2x	PSA	2x	12	A0A0H2XI99;P0C046;Q2G189;Q5HJ91;Q6GCJ0;Q6GK29;Q7A1V4;Q7A7S4;Q99WU4	1.20545e+06	1.46082e+06	0.277203	0.27720273997188954	21.184294710601705	1.211842947106017	0.000127286	7.278565967670972E-06	3.962533950805664	0.0438031	A0A0H2XI99;P0C046;Q2G189;Q5HJ91;Q6GCJ0;Q6GK29;Q7A1V4;Q7A7S4;Q99WU4	ESXA_STAA3;ESXA_STAAE;ESXA_STAA8;ESXA_STAAC;ESXA_STAAS;ESXA_STAAR;ESXA_STAAW;ESXA_STAAN;ESXA_STAAM	Type VII secretion system extracellular protein A	esxA	A0A0H2XI99;P0C046;Q2G189;Q5HJ91;Q6GCJ0;Q6GK29;Q7A1V4;Q7A7S4;Q99WU4	Staphylococcus aureus (strain USA300);Staphylococcus aureus (strain Newman);Staphylococcus aureus (strain NCTC 8325 / PS 47);Staphylococcus aureus (strain COL);Staphylococcus aureus (strain MSSA476);Staphylococcus aureus (strain MRSA252);Staphylococcus aureus (strain MW2);Staphylococcus aureus (strain N315);Staphylococcus aureus (strain Mu50 / ATCC 700699)	64.9%;64.9%;64.9%;64.9%;64.9%;64.9%;64.9%;64.9%;64.9%	11036.24;11036.24;11036.24;11036.24;11036.24;11036.24;11036.24;11036.24;11036.24	367830;426430;93061;93062;282459;282458;196620;158879;158878	1;1;1;3;3;3;3;1;3	1	7	8
TRUE	PSA / 2x	PSA	2x	12	A0A0H2XIV9;A0A0H3KDT7;Q2G179	1819.5623779296875	19536.5	3.42451	3.424512075144684	973.6948132126605	10.736948132126605	7.63041e-06	6.898494498640458E-07	3.4870285987854004	0.0799048	A0A0H2XIV9;A0A0H3KDT7;Q2G179	ESSD_STAA3;ESSD_STAAE;ESSD_STAA8	Type VII secretion system protein EssD;Type VII secretion systems protein EssD;Type VII secretion system protein EssD	essD	A0A0H2XIV9;A0A0H3KDT7;Q2G179	Staphylococcus aureus (strain USA300);Staphylococcus aureus (strain Newman);Staphylococcus aureus (strain NCTC 8325 / PS 47)	18.7%;18.6%;18.7%	68318.34;68701.76;68318.34	367830;426430;93061	1	1	21	21
TRUE	PSA / 2x	PSA	2x	12	A0A0H3JPC6;A0A0H3JVA1	6649.63	196100	4.88217	4.882171001901811	2849.0349227147335	29.490349227147334	2.4865e-08	1.0143922017405268E-08	3.9838364124298096	0.0400027	A0A0H3JPC6;A0A0H3JVA1	TARS_STAAM;TARS_STAAW	Poly(ribitol-phosphate) beta-N-acetylglucosaminyltransferase TarS	tarS	A0A0H3JPC6;A0A0H3JVA1	Staphylococcus aureus (strain Mu50 / ATCC 700699);Staphylococcus aureus (strain MW2)	26.2%;26.2%	66256.92;66254.88	158878;196620	1	1	30	35
TRUE	PSA / 2x	PSA	2x	10	A0A0H3JR16	1798.64	39711.1	4.46457	4.464567966285748	2107.846498199454	22.07846498199454	3.76657e-07	6.758400347703136E-08	4.21706	0.0904211	A0A0H3JR16	LPLA1_STAAM	Lipoate--protein ligase 1	SAV1028	A0A0H3JR16	Staphylococcus aureus (strain Mu50 / ATCC 700699)	0.149	37869.7	158878	1	1	10	12
TRUE	PSA / 2x	PSA	2x	12	A0A0H3JRU9	7187.96	218371	4.92505	4.92505	2938.008745777187	30.380087457771868	0.00036253	1.9068303098774138E-05	2.1309304237365723	0.11907663082379702	A0A0H3JRU9	PYC_STAAM	Pyruvate carboxylase	pycA	A0A0H3JRU9	Staphylococcus aureus (strain Mu50 / ATCC 700699)	0.191	128558	158878	1	1	57	71
TRUE	PSA / 2x	PSA	2x	12	A0A0H3JUG6	10515.2	83740.6	2.99346	2.993456456188786	696.3797052264862	7.963797052264862	3.83356e-07	6.848632316490391E-08	4.699995994567871	0.0850168	A0A0H3JUG6	QUEH_STAAM	Epoxyqueuosine reductase QueH	queH	A0A0H3JUG6	Staphylococcus aureus (strain Mu50 / ATCC 700699)	0.096	27789	158878	1	1	11	14
TRUE	PSA / 2x	PSA	2x	12	A0A0H3JUU7	2241.12	70025.7	4.96559	4.965593773092366	3024.5873630035585	31.245873630035586	4.00721e-06	4.1947173801354537E-07	3.0479979515075684	0.069133	A0A0H3JUU7	MURT_STAAN	Lipid II isoglutaminyl synthase (glutamine-hydrolyzing) subunit MurT	murT	A0A0H3JUU7	Staphylococcus aureus (strain N315)	0.05	49192	158879	1	1	25	33
TRUE	PSA / 2x	PSA	2x	12	A0A0H3K686;P02976;P0A015;P99134	4.27385e+06	167988	-4.66911	4.669105890808551	-96.0694	0.039306	1.71992e-05	1.3418964406566793E-06	3.738910675048828	0.1610376527573714	A0A0H3K686;P02976;P0A015;P99134	SPA_STAAE;SPA_STAA8;SPA_STAAM;SPA_STAAN	Immunoglobulin G-binding protein A	spa	A0A0H3K686;P02976;P0A015;P99134	Staphylococcus aureus (strain Newman);Staphylococcus aureus (strain NCTC 8325 / PS 47);Staphylococcus aureus (strain Mu50 / ATCC 700699);Staphylococcus aureus (strain N315)	37.2%;36.6%;38.4%;38.4%	55554.27;56437.19;48872.91;48872.91	426430;93061;158878;158879	1	2;3;1;1	14	16
TRUE	PSA / 2x	PSA	2x	12	A0A0H3K6J4;O33599;Q5HJ99;Q6GCJ6;Q7A7T0;Q8NYG1;Q99WV0	18655.2	7495.56	-1.31547	1.3154706069047921	-59.8206	0.40179440871697825	0.0326097	0.00143841	5.026880264282227	0.18240990993261652	A0A0H3K6J4;O33599;Q5HJ99;Q6GCJ6;Q7A7T0;Q8NYG1;Q99WV0	LYTM_STAAE;LYTM_STAA8;LYTM_STAAC;LYTM_STAAS;LYTM_STAAN;LYTM_STAAW;LYTM_STAAM	Glycyl-glycine endopeptidase LytM	lytM	A0A0H3K6J4;O33599;Q5HJ99;Q6GCJ6;Q7A7T0;Q8NYG1;Q99WV0	Staphylococcus aureus (strain Newman);Staphylococcus aureus (strain NCTC 8325 / PS 47);Staphylococcus aureus (strain COL);Staphylococcus aureus (strain MSSA476);Staphylococcus aureus (strain N315);Staphylococcus aureus (strain MW2);Staphylococcus aureus (strain Mu50 / ATCC 700699)	18.7%;18.7%;18.7%;18.7%;18.7%;18.7%;18.7%	34316.54;34316.54;34316.54;34354.67;34301.57;34354.67;34301.57	426430;93061;93062;282459;158879;196620;158878	3;1;3;3;3;3;3	2;3;2;1;1;1;1	5	5
TRUE	PSA / 2x	PSA	2x	12	A0A0H3K9F2;P0C5D2;Q2FFL4;Q2FX12;Q5HEP3;Q6G853;Q6GFH6;Q7A0I2;Q7A4S1;Q99T00	7179.65	95813.1	3.73824	3.7382385439792896	1234.5103079356966	13.345103079356965	2.45837e-08	1.007930812926642E-08	5.594114780426025	0.0919279	A0A0H3K9F2;P0C5D2;Q2FFL4;Q2FX12;Q5HEP3;Q6G853;Q6GFH6;Q7A0I2;Q7A4S1;Q99T00	PTPA_STAAE;PTPA_STAAU;PTPA_STAA3;PTPA_STAA8;PTPA_STAAC;PTPA_STAAS;PTPA_STAAR;PTPA_STAAW;PTPA_STAAN;PTPA_STAAM	Low molecular weight protein-tyrosine-phosphatase PtpA	ptpA	A0A0H3K9F2;P0C5D2;Q2FFL4;Q2FX12;Q5HEP3;Q6G853;Q6GFH6;Q7A0I2;Q7A4S1;Q99T00	Staphylococcus aureus (strain Newman);Staphylococcus aureus;Staphylococcus aureus (strain USA300);Staphylococcus aureus (strain NCTC 8325 / PS 47);Staphylococcus aureus (strain COL);Staphylococcus aureus (strain MSSA476);Staphylococcus aureus (strain MRSA252);Staphylococcus aureus (strain MW2);Staphylococcus aureus (strain N315);Staphylococcus aureus (strain Mu50 / ATCC 700699)	16.9%;16.9%;16.9%;16.9%;16.9%;16.9%;16.9%;16.9%;16.9%;16.9%	17490.74;17490.74;17490.74;17490.74;17490.74;17490.74;17481.73;17490.74;17490.74;17490.74	426430;1280;367830;93061;93062;282459;282458;196620;158879;158878	1;1;3;3;3;3;3;3;1;3	1	3	5
TRUE	PSA / 2x	PSA	2x	12	A5INP2;A6QD41;A6TXF1;A7WWM4;A8YYS4;P68865;P68866;P68867;P68868;Q2FKQ5;Q2G2H5;Q5HJZ5;Q6GD89;Q6GKU4	10531.9	186927	4.14963	4.149628436073186	1674.8539854785222	17.74853985478522	6.06756e-11	2.2615434790233317E-10	5.954131126403809	0.0390631	A5INP2;A6QD41;A6TXF1;A7WWM4;A8YYS4;P68865;P68866;P68867;P68868;Q2FKQ5;Q2G2H5;Q5HJZ5;Q6GD89;Q6GKU4	DNAA_STAA9;DNAA_STAAE;DNAA_STAA2;DNAA_STAA1;DNAA_STAAT;DNAA_STAAM;DNAA_STAAN;DNAA_STAAU;DNAA_STAAW;DNAA_STAA3;DNAA_STAA8;DNAA_STAAC;DNAA_STAAS;DNAA_STAAR	Chromosomal replication initiator protein DnaA	dnaA	A5INP2;A6QD41;A6TXF1;A7WWM4;A8YYS4;P68865;P68866;P68867;P68868;Q2FKQ5;Q2G2H5;Q5HJZ5;Q6GD89;Q6GKU4	Staphylococcus aureus (strain JH9);Staphylococcus aureus (strain Newman);Staphylococcus aureus (strain JH1);Staphylococcus aureus (strain Mu3 / ATCC 700698);Staphylococcus aureus (strain USA300 / TCH1516);Staphylococcus aureus (strain Mu50 / ATCC 700699);Staphylococcus aureus (strain N315);Staphylococcus aureus;Staphylococcus aureus (strain MW2);Staphylococcus aureus (strain USA300);Staphylococcu…	42.6%;42.6%;42.6%;42.6%;42.6%;42.6%;42.6%;42.6%;42.6%;42.6%;42.6%;42.6%;42.6%;42.6%	51965.77;51965.77;51965.77;51965.77;51965.77;51965.77;51965.77;51965.77;51965.77;51965.77;51965.77;51965.77;51965.77;51935.75	359786;426430;359787;418127;451516;158878;158879;1280;196620;367830;93061;93062;282459;282458	3;3;3;3;3;3;1;3;3;3;3;3;3;3	1	30	35
TRUE	PSA / 2x	PSA	2x	10	A5INP5;A6QD43;A6TXF4;A7WWN1;A8YYS7;P68861;P68862;P68863;P68864;Q2FKQ2;Q2G275;Q5HJZ2;Q6GD86;Q6GKU1	3912.76	19529.9	2.31943	2.319426080784663	399.13361947293373	4.991336194729337	0.0122819	0.000550036	1.3982198238372803	0.10604841003086966	A5INP5;A6QD43;A6TXF4;A7WWN1;A8YYS7;P68861;P68862;P68863;P68864;Q2FKQ2;Q2G275;Q5HJZ2;Q6GD86;Q6GKU1	RECF_STAA9;RECF_STAAE;RECF_STAA2;RECF_STAA1;RECF_STAAT;RECF_STAAM;RECF_STAAN;RECF_STAAU;RECF_STAAW;RECF_STAA3;RECF_STAA8;RECF_STAAC;RECF_STAAS;RECF_STAAR	DNA replication and repair protein RecF	recF	A5INP5;A6QD43;A6TXF4;A7WWN1;A8YYS7;P68861;P68862;P68863;P68864;Q2FKQ2;Q2G275;Q5HJZ2;Q6GD86;Q6GKU1	Staphylococcus aureus (strain JH9);Staphylococcus aureus (strain Newman);Staphylococcus aureus (strain JH1);Staphylococcus aureus (strain Mu3 / ATCC 700698);Staphylococcus aureus (strain USA300 / TCH1516);Staphylococcus aureus (strain Mu50 / ATCC 700699);Staphylococcus aureus (strain N315);Staphylococcus aureus;Staphylococcus aureus (strain MW2);Staphylococcus aureus (strain USA300);Staphylococcu…	8.1%;8.1%;8.1%;8.1%;8.1%;8.1%;8.1%;8.1%;8.1%;8.1%;8.1%;8.1%;8.1%;8.1%	42415.43;42415.43;42415.43;42415.43;42415.43;42415.43;42415.43;42415.43;42415.43;42441.46;42415.43;42415.43;42415.43;42415.43	359786;426430;359787;418127;451516;158878;158879;1280;196620;367830;93061;93062;282459;282458	3	1	15	18
TRUE	PSA / 2x	PSA	2x	10	A5INP9;A6QD47;A6TXF8;A8YYT1;P64415;P64416;Q2FKP8;Q2G2P7;Q5HJY8;Q6GD82;Q8NYY3	2685.8	12452.6	2.21302	2.2130212113753385	363.64519750387467	4.636451975038747	0.00582559	0.000265093	1.7840955257415771	0.1794238934642849	A5INP9;A6QD47;A6TXF8;A8YYT1;P64415;P64416;Q2FKP8;Q2G2P7;Q5HJY8;Q6GD82;Q8NYY3	HUTH_STAA9;HUTH_STAAE;HUTH_STAA2;HUTH_STAAT;HUTH_STAAM;HUTH_STAAN;HUTH_STAA3;HUTH_STAA8;HUTH_STAAC;HUTH_STAAS;HUTH_STAAW	Histidine ammonia-lyase	hutH	A5INP9;A6QD47;A6TXF8;A8YYT1;P64415;P64416;Q2FKP8;Q2G2P7;Q5HJY8;Q6GD82;Q8NYY3	Staphylococcus aureus (strain JH9);Staphylococcus aureus (strain Newman);Staphylococcus aureus (strain JH1);Staphylococcus aureus (strain USA300 / TCH1516);Staphylococcus aureus (strain Mu50 / ATCC 700699);Staphylococcus aureus (strain N315);Staphylococcus aureus (strain USA300);Staphylococcus aureus (strain NCTC 8325 / PS 47);Staphylococcus aureus (strain COL);Staphylococcus aureus (strain MSSA4…	17.1%;17.1%;17.1%;17.1%;17.1%;17.1%;17.1%;17.1%;17.1%;17.1%;17.1%	56089.63;56075.6;56089.63;56075.6;56089.63;56089.63;56075.6;56075.6;56075.6;56089.63;56089.63	359786;426430;359787;451516;158878;158879;367830;93061;93062;282459;196620	3;3;3;3;3;1;3;3;3;3;3	1	17	18
TRUE	PSA / 2x	PSA	2x	12	A5INQ6;A6QD54;A6TXG5;A7WWQ0;A8YYT8;P66317;P66318;P66319;Q2FKP1;Q2G2T3;Q2YUQ6;Q5HJY1;Q6GD75;Q6GKT0	94805.4	515274	2.4423	2.4422994618026617	443.5073185259216	5.435073185259216	2.93506e-05	2.0824775307179934E-06	3.530834197998047	0.0908028	A5INQ6;A6QD54;A6TXG5;A7WWQ0;A8YYT8;P66317;P66318;P66319;Q2FKP1;Q2G2T3;Q2YUQ6;Q5HJY1;Q6GD75;Q6GKT0	RL9_STAA9;RL9_STAAE;RL9_STAA2;RL9_STAA1;RL9_STAAT;RL9_STAAM;RL9_STAAN;RL9_STAAW;RL9_STAA3;RL9_STAA8;RL9_STAAB;RL9_STAAC;RL9_STAAS;RL9_STAAR	Large ribosomal subunit protein bL9	rplI	A5INQ6;A6QD54;A6TXG5;A7WWQ0;A8YYT8;P66317;P66318;P66319;Q2FKP1;Q2G2T3;Q2YUQ6;Q5HJY1;Q6GD75;Q6GKT0	Staphylococcus aureus (strain JH9);Staphylococcus aureus (strain Newman);Staphylococcus aureus (strain JH1);Staphylococcus aureus (strain Mu3 / ATCC 700698);Staphylococcus aureus (strain USA300 / TCH1516);Staphylococcus aureus (strain Mu50 / ATCC 700699);Staphylococcus aureus (strain N315);Staphylococcus aureus (strain MW2);Staphylococcus aureus (strain USA300);Staphylococcus aureus (strain NCTC …	60.8%;60.8%;60.8%;60.8%;60.8%;60.8%;60.8%;60.8%;60.8%;60%;60.8%;60.8%;60.8%;60.8%	16453.95;16453.95;16453.95;16453.95;16453.95;16453.95;16453.95;16453.95;16453.95;16639.18;16483.98;16453.95;16453.95;16453.95	359786;426430;359787;418127;451516;158878;158879;196620;367830;93061;273036;93062;282459;282458	3;3;3;3;3;3;1;3;3;3;3;3;3;3	1	10	12
TRUE	PSA / 2x	PSA	2x	12	A5INQ9;A6QD57;A6TXG8;A7WWQ5;A8YYU1;Q2FKN8;Q2G2U6;Q2YUQ3;Q5HJX7;Q6GD72;Q6GKS7;Q7A216;Q7A8E1;Q99XF3;Q9RDT5	57513.1	1.22188e+06	4.40907	4.40907	2024.5316365991066	21.245316365991066	5.10049e-08	1.646614583265565E-08	4.3609113693237305	0.0575995	A5INQ9;A6QD57;A6TXG8;A7WWQ5;A8YYU1;Q2FKN8;Q2G2U6;Q2YUQ3;Q5HJX7;Q6GD72;Q6GKS7;Q7A216;Q7A8E1;Q99XF3;Q9RDT5	WALR_STAA9;WALR_STAAE;WALR_STAA2;WALR_STAA1;WALR_STAAT;WALR_STAA3;WALR_STAA8;WALR_STAAB;WALR_STAAC;WALR_STAAS;WALR_STAAR;WALR_STAAW;WALR_STAAN;WALR_STAAM;WALR_STAAU	Transcriptional regulatory protein WalR	walR	A5INQ9;A6QD57;A6TXG8;A7WWQ5;A8YYU1;Q2FKN8;Q2G2U6;Q2YUQ3;Q5HJX7;Q6GD72;Q6GKS7;Q7A216;Q7A8E1;Q99XF3;Q9RDT5	Staphylococcus aureus (strain JH9);Staphylococcus aureus (strain Newman);Staphylococcus aureus (strain JH1);Staphylococcus aureus (strain Mu3 / ATCC 700698);Staphylococcus aureus (strain USA300 / TCH1516);Staphylococcus aureus (strain USA300);Staphylococcus aureus (strain NCTC 8325 / PS 47);Staphylococcus aureus (strain bovine RF122 / ET3-1);Staphylococcus aureus (strain COL);Staphylococcus aureu…	48.1%;48.1%;48.1%;48.1%;48.1%;48.1%;48.1%;48.1%;48.1%;48.1%;48.1%;48.1%;48.1%;48.1%;48.1%	27191.97;27191.97;27191.97;27191.97;27191.97;27191.97;27191.97;27191.97;27191.97;27191.97;27191.97;27191.97;27191.97;27191.97;27191.97	359786;426430;359787;418127;451516;367830;93061;273036;93062;282459;282458;196620;158879;158878;1280	3;3;3;3;3;3;1;3;3;3;3;3;1;3;1	1;2;1;2;2;1;1;2;1;2;2;1;2;2;2	18	23
TRUE	PSA / 2x	PSA	2x	12	A5INR5;A6QD63;A6TXH4;A7WWR5;A8YYU7;P0A0N6;P0A0N7;P0C1V0;P0C949;Q2FKN2;Q2G252;Q2YUP7;Q6GKS1	2372.33	24222.2	3.35195	3.3519516884195824	921.0288232619629	10.210288232619629	9.45835e-10	1.1405656353640813E-09	6.005989074707031	0.0631701	A5INR5;A6QD63;A6TXH4;A7WWR5;A8YYU7;P0A0N6;P0A0N7;P0C1V0;P0C949;Q2FKN2;Q2G252;Q2YUP7;Q6GKS1	RLMH_STAA9;RLMH_STAAE;RLMH_STAA2;RLMH_STAA1;RLMH_STAAT;RLMH_STAAM;RLMH_STAAN;RLMH_STAAU;RLMH_STAAC;RLMH_STAA3;RLMH_STAA8;RLMH_STAAB;RLMH_STAAR	Ribosomal RNA large subunit methyltransferase H	rlmH	A5INR5;A6QD63;A6TXH4;A7WWR5;A8YYU7;P0A0N6;P0A0N7;P0C1V0;P0C949;Q2FKN2;Q2G252;Q2YUP7;Q6GKS1	Staphylococcus aureus (strain JH9);Staphylococcus aureus (strain Newman);Staphylococcus aureus (strain JH1);Staphylococcus aureus (strain Mu3 / ATCC 700698);Staphylococcus aureus (strain USA300 / TCH1516);Staphylococcus aureus (strain Mu50 / ATCC 700699);Staphylococcus aureus (strain N315);Staphylococcus aureus;Staphylococcus aureus (strain COL);Staphylococcus aureus (strain USA300);Staphylococcu…	6.3%;6.3%;6.3%;6.3%;6.3%;6.3%;6.3%;6.3%;6.3%;6.3%;6.3%;6.3%;6.3%	18306.35;18306.35;18306.35;18306.35;18306.35;18306.35;18306.35;18306.35;18306.35;18306.35;18306.35;18306.35;18306.35	359786;426430;359787;418127;451516;158878;158879;1280;93062;367830;93061;273036;282458	3;3;3;3;3;3;3;1;3;3;3;3;3	1	9	9
TRUE	PSA / 2x	PSA	2x	12	A5IP09;A6QDC3;A6TXS4;A7WXA5;A8YZ65;P63925;P63926;P99100;Q2FKC0;Q2G227;Q2YUU3;Q5HJM9;Q6GCY5;Q6GKG6	17314.2	206234	3.57425	3.5742524387745624	1091.1246055778834	11.911246055778834	8.19181e-05	4.9210849960732815E-06	2.684687614440918	0.0961125	A5IP09;A6QDC3;A6TXS4;A7WXA5;A8YZ65;P63925;P63926;P99100;Q2FKC0;Q2G227;Q2YUU3;Q5HJM9;Q6GCY5;Q6GKG6	DEOB_STAA9;DEOB_STAAE;DEOB_STAA2;DEOB_STAA1;DEOB_STAAT;DEOB_STAAM;DEOB_STAAW;DEOB_STAAN;DEOB_STAA3;DEOB_STAA8;DEOB_STAAB;DEOB_STAAC;DEOB_STAAS;DEOB_STAAR	Phosphopentomutase	deoB	A5IP09;A6QDC3;A6TXS4;A7WXA5;A8YZ65;P63925;P63926;P99100;Q2FKC0;Q2G227;Q2YUU3;Q5HJM9;Q6GCY5;Q6GKG6	Staphylococcus aureus (strain JH9);Staphylococcus aureus (strain Newman);Staphylococcus aureus (strain JH1);Staphylococcus aureus (strain Mu3 / ATCC 700698);Staphylococcus aureus (strain USA300 / TCH1516);Staphylococcus aureus (strain Mu50 / ATCC 700699);Staphylococcus aureus (strain MW2);Staphylococcus aureus (strain N315);Staphylococcus aureus (strain USA300);Staphylococcus aureus (strain NCTC …	43.9%;43.9%;43.9%;43.9%;43.9%;43.9%;43.9%;43.9%;43.9%;43.9%;43.9%;43.9%;43.9%;43.9%	43795.59;43795.59;43795.59;43795.59;43795.59;43795.59;43795.59;43795.59;43795.59;43795.59;43795.59;43795.59;43795.59;43795.59	359786;426430;359787;418127;451516;158878;196620;158879;367830;93061;273036;93062;282459;282458	3;3;3;3;3;3;3;1;3;3;3;3;3;3	1	20	29
TRUE	PSA / 2x	PSA	2x	12	A5IP58;A6TXX3;A7WXI2;Q7A807;Q99X32	11419.1	238988	4.38741	4.387413209070893	1992.8735015655245	20.928735015655246	8.52534e-05	5.102759454267255E-06	2.3281025886535645	0.0786431	A5IP58;A6TXX3;A7WXI2;Q7A807;Q99X32	PTG3C_STAA9;PTG3C_STAA2;PTG3C_STAA1;PTG3C_STAAN;PTG3C_STAAM	PTS system glucose-specific EIICBA component	ptsG	A5IP58;A6TXX3;A7WXI2;Q7A807;Q99X32	Staphylococcus aureus (strain JH9);Staphylococcus aureus (strain JH1);Staphylococcus aureus (strain Mu3 / ATCC 700698);Staphylococcus aureus (strain N315);Staphylococcus aureus (strain Mu50 / ATCC 700699)	18.5%;18.5%;18.5%;18.5%;18.5%	73958.21;73958.21;73958.21;73958.21;73958.21	359786;359787;418127;158879;158878	3;3;3;1;3	1	16	23
TRUE	PSA / 2x	PSA	2x	12	A5IPA9;A6QDL6;A6TY25;A7WXP7;A8Z0K3;P65255;P65256;P65257;Q2FK29;Q2G218;Q2YV38;Q5HJD7;Q6GCN4;Q6GK73	11821.7	444253	5.23187	5.231874065552117	3657.950257926087	37.57950257926087	7.59919e-06	6.877855709990096E-07	2.9825165271759033	0.0830571	A5IPA9;A6QDL6;A6TY25;A7WXP7;A8Z0K3;P65255;P65256;P65257;Q2FK29;Q2G218;Q2YV38;Q5HJD7;Q6GCN4;Q6GK73	LDH1_STAA9;LDH1_STAAE;LDH1_STAA2;LDH1_STAA1;LDH1_STAAT;LDH1_STAAM;LDH1_STAAN;LDH1_STAAW;LDH1_STAA3;LDH1_STAA8;LDH1_STAAB;LDH1_STAAC;LDH1_STAAS;LDH1_STAAR	L-lactate dehydrogenase 1	ldh1	A5IPA9;A6QDL6;A6TY25;A7WXP7;A8Z0K3;P65255;P65256;P65257;Q2FK29;Q2G218;Q2YV38;Q5HJD7;Q6GCN4;Q6GK73	Staphylococcus aureus (strain JH9);Staphylococcus aureus (strain Newman);Staphylococcus aureus (strain JH1);Staphylococcus aureus (strain Mu3 / ATCC 700698);Staphylococcus aureus (strain USA300 / TCH1516);Staphylococcus aureus (strain Mu50 / ATCC 700699);Staphylococcus aureus (strain N315);Staphylococcus aureus (strain MW2);Staphylococcus aureus (strain USA300);Staphylococcus aureus (strain NCTC …	19.9%;19.9%;19.9%;19.9%;19.9%;19.9%;19.9%;19.9%;19.9%;19.9%;19.9%;19.9%;19.9%;19.9%	34569.43;34583.46;34569.43;34569.43;34583.46;34569.43;34569.43;34569.43;34583.46;34583.46;34597.49;34583.46;34569.43;34565.49	359786;426430;359787;418127;451516;158878;158879;196620;367830;93061;273036;93062;282459;282458	3;1;3;3;3;3;1;3;3;3;3;1;3;3	1;1;1;1;1;1;1;1;2;2;1;1;1;1	14	18
TRUE	PSA / 2x	PSA	2x	12	A5IPU6;A6QE47;A6TYL8;A7WY58;A8YZJ1;P66595;P66596;P99142;Q2FJP8;Q2G113;Q2YVJ2;Q5HIS9;Q6GCA7;Q6GJV3	710264	4.00848e+06	2.49663	2.4966275992887272	464.3646399602683	5.643646399602683	7.57292e-09	4.7991665380761086E-09	5.620328903198242	0.0542231	A5IPU6;A6QE47;A6TYL8;A7WY58;A8YZJ1;P66595;P66596;P99142;Q2FJP8;Q2G113;Q2YVJ2;Q5HIS9;Q6GCA7;Q6GJV3	RS6_STAA9;RS6_STAAE;RS6_STAA2;RS6_STAA1;RS6_STAAT;RS6_STAAM;RS6_STAAW;RS6_STAAN;RS6_STAA3;RS6_STAA8;RS6_STAAB;RS6_STAAC;RS6_STAAS;RS6_STAAR	Small ribosomal subunit protein bS6	rpsF	A5IPU6;A6QE47;A6TYL8;A7WY58;A8YZJ1;P66595;P66596;P99142;Q2FJP8;Q2G113;Q2YVJ2;Q5HIS9;Q6GCA7;Q6GJV3	Staphylococcus aureus (strain JH9);Staphylococcus aureus (strain Newman);Staphylococcus aureus (strain JH1);Staphylococcus aureus (strain Mu3 / ATCC 700698);Staphylococcus aureus (strain USA300 / TCH1516);Staphylococcus aureus (strain Mu50 / ATCC 700699);Staphylococcus aureus (strain MW2);Staphylococcus aureus (strain N315);Staphylococcus aureus (strain USA300);Staphylococcus aureus (strain NCTC …	75.5%;75.5%;75.5%;75.5%;75.5%;75.5%;75.5%;75.5%;75.5%;75.5%;75.5%;75.5%;75.5%;75.5%	11595.14;11595.14;11595.14;11595.14;11595.14;11595.14;11595.14;11595.14;11595.14;11595.14;11595.14;11595.14;11595.14;11595.14	359786;426430;359787;418127;451516;158878;196620;158879;367830;93061;273036;93062;282459;282458	3;3;3;3;3;3;1;1;3;1;1;3;3;3	1;1;1;1;1;1;1;1;1;1;1;2;1;1	10	15
TRUE	PSA / 2x	PSA	2x	12	A5IPU8;A6QE49;A6TYM0;A7WY61;A8YZJ3;P66467;P66468;P66469;Q2FJP6;Q2G111;Q2YVJ0;Q5HIS7;Q5HRZ3;Q6GCA5;Q6GJV1	1058.5206298828125	62751.1	5.88952	5.8895194033029235	5828.188443828166	59.28188443828166	1.09792e-06	1.523334909714377E-07	4.012033462524414	0.12220986446313764	A5IPU8;A6QE49;A6TYM0;A7WY61;A8YZJ3;P66467;P66468;P66469;Q2FJP6;Q2G111;Q2YVJ0;Q5HIS7;Q5HRZ3;Q6GCA5;Q6GJV1	RS18_STAA9;RS18_STAAE;RS18_STAA2;RS18_STAA1;RS18_STAAT;RS18_STAAM;RS18_STAAN;RS18_STAAW;RS18_STAA3;RS18_STAA8;RS18_STAAB;RS18_STAAC;RS18_STAEQ;RS18_STAAS;RS18_STAAR	Small ribosomal subunit protein bS18	rpsR	A5IPU8;A6QE49;A6TYM0;A7WY61;A8YZJ3;P66467;P66468;P66469;Q2FJP6;Q2G111;Q2YVJ0;Q5HIS7;Q5HRZ3;Q6GCA5;Q6GJV1	Staphylococcus aureus (strain JH9);Staphylococcus aureus (strain Newman);Staphylococcus aureus (strain JH1);Staphylococcus aureus (strain Mu3 / ATCC 700698);Staphylococcus aureus (strain USA300 / TCH1516);Staphylococcus aureus (strain Mu50 / ATCC 700699);Staphylococcus aureus (strain N315);Staphylococcus aureus (strain MW2);Staphylococcus aureus (strain USA300);Staphylococcus aureus (strain NCTC …	27.5%;27.5%;27.5%;27.5%;27.5%;27.5%;27.5%;27.5%;27.5%;27.5%;27.5%;27.5%;27.5%;27.5%;27.5%	9309.94;9309.94;9309.94;9309.94;9309.94;9309.94;9309.94;9309.94;9309.94;9309.94;9309.94;9309.94;9293.94;9309.94;9309.94	359786;426430;359787;418127;451516;158878;158879;196620;367830;93061;273036;93062;176279;282459;282458	3;3;3;3;3;3;1;1;3;1;3;3;3;3;3	1	3	5
TRUE	PSA / 2x	PSA	2x	12	A5IPX0;A6QE71;A6TYP2;A7WY93;A8Z0R1;P64296;P99105;Q2FJM5;Q2G0Y6;Q5HIQ6;Q6GC81;Q6GJQ6;Q8NY69	50446.7	1.49365e+06	4.88793	4.887934521074372	2860.8397844198576	29.608397844198574	0.000119126	6.851427908779579E-06	2.224069833755493	0.0837636	A5IPX0;A6QE71;A6TYP2;A7WY93;A8Z0R1;P64296;P99105;Q2FJM5;Q2G0Y6;Q5HIQ6;Q6GC81;Q6GJQ6;Q8NY69	GUAA_STAA9;GUAA_STAAE;GUAA_STAA2;GUAA_STAA1;GUAA_STAAT;GUAA_STAAM;GUAA_STAAN;GUAA_STAA3;GUAA_STAA8;GUAA_STAAC;GUAA_STAAS;GUAA_STAAR;GUAA_STAAW	GMP synthase [glutamine-hydrolyzing]	guaA	A5IPX0;A6QE71;A6TYP2;A7WY93;A8Z0R1;P64296;P99105;Q2FJM5;Q2G0Y6;Q5HIQ6;Q6GC81;Q6GJQ6;Q8NY69	Staphylococcus aureus (strain JH9);Staphylococcus aureus (strain Newman);Staphylococcus aureus (strain JH1);Staphylococcus aureus (strain Mu3 / ATCC 700698);Staphylococcus aureus (strain USA300 / TCH1516);Staphylococcus aureus (strain Mu50 / ATCC 700699);Staphylococcus aureus (strain N315);Staphylococcus aureus (strain USA300);Staphylococcus aureus (strain NCTC 8325 / PS 47);Staphylococcus aureus…	56.3%;56.3%;56.3%;56.3%;56.3%;56.3%;56.3%;56.3%;56.3%;56.3%;56.3%;56.3%;56.3%	58202.41;58230.42;58202.41;58202.41;58230.42;58202.41;58202.41;58230.42;58230.42;58230.42;58216.43;58202.41;58216.43	359786;426430;359787;418127;451516;158878;158879;367830;93061;93062;282459;282458;196620	3;3;3;3;3;3;1;3;3;3;3;3;3	1	31	49
TRUE	PSA / 2x	PSA	2x	12	A5IQ31;A6QED3;A6TYV3;A7WYL7;A8Z0X3;P67262;P67263;P99126;Q2FJG3;Q2G0T4;Q2YVW6;Q5HIJ8;Q6GC09;Q6GJJ4	188771	911935	2.27229	2.272290629404637	383.0895446756601	4.8308954467566005	5.99502e-08	1.8494219756433083E-08	4.565493106842041	0.042777276459920736	A5IQ31;A6QED3;A6TYV3;A7WYL7;A8Z0X3;P67262;P67263;P99126;Q2FJG3;Q2G0T4;Q2YVW6;Q5HIJ8;Q6GC09;Q6GJJ4	Y500_STAA9;Y443_STAAE;Y513_STAA2;Y476_STAA1;Y478_STAAT;Y479_STAAM;Y434_STAAW;Y437_STAAN;Y453_STAA3;Y444_STAA8;Y428_STAAB;Y521_STAAC;Y436_STAAS;Y478_STAAR	Nucleoid-associated protein SaurJH9_0500;Nucleoid-associated protein NWMN_0443;Nucleoid-associated protein SaurJH1_0513;Nucleoid-associated protein SAHV_0476;Nucleoid-associated protein USA300HOU_0478;Nucleoid-associated protein SAV0479;Nucleoid-associated protein MW0434;Nucleoid-associated protein SA0437;Nucleoid-associated protein SAUSA300_0453;Nucleoid-associated protein SAOUHSC_00444;Nucleoid…	SaurJH9_0500;NWMN_0443;SaurJH1_0513;SAHV_0476;USA300HOU_0478;SAV0479;MW0434;SA0437;SAUSA300_0453;SAOUHSC_00444;SAB0428;SACOL0521;SAS0436;SAR0478	A5IQ31;A6QED3;A6TYV3;A7WYL7;A8Z0X3;P67262;P67263;P99126;Q2FJG3;Q2G0T4;Q2YVW6;Q5HIJ8;Q6GC09;Q6GJJ4	Staphylococcus aureus (strain JH9);Staphylococcus aureus (strain Newman);Staphylococcus aureus (strain JH1);Staphylococcus aureus (strain Mu3 / ATCC 700698);Staphylococcus aureus (strain USA300 / TCH1516);Staphylococcus aureus (strain Mu50 / ATCC 700699);Staphylococcus aureus (strain MW2);Staphylococcus aureus (strain N315);Staphylococcus aureus (strain USA300);Staphylococcus aureus (strain NCTC …	51.4%;51.4%;51.4%;51.4%;51.4%;51.4%;51.4%;51.4%;51.4%;51.4%;51.4%;51.4%;51.4%;51.4%	11596.43;11597.37;11596.43;11597.37;11597.37;11597.37;11597.37;11597.37;11597.37;11597.37;11597.37;11597.37;11597.37;11597.37	359786;426430;359787;418127;451516;158878;196620;158879;367830;93061;273036;93062;282459;282458	3;3;3;3;3;3;3;1;3;3;3;3;3;3	1	5	9
TRUE	PSA / 2x	PSA	2x	12	A5IQ32;A6QED4;A6TYV4;A7WYM0;A8Z0X4;Q2FJG2;Q2G0T3;Q2YVW5;Q5HIJ7;Q6GC08;Q8NY07;Q932G3;Q99WC3	9333.71	69977.1	2.90636	2.906360860715339	649.7246623671755	7.497246623671755	2.09649e-07	4.35260946717585E-08	5.8464837074279785	0.1241946112718903	A5IQ32;A6QED4;A6TYV4;A7WYM0;A8Z0X4;Q2FJG2;Q2G0T3;Q2YVW5;Q5HIJ7;Q6GC08;Q8NY07;Q932G3;Q99WC3	RECR_STAA9;RECR_STAAE;RECR_STAA2;RECR_STAA1;RECR_STAAT;RECR_STAA3;RECR_STAA8;RECR_STAAB;RECR_STAAC;RECR_STAAS;RECR_STAAW;RECR_STAAM;RECR_STAAN	Recombination protein RecR	recR	A5IQ32;A6QED4;A6TYV4;A7WYM0;A8Z0X4;Q2FJG2;Q2G0T3;Q2YVW5;Q5HIJ7;Q6GC08;Q8NY07;Q932G3;Q99WC3	Staphylococcus aureus (strain JH9);Staphylococcus aureus (strain Newman);Staphylococcus aureus (strain JH1);Staphylococcus aureus (strain Mu3 / ATCC 700698);Staphylococcus aureus (strain USA300 / TCH1516);Staphylococcus aureus (strain USA300);Staphylococcus aureus (strain NCTC 8325 / PS 47);Staphylococcus aureus (strain bovine RF122 / ET3-1);Staphylococcus aureus (strain COL);Staphylococcus aureu…	13.1%;13.1%;13.1%;13.1%;13.1%;13.1%;13.1%;13.1%;13.1%;13.1%;13.1%;13.1%;13.1%	22072.48;22099.51;22072.48;22102.51;22099.51;22099.51;22099.51;22099.51;22099.51;22099.51;22099.51;22102.51;22072.48	359786;426430;359787;418127;451516;367830;93061;273036;93062;282459;196620;158878;158879	3	1	7	8
TRUE	PSA / 2x	PSA	2x	12	A5IQ34;A6TYV6;A7WYM2;P65248;P65249;Q2FJG0;Q2G230;Q2YVW3;Q5HIJ5;Q6GJI9	5019.82	65042.1	3.69567	3.695666355823871	1195.7058723626778	12.957058723626778	1.67235e-08	7.849212126717012E-09	5.401579856872559	0.0894701	A5IQ34;A6TYV6;A7WYM2;P65248;P65249;Q2FJG0;Q2G230;Q2YVW3;Q5HIJ5;Q6GJI9	KTHY_STAA9;KTHY_STAA2;KTHY_STAA1;KTHY_STAAM;KTHY_STAAN;KTHY_STAA3;KTHY_STAA8;KTHY_STAAB;KTHY_STAAC;KTHY_STAAR	Thymidylate kinase	tmk	A5IQ34;A6TYV6;A7WYM2;P65248;P65249;Q2FJG0;Q2G230;Q2YVW3;Q5HIJ5;Q6GJI9	Staphylococcus aureus (strain JH9);Staphylococcus aureus (strain JH1);Staphylococcus aureus (strain Mu3 / ATCC 700698);Staphylococcus aureus (strain Mu50 / ATCC 700699);Staphylococcus aureus (strain N315);Staphylococcus aureus (strain USA300);Staphylococcus aureus (strain NCTC 8325 / PS 47);Staphylococcus aureus (strain bovine RF122 / ET3-1);Staphylococcus aureus (strain COL);Staphylococcus aureu…	38%;38%;38%;38%;38%;38%;38%;38%;38%;38%	23424.6;23424.6;23424.6;23424.6;23424.6;23424.6;23424.6;23424.6;23424.6;23424.6	359786;359787;418127;158878;158879;367830;93061;273036;93062;282458	3;3;1;1;1;3;3;3;3;1	1	14	19
TRUE	PSA / 2x	PSA	2x	12	A5IQ50;A6QEF1;A6TYX2;Q2FJE4;Q2G0S5;Q2YVU7;Q5HIH8;Q6GBZ0;Q7A7B5;Q8NXZ8;Q99WA5	139620	891783	2.67518	2.6751839533851736	538.7201450362031	6.387201450362031	2.17622e-06	2.620415144967571E-07	4.666855335235596	0.1119762074920625	A5IQ50;A6QEF1;A6TYX2;Q2FJE4;Q2G0S5;Q2YVU7;Q5HIH8;Q6GBZ0;Q7A7B5;Q8NXZ8;Q99WA5	SP5G_STAA9;SP5G_STAAE;SP5G_STAA2;SP5G_STAA3;SP5G_STAA8;SP5G_STAAB;SP5G_STAAC;SP5G_STAAS;SP5G_STAAN;SP5G_STAAW;SP5G_STAAM	Putative septation protein SpoVG	spoVG	A5IQ50;A6QEF1;A6TYX2;Q2FJE4;Q2G0S5;Q2YVU7;Q5HIH8;Q6GBZ0;Q7A7B5;Q8NXZ8;Q99WA5	Staphylococcus aureus (strain JH9);Staphylococcus aureus (strain Newman);Staphylococcus aureus (strain JH1);Staphylococcus aureus (strain USA300);Staphylococcus aureus (strain NCTC 8325 / PS 47);Staphylococcus aureus (strain bovine RF122 / ET3-1);Staphylococcus aureus (strain COL);Staphylococcus aureus (strain MSSA476);Staphylococcus aureus (strain N315);Staphylococcus aureus (strain MW2);Staphyl…	82%;82%;82%;82%;82%;82%;82%;82%;82%;82%;82%	11277.69;11277.69;11277.69;11277.69;11277.69;11277.69;11277.69;11277.69;11277.69;11277.69;11277.69	359786;426430;359787;367830;93061;273036;93062;282459;158879;196620;158878	3;3;3;3;3;3;3;3;1;3;3	1;1;1;1;1;1;1;1;2;1;2	8	15
TRUE	PSA / 2x	PSA	2x	11	A5IQ55;A6QEF5;A6TYX7;A7WYQ5;A8Z0Z1;P65867;P65868;P65869;Q2FJD9;Q2G0R9;Q2YVY3;Q5HIH3;Q6GBY6;Q6GJG9;Q6YP15	16133	52893.1	1.71306	1.713059917950097	227.85545925147218	3.278554592514722	0.000488899	2.5134612208162332E-05	2.911667585372925	0.13028697717364274	A5IQ55;A6QEF5;A6TYX7;A7WYQ5;A8Z0Z1;P65867;P65868;P65869;Q2FJD9;Q2G0R9;Q2YVY3;Q5HIH3;Q6GBY6;Q6GJG9;Q6YP15	PTH_STAA9;PTH_STAAE;PTH_STAA2;PTH_STAA1;PTH_STAAT;PTH_STAAM;PTH_STAAN;PTH_STAAW;PTH_STAA3;PTH_STAA8;PTH_STAAB;PTH_STAAC;PTH_STAAS;PTH_STAAR;PTH_STAAU	Peptidyl-tRNA hydrolase	pth	A5IQ55;A6QEF5;A6TYX7;A7WYQ5;A8Z0Z1;P65867;P65868;P65869;Q2FJD9;Q2G0R9;Q2YVY3;Q5HIH3;Q6GBY6;Q6GJG9;Q6YP15	Staphylococcus aureus (strain JH9);Staphylococcus aureus (strain Newman);Staphylococcus aureus (strain JH1);Staphylococcus aureus (strain Mu3 / ATCC 700698);Staphylococcus aureus (strain USA300 / TCH1516);Staphylococcus aureus (strain Mu50 / ATCC 700699);Staphylococcus aureus (strain N315);Staphylococcus aureus (strain MW2);Staphylococcus aureus (strain USA300);Staphylococcus aureus (strain NCTC …	14.7%;14.7%;14.7%;14.7%;14.7%;14.7%;14.7%;14.7%;14.7%;14.7%;14.7%;14.7%;14.7%;14.7%;14.7%	21703.03;21703.03;21703.03;21703.03;21703.03;21703.03;21703.03;21703.03;21703.03;21703.03;21689;21703.03;21703.03;21703.03;21703.03	359786;426430;359787;418127;451516;158878;158879;196620;367830;93061;273036;93062;282459;282458;1280	3;3;3;3;3;3;3;3;3;1;3;3;3;3;1	1	9	13
TRUE	PSA / 2x	PSA	2x	12	A5IQ72;A6QEH1;A6TYZ5;A7WYT1;A8YZL5;P60797;P60798;P60799;Q2FJC1;Q2G0Q1;Q5HIF5;Q6GBW9;Q6GJF0	42756.4	366113	3.09808	3.098078098744115	756.2773111378006	8.562773111378005	7.97904e-06	7.150611040390385E-07	3.972773313522339	0.11224823599813276	A5IQ72;A6QEH1;A6TYZ5;A7WYT1;A8YZL5;P60797;P60798;P60799;Q2FJC1;Q2G0Q1;Q5HIF5;Q6GBW9;Q6GJF0	PDXS_STAA9;PDXS_STAAE;PDXS_STAA2;PDXS_STAA1;PDXS_STAAT;PDXS_STAAM;PDXS_STAAN;PDXS_STAAW;PDXS_STAA3;PDXS_STAA8;PDXS_STAAC;PDXS_STAAS;PDXS_STAAR	Pyridoxal 5'-phosphate synthase subunit PdxS	pdxS	A5IQ72;A6QEH1;A6TYZ5;A7WYT1;A8YZL5;P60797;P60798;P60799;Q2FJC1;Q2G0Q1;Q5HIF5;Q6GBW9;Q6GJF0	Staphylococcus aureus (strain JH9);Staphylococcus aureus (strain Newman);Staphylococcus aureus (strain JH1);Staphylococcus aureus (strain Mu3 / ATCC 700698);Staphylococcus aureus (strain USA300 / TCH1516);Staphylococcus aureus (strain Mu50 / ATCC 700699);Staphylococcus aureus (strain N315);Staphylococcus aureus (strain MW2);Staphylococcus aureus (strain USA300);Staphylococcus aureus (strain NCTC …	42%;42%;42%;42%;42%;42%;42%;42%;42%;42%;42%;42%;42%	31992.72;31992.72;31992.72;31992.72;31992.72;31992.72;31992.72;31992.72;31992.72;31992.72;31992.72;31992.72;31992.72	359786;426430;359787;418127;451516;158878;158879;196620;367830;93061;93062;282459;282458	3;3;3;1;3;3;1;3;3;3;3;3;3	1	12	23
TRUE	PSA / 2x	PSA	2x	12	A5IQ73;A6QEH2;A6TYZ6;A7WYT2;A8YZL6;Q2FJC0;Q2G0Q0;Q2YSE1;Q5HIF4;Q6GBW8;Q6GJE9;Q7A1R6;Q7A7A1;Q99W83	2867.85	174666	5.92849	5.928487738400821	5990.495661767711	60.90495661767711	3.8657e-07	6.891033263550263E-08	3.8635947704315186	0.0860123	A5IQ73;A6QEH2;A6TYZ6;A7WYT2;A8YZL6;Q2FJC0;Q2G0Q0;Q2YSE1;Q5HIF4;Q6GBW8;Q6GJE9;Q7A1R6;Q7A7A1;Q99W83	PDXT_STAA9;PDXT_STAAE;PDXT_STAA2;PDXT_STAA1;PDXT_STAAT;PDXT_STAA3;PDXT_STAA8;PDXT_STAAB;PDXT_STAAC;PDXT_STAAS;PDXT_STAAR;PDXT_STAAW;PDXT_STAAN;PDXT_STAAM	Pyridoxal 5'-phosphate synthase subunit PdxT	pdxT	A5IQ73;A6QEH2;A6TYZ6;A7WYT2;A8YZL6;Q2FJC0;Q2G0Q0;Q2YSE1;Q5HIF4;Q6GBW8;Q6GJE9;Q7A1R6;Q7A7A1;Q99W83	Staphylococcus aureus (strain JH9);Staphylococcus aureus (strain Newman);Staphylococcus aureus (strain JH1);Staphylococcus aureus (strain Mu3 / ATCC 700698);Staphylococcus aureus (strain USA300 / TCH1516);Staphylococcus aureus (strain USA300);Staphylococcus aureus (strain NCTC 8325 / PS 47);Staphylococcus aureus (strain bovine RF122 / ET3-1);Staphylococcus aureus (strain COL);Staphylococcus aureu…	25.8%;25.8%;25.8%;25.8%;25.8%;25.8%;25.8%;25.8%;25.8%;25.8%;25.8%;25.8%;25.8%;25.8%	20629.8;20629.8;20629.8;20629.8;20629.8;20629.8;20629.8;20629.8;20629.8;20629.8;20629.8;20629.8;20629.8;20629.8	359786;426430;359787;418127;451516;367830;93061;273036;93062;282459;282458;196620;158879;158878	3;3;3;1;3;3;3;3;3;3;3;3;1;3	1	11	15
TRUE	PSA / 2x	PSA	2x	12	A5IQ81;A6TZ04;A7WYU4;A8YZM5;P67021;P67022;P99170;Q2FJB2;Q2G241;Q6GBW0	12632.3	223681	4.14625	4.146253459060782	1670.7068232476881	17.70706823247688	8.04249e-07	1.2149459519060282E-07	4.0310211181640625	0.0955069	A5IQ81;A6TZ04;A7WYU4;A8YZM5;P67021;P67022;P99170;Q2FJB2;Q2G241;Q6GBW0	SYE_STAA9;SYE_STAA2;SYE_STAA1;SYE_STAAT;SYE_STAAM;SYE_STAAW;SYE_STAAN;SYE_STAA3;SYE_STAA8;SYE_STAAS	Glutamate--tRNA ligase	gltX	A5IQ81;A6TZ04;A7WYU4;A8YZM5;P67021;P67022;P99170;Q2FJB2;Q2G241;Q6GBW0	Staphylococcus aureus (strain JH9);Staphylococcus aureus (strain JH1);Staphylococcus aureus (strain Mu3 / ATCC 700698);Staphylococcus aureus (strain USA300 / TCH1516);Staphylococcus aureus (strain Mu50 / ATCC 700699);Staphylococcus aureus (strain MW2);Staphylococcus aureus (strain N315);Staphylococcus aureus (strain USA300);Staphylococcus aureus (strain NCTC 8325 / PS 47);Staphylococcus aureus (s…	36.4%;36.4%;36.4%;36.4%;36.4%;36.4%;36.4%;36.4%;36.4%;36.4%	56288.83;56288.83;56288.83;56288.83;56288.83;56288.83;56288.83;56288.83;56288.83;56288.83	359786;359787;418127;451516;158878;196620;158879;367830;93061;282459	3;3;3;3;3;3;1;3;3;3	1	30	42
TRUE	PSA / 2x	PSA	2x	12	A5IQ83;A6TZ06;A7WYU7;Q932G0;Q99W73	11815.3	181515	3.94137	3.941365962805492	1436.2764694797188	15.362764694797187	9.68376e-09	5.514366174615229E-09	4.385618209838867	0.0426941	A5IQ83;A6TZ06;A7WYU7;Q932G0;Q99W73	SYC_STAA9;SYC_STAA2;SYC_STAA1;SYC_STAAM;SYC_STAAN	Cysteine--tRNA ligase	cysS	A5IQ83;A6TZ06;A7WYU7;Q932G0;Q99W73	Staphylococcus aureus (strain JH9);Staphylococcus aureus (strain JH1);Staphylococcus aureus (strain Mu3 / ATCC 700698);Staphylococcus aureus (strain Mu50 / ATCC 700699);Staphylococcus aureus (strain N315)	20.6%;20.6%;20.6%;20.6%;20.6%	53684.35;53684.35;53684.35;53684.35;53684.35	359786;359787;418127;158878;158879	3;3;3;3;1	1;1;1;2;1	20	24
TRUE	PSA / 2x	PSA	2x	12	A5IQ88;A6TZ11;A8YZN2;P0C0A5;P0C0A6;P0C0A7;P0C0A8;Q2YSC7;Q6GBV3;Q6GJD4;Q9AGS7	208976	23802.4	-3.13416	3.134159156072611	-88.61	0.11390009408954088	5.77885e-05	3.6648553636239726E-06	3.9241280555725098	0.15321083096417287	A5IQ88;A6TZ11;A8YZN2;P0C0A5;P0C0A6;P0C0A7;P0C0A8;Q2YSC7;Q6GBV3;Q6GJD4;Q9AGS7	RL331_STAA9;RL331_STAA2;RL331_STAAT;RL333_STAAC;RL333_STAAM;RL333_STAAN;RL333_STAAW;RL331_STAAB;RL333_STAAS;RL333_STAAR;RL331_STAAE	Large ribosomal subunit protein bL33A;Large ribosomal subunit protein bL33A;Large ribosomal subunit protein bL33A;Large ribosomal subunit protein bL33C;Large ribosomal subunit protein bL33C;Large ribosomal subunit protein bL33C;Large ribosomal subunit protein bL33C;Large ribosomal subunit protein bL33A;Large ribosomal subunit protein bL33C;Large ribosomal subunit protein bL33C;Large ribosomal sub…	rpmG1;rpmG1;rpmG1;rpmG3;rpmG3;rpmG3;rpmG3;rpmG1;rpmG3;rpmG3;rpmG1	A5IQ88;A6TZ11;A8YZN2;P0C0A5;P0C0A6;P0C0A7;P0C0A8;Q2YSC7;Q6GBV3;Q6GJD4;Q9AGS7	Staphylococcus aureus (strain JH9);Staphylococcus aureus (strain JH1);Staphylococcus aureus (strain USA300 / TCH1516);Staphylococcus aureus (strain COL);Staphylococcus aureus (strain Mu50 / ATCC 700699);Staphylococcus aureus (strain N315);Staphylococcus aureus (strain MW2);Staphylococcus aureus (strain bovine RF122 / ET3-1);Staphylococcus aureus (strain MSSA476);Staphylococcus aureus (strain MRSA…	23.4%;23.4%;23.4%;23.4%;23.4%;23.4%;23.4%;23.4%;23.4%;23.4%;23.4%	5375.26;5375.26;5375.26;5375.26;5375.26;5375.26;5375.26;5375.26;5375.26;5389.29;5375.26	359786;359787;451516;93062;158878;158879;196620;273036;282459;282458;426430	3	1	1	1
TRUE	PSA / 2x	PSA	2x	12	A5IQ91;A6TZ14;A7WYW0;A8YZN5;P0A0F1;P0A0F2;P0A0F3;P0A0F4;Q2FJA3;Q2YSC4;Q5HID8;Q6GBV0;Q6GJD1	210088	926588	2.14094	2.140937156377627	341.0484527915929	4.410484527915929	2.09724e-10	5.322930030849729E-10	7.163132667541504	0.0506825	A5IQ91;A6TZ14;A7WYW0;A8YZN5;P0A0F1;P0A0F2;P0A0F3;P0A0F4;Q2FJA3;Q2YSC4;Q5HID8;Q6GBV0;Q6GJD1	RL11_STAA9;RL11_STAA2;RL11_STAA1;RL11_STAAT;RL11_STAAM;RL11_STAAN;RL11_STAAW;RL11_STAA8;RL11_STAA3;RL11_STAAB;RL11_STAAC;RL11_STAAS;RL11_STAAR	Large ribosomal subunit protein uL11	rplK	A5IQ91;A6TZ14;A7WYW0;A8YZN5;P0A0F1;P0A0F2;P0A0F3;P0A0F4;Q2FJA3;Q2YSC4;Q5HID8;Q6GBV0;Q6GJD1	Staphylococcus aureus (strain JH9);Staphylococcus aureus (strain JH1);Staphylococcus aureus (strain Mu3 / ATCC 700698);Staphylococcus aureus (strain USA300 / TCH1516);Staphylococcus aureus (strain Mu50 / ATCC 700699);Staphylococcus aureus (strain N315);Staphylococcus aureus (strain MW2);Staphylococcus aureus (strain NCTC 8325 / PS 47);Staphylococcus aureus (strain USA300);Staphylococcus aureus (s…	45%;45%;45%;45%;45%;45%;45%;45%;45%;45%;45%;45%;45%	14874.28;14874.28;14874.28;14874.28;14874.28;14874.28;14874.28;14874.28;14874.28;14844.26;14873.3;14874.28;14874.28	359786;359787;418127;451516;158878;158879;196620;93061;367830;273036;93062;282459;282458	3;3;3;3;3;1;3;3;3;3;3;3;3	1;1;1;1;2;2;2;2;3;3;2;1;1	8	15
TRUE	PSA / 2x	PSA	2x	12	A5IQ92;A6QEJ0;A6TZ15;A7WYW1;A8YZN6;P66091;P66092;Q2FJA2;Q2G0P0;Q2YSC3;Q5HID7;Q6GBU9	119760	929854	2.95686	2.9568601433989237	676.4323038811934	7.764323038811934	1.27647e-07	3.050414582920199E-08	4.043485164642334	0.043494580982386725	A5IQ92;A6QEJ0;A6TZ15;A7WYW1;A8YZN6;P66091;P66092;Q2FJA2;Q2G0P0;Q2YSC3;Q5HID7;Q6GBU9	RL1_STAA9;RL1_STAAE;RL1_STAA2;RL1_STAA1;RL1_STAAT;RL1_STAAM;RL1_STAAW;RL1_STAA3;RL1_STAA8;RL1_STAAB;RL1_STAAC;RL1_STAAS	Large ribosomal subunit protein uL1	rplA	A5IQ92;A6QEJ0;A6TZ15;A7WYW1;A8YZN6;P66091;P66092;Q2FJA2;Q2G0P0;Q2YSC3;Q5HID7;Q6GBU9	Staphylococcus aureus (strain JH9);Staphylococcus aureus (strain Newman);Staphylococcus aureus (strain JH1);Staphylococcus aureus (strain Mu3 / ATCC 700698);Staphylococcus aureus (strain USA300 / TCH1516);Staphylococcus aureus (strain Mu50 / ATCC 700699);Staphylococcus aureus (strain MW2);Staphylococcus aureus (strain USA300);Staphylococcus aureus (strain NCTC 8325 / PS 47);Staphylococcus aureus …	42.2%;42.2%;42.2%;42.2%;42.2%;42.2%;42.2%;42.2%;42.2%;42.2%;42.2%;42.2%	24708.27;24708.27;24708.27;24708.27;24708.27;24708.27;24708.27;24708.27;24708.27;24708.27;24708.27;24708.27	359786;426430;359787;418127;451516;158878;196620;367830;93061;273036;93062;282459	3	1	11	16
TRUE	PSA / 2x	PSA	2x	12	A5IQ93;A6QEJ1;A6TZ16;A7WYW2;A8YZN7;P66048;P66049;P99155;Q2FJA1;Q2G0N9;Q2YSC2;Q5HID6;Q6GBU8;Q6GJC9	319572	1.10631e+06	1.79155	1.7915506302445698	246.1867793696443	3.461867793696443	3.91129e-06	4.126632868410892E-07	4.643003940582275	0.0871343	A5IQ93;A6QEJ1;A6TZ16;A7WYW2;A8YZN7;P66048;P66049;P99155;Q2FJA1;Q2G0N9;Q2YSC2;Q5HID6;Q6GBU8;Q6GJC9	RL10_STAA9;RL10_STAAE;RL10_STAA2;RL10_STAA1;RL10_STAAT;RL10_STAAM;RL10_STAAW;RL10_STAAN;RL10_STAA3;RL10_STAA8;RL10_STAAB;RL10_STAAC;RL10_STAAS;RL10_STAAR	Large ribosomal subunit protein uL10	rplJ	A5IQ93;A6QEJ1;A6TZ16;A7WYW2;A8YZN7;P66048;P66049;P99155;Q2FJA1;Q2G0N9;Q2YSC2;Q5HID6;Q6GBU8;Q6GJC9	Staphylococcus aureus (strain JH9);Staphylococcus aureus (strain Newman);Staphylococcus aureus (strain JH1);Staphylococcus aureus (strain Mu3 / ATCC 700698);Staphylococcus aureus (strain USA300 / TCH1516);Staphylococcus aureus (strain Mu50 / ATCC 700699);Staphylococcus aureus (strain MW2);Staphylococcus aureus (strain N315);Staphylococcus aureus (strain USA300);Staphylococcus aureus (strain NCTC …	51.8%;51.8%;51.8%;51.8%;51.8%;51.8%;51.8%;51.8%;51.8%;51.8%;51.8%;51.8%;51.8%;51.8%	17710.13;17710.13;17710.13;17710.13;17710.13;17710.13;17710.13;17710.13;17710.13;17710.13;17710.13;17710.13;17683.1;17710.13	359786;426430;359787;418127;451516;158878;196620;158879;367830;93061;273036;93062;282459;282458	3;3;3;3;3;3;3;1;3;3;3;3;3;3	1	9	13
TRUE	PSA / 2x	PSA	2x	12	A5IQ94;A6TZ17;A7WYW4;A8YZN8;P48860;P66061;P66062;P99154;Q2FJA0;Q5HID5;Q6GBU7	1.10561e+06	4.04901e+06	1.87272	1.8727220253021815	266.223	3.6622290489977796	3.38257e-08	1.2430064839411168E-08	5.178610801696777	0.0480629	A5IQ94;A6TZ17;A7WYW4;A8YZN8;P48860;P66061;P66062;P99154;Q2FJA0;Q5HID5;Q6GBU7	RL7_STAA9;RL7_STAA2;RL7_STAA1;RL7_STAAT;RL7_STAA8;RL7_STAAM;RL7_STAAW;RL7_STAAN;RL7_STAA3;RL7_STAAC;RL7_STAAS	Large ribosomal subunit protein bL12	rplL	A5IQ94;A6TZ17;A7WYW4;A8YZN8;P48860;P66061;P66062;P99154;Q2FJA0;Q5HID5;Q6GBU7	Staphylococcus aureus (strain JH9);Staphylococcus aureus (strain JH1);Staphylococcus aureus (strain Mu3 / ATCC 700698);Staphylococcus aureus (strain USA300 / TCH1516);Staphylococcus aureus (strain NCTC 8325 / PS 47);Staphylococcus aureus (strain Mu50 / ATCC 700699);Staphylococcus aureus (strain MW2);Staphylococcus aureus (strain N315);Staphylococcus aureus (strain USA300);Staphylococcus aureus (s…	78.7%;78.7%;78.7%;78.7%;78.7%;78.7%;78.7%;78.7%;78.7%;78.7%;78.7%	12711.55;12711.55;12711.55;12711.55;12711.55;12711.55;12711.55;12711.55;12711.55;12711.55;12711.55	359786;359787;418127;451516;93061;158878;196620;158879;367830;93062;282459	3;3;3;3;3;3;3;1;3;3;3	1;1;1;1;2;1;1;1;1;1;1	8	16
TRUE	PSA / 2x	PSA	2x	12	A5IQ99;A6QEJ7;A6TZ22;A7WYX1;A8YZP3;P0A0G7;P0A0G8;P0A0G9;P0A0H0;Q2FJ95;Q2YSB6;Q5HID0;Q6GBU2;Q6GJC3	509081	2471133	2.27921	2.2792060648469934	385.4107519520784	4.854107519520784	0.000759163	3.788960558304007E-05	3.2837743759155273	0.22317539799214164	A5IQ99;A6QEJ7;A6TZ22;A7WYX1;A8YZP3;P0A0G7;P0A0G8;P0A0G9;P0A0H0;Q2FJ95;Q2YSB6;Q5HID0;Q6GBU2;Q6GJC3	RS12_STAA9;RS12_STAAE;RS12_STAA2;RS12_STAA1;RS12_STAAT;RS12_STAAM;RS12_STAAN;RS12_STAAW;RS12_STAA8;RS12_STAA3;RS12_STAAB;RS12_STAAC;RS12_STAAS;RS12_STAAR	Small ribosomal subunit protein uS12	rpsL	A5IQ99;A6QEJ7;A6TZ22;A7WYX1;A8YZP3;P0A0G7;P0A0G8;P0A0G9;P0A0H0;Q2FJ95;Q2YSB6;Q5HID0;Q6GBU2;Q6GJC3	Staphylococcus aureus (strain JH9);Staphylococcus aureus (strain Newman);Staphylococcus aureus (strain JH1);Staphylococcus aureus (strain Mu3 / ATCC 700698);Staphylococcus aureus (strain USA300 / TCH1516);Staphylococcus aureus (strain Mu50 / ATCC 700699);Staphylococcus aureus (strain N315);Staphylococcus aureus (strain MW2);Staphylococcus aureus (strain NCTC 8325 / PS 47);Staphylococcus aureus (s…	46.7%;46.7%;46.7%;46.7%;46.7%;46.7%;46.7%;46.7%;46.7%;46.7%;46.7%;46.7%;46.7%;46.7%	15286.77;15286.77;15286.77;15286.77;15286.77;15286.77;15286.77;15286.77;15286.77;15286.77;15286.77;15342.8;15286.77;15286.77	359786;426430;359787;418127;451516;158878;158879;196620;93061;367830;273036;93062;282459;282458	3;3;3;3;3;3;1;3;1;3;3;1;3;3	1	8	9
TRUE	PSA / 2x	PSA	2x	12	A5IQA0;A6QEJ8;A6TZ23;A7WYX3;A8YZP4;P48940;P66615;P66616;P66617;Q2FJ94;Q5HIC9;Q5HRK6;Q6GBU1;Q6GJC2	110697	1.90229e+06	4.10305	4.103049983899509	1618.4666918998353	17.184666918998353	3.56794e-05	2.4328595994892726E-06	3.216775894165039	0.1421923129803455	A5IQA0;A6QEJ8;A6TZ23;A7WYX3;A8YZP4;P48940;P66615;P66616;P66617;Q2FJ94;Q5HIC9;Q5HRK6;Q6GBU1;Q6GJC2	RS7_STAA9;RS7_STAAE;RS7_STAA2;RS7_STAA1;RS7_STAAT;RS7_STAA8;RS7_STAAM;RS7_STAAN;RS7_STAAW;RS7_STAA3;RS7_STAAC;RS7_STAEQ;RS7_STAAS;RS7_STAAR	Small ribosomal subunit protein uS7	rpsG	A5IQA0;A6QEJ8;A6TZ23;A7WYX3;A8YZP4;P48940;P66615;P66616;P66617;Q2FJ94;Q5HIC9;Q5HRK6;Q6GBU1;Q6GJC2	Staphylococcus aureus (strain JH9);Staphylococcus aureus (strain Newman);Staphylococcus aureus (strain JH1);Staphylococcus aureus (strain Mu3 / ATCC 700698);Staphylococcus aureus (strain USA300 / TCH1516);Staphylococcus aureus (strain NCTC 8325 / PS 47);Staphylococcus aureus (strain Mu50 / ATCC 700699);Staphylococcus aureus (strain N315);Staphylococcus aureus (strain MW2);Staphylococcus aureus (s…	41%;41%;41%;41%;41%;41%;41%;41%;41%;41%;41%;41%;41%;41%	17794.5;17794.5;17794.5;17794.5;17794.5;17794.5;17794.5;17794.5;17794.5;17794.5;17794.5;17794.5;17794.5;17794.5	359786;426430;359787;418127;451516;93061;158878;158879;196620;367830;93062;176279;282459;282458	3;3;3;3;3;1;3;1;1;3;3;3;3;3	1;1;1;1;1;2;1;1;1;2;1;1;1;1	11	17
TRUE	PSA / 2x	PSA	2x	12	A5IQA1;A6TZ24;A7WYX4;P68788;P68789;P68790;P68791;Q2FJ93;Q2G0N1;Q2YSB4;Q5HIC8;Q6GBU0;Q6GJC1	406227	5882253	3.85601	3.8560095790226105	1348.0199549590266	14.480199549590266	3.3222e-05	2.297945927566124E-06	2.5724430084228516	0.0669676	A5IQA1;A6TZ24;A7WYX4;P68788;P68789;P68790;P68791;Q2FJ93;Q2G0N1;Q2YSB4;Q5HIC8;Q6GBU0;Q6GJC1	EFG_STAA9;EFG_STAA2;EFG_STAA1;EFG_STAAM;EFG_STAAN;EFG_STAAU;EFG_STAAW;EFG_STAA3;EFG_STAA8;EFG_STAAB;EFG_STAAC;EFG_STAAS;EFG_STAAR	Elongation factor G	fusA	A5IQA1;A6TZ24;A7WYX4;P68788;P68789;P68790;P68791;Q2FJ93;Q2G0N1;Q2YSB4;Q5HIC8;Q6GBU0;Q6GJC1	Staphylococcus aureus (strain JH9);Staphylococcus aureus (strain JH1);Staphylococcus aureus (strain Mu3 / ATCC 700698);Staphylococcus aureus (strain Mu50 / ATCC 700699);Staphylococcus aureus (strain N315);Staphylococcus aureus;Staphylococcus aureus (strain MW2);Staphylococcus aureus (strain USA300);Staphylococcus aureus (strain NCTC 8325 / PS 47);Staphylococcus aureus (strain bovine RF122 / ET3-1…	61.3%;61.3%;61.3%;61.3%;61.3%;61.3%;61.3%;61.3%;61.3%;61.3%;61.3%;61.3%;61.3%	76612.39;76612.39;76612.39;76612.39;76612.39;76612.39;76612.39;76612.39;76612.39;76612.39;76612.39;76612.39;76612.39	359786;359787;418127;158878;158879;1280;196620;367830;93061;273036;93062;282459;282458	3;3;3;3;1;1;3;3;1;3;3;3;3	1;1;1;2;2;2;2;3;3;3;3;3;3	41	72
TRUE	PSA / 2x	PSA	2x	12	A5IQA2;A6QEK0;A6TZ25;A7WYX6;A8YZP5;P64028;P64029;P99152;Q2FJ92;Q2G0N0;Q2YSB3;Q5HIC7;Q6GBT9;Q6GJC0	2339162	8949845	1.93587	1.9358709171199835	282.60902836143885	3.826090283614388	0.000396646	2.0690189621378603E-05	3.1930453777313232	0.16169448969206138	A5IQA2;A6QEK0;A6TZ25;A7WYX6;A8YZP5;P64028;P64029;P99152;Q2FJ92;Q2G0N0;Q2YSB3;Q5HIC7;Q6GBT9;Q6GJC0	EFTU_STAA9;EFTU_STAAE;EFTU_STAA2;EFTU_STAA1;EFTU_STAAT;EFTU_STAAM;EFTU_STAAW;EFTU_STAAN;EFTU_STAA3;EFTU_STAA8;EFTU_STAAB;EFTU_STAAC;EFTU_STAAS;EFTU_STAAR	Elongation factor Tu	tuf	A5IQA2;A6QEK0;A6TZ25;A7WYX6;A8YZP5;P64028;P64029;P99152;Q2FJ92;Q2G0N0;Q2YSB3;Q5HIC7;Q6GBT9;Q6GJC0	Staphylococcus aureus (strain JH9);Staphylococcus aureus (strain Newman);Staphylococcus aureus (strain JH1);Staphylococcus aureus (strain Mu3 / ATCC 700698);Staphylococcus aureus (strain USA300 / TCH1516);Staphylococcus aureus (strain Mu50 / ATCC 700699);Staphylococcus aureus (strain MW2);Staphylococcus aureus (strain N315);Staphylococcus aureus (strain USA300);Staphylococcus aureus (strain NCTC …	76.1%;76.1%;76.1%;76.1%;76.1%;76.1%;76.1%;76.1%;76.1%;76.1%;76.1%;76.1%;76.1%;76.1%	43103.63;43103.63;43103.63;43103.63;43103.63;43103.63;43103.63;43103.63;43103.63;43103.63;43103.63;43103.63;43103.63;43103.63	359786;426430;359787;418127;451516;158878;196620;158879;367830;93061;273036;93062;282459;282458	3;3;3;3;3;3;3;1;3;3;3;3;3;3	1	30	55
TRUE	PSA / 2x	PSA	2x	12	A5IQA5;A6QEK3;A6TZ28;A7WYY0;A8YZP8;P64312;P64313;Q2FJ89;Q2G0M7;Q5HIC4;Q6GBT6;Q8NXY2	98316.4	1113875	3.50201	3.502011578369523	1032.949443036981	11.32949443036981	5.71773e-05	3.629224067949864E-06	3.254124641418457	0.1458049237385696	A5IQA5;A6QEK3;A6TZ28;A7WYY0;A8YZP8;P64312;P64313;Q2FJ89;Q2G0M7;Q5HIC4;Q6GBT6;Q8NXY2	HCHA_STAA9;HCHA_STAAE;HCHA_STAA2;HCHA_STAA1;HCHA_STAAT;HCHA_STAAM;HCHA_STAAN;HCHA_STAA3;HCHA_STAA8;HCHA_STAAC;HCHA_STAAS;HCHA_STAAW	Protein/nucleic acid deglycase HchA	hchA	A5IQA5;A6QEK3;A6TZ28;A7WYY0;A8YZP8;P64312;P64313;Q2FJ89;Q2G0M7;Q5HIC4;Q6GBT6;Q8NXY2	Staphylococcus aureus (strain JH9);Staphylococcus aureus (strain Newman);Staphylococcus aureus (strain JH1);Staphylococcus aureus (strain Mu3 / ATCC 700698);Staphylococcus aureus (strain USA300 / TCH1516);Staphylococcus aureus (strain Mu50 / ATCC 700699);Staphylococcus aureus (strain N315);Staphylococcus aureus (strain USA300);Staphylococcus aureus (strain NCTC 8325 / PS 47);Staphylococcus aureus…	34.2%;34.2%;34.2%;34.2%;34.2%;34.2%;34.2%;34.2%;34.2%;34.2%;34.2%;34.2%	32176.65;32176.65;32176.65;32176.65;32176.65;32176.65;32176.65;32176.65;32176.65;32176.65;32180.64;32180.64	359786;426430;359787;418127;451516;158878;158879;367830;93061;93062;282459;196620	3;3;3;3;3;3;1;3;1;3;3;3	1	12	19
TRUE	PSA / 2x	PSA	2x	12	A5IQC0;A6TZ43;A7WZ02;Q7A777;Q99W43	45071.4	605308	3.74739	3.747385132344296	1242.997889371813	13.42997889371813	7.84467e-08	2.2029544334018876E-08	4.0072855949401855	0.0449362	A5IQC0;A6TZ43;A7WZ02;Q7A777;Q99W43	GCH4_STAA9;GCH4_STAA2;GCH4_STAA1;GCH4_STAAN;GCH4_STAAM	GTP cyclohydrolase FolE2	folE2	A5IQC0;A6TZ43;A7WZ02;Q7A777;Q99W43	Staphylococcus aureus (strain JH9);Staphylococcus aureus (strain JH1);Staphylococcus aureus (strain Mu3 / ATCC 700698);Staphylococcus aureus (strain N315);Staphylococcus aureus (strain Mu50 / ATCC 700699)	35.3%;35.3%;35.3%;35.3%;35.3%	33480.66;33480.66;33480.66;33480.66;33480.66	359786;359787;418127;158879;158878	3;3;3;1;3	1	15	22
TRUE	PSA / 2x	PSA	2x	12	A5IQC3;A6QEM2;A6TZ46;A7WZ06;A8YZR7;P65512;P65513;P99125;Q2FJ71;Q2G0K8;Q2YS95;Q5HIA6;Q6GBR8	3180.75	12439.1	1.96745	1.9674489085155789	291.0759747062096	3.910759747062096	1.22665e-06	1.654358201665117E-07	5.647991180419922	0.0973994	A5IQC3;A6QEM2;A6TZ46;A7WZ06;A8YZR7;P65512;P65513;P99125;Q2FJ71;Q2G0K8;Q2YS95;Q5HIA6;Q6GBR8	NAGB_STAA9;NAGB_STAAE;NAGB_STAA2;NAGB_STAA1;NAGB_STAAT;NAGB_STAAM;NAGB_STAAW;NAGB_STAAN;NAGB_STAA3;NAGB_STAA8;NAGB_STAAB;NAGB_STAAC;NAGB_STAAS	Glucosamine-6-phosphate deaminase	nagB	A5IQC3;A6QEM2;A6TZ46;A7WZ06;A8YZR7;P65512;P65513;P99125;Q2FJ71;Q2G0K8;Q2YS95;Q5HIA6;Q6GBR8	Staphylococcus aureus (strain JH9);Staphylococcus aureus (strain Newman);Staphylococcus aureus (strain JH1);Staphylococcus aureus (strain Mu3 / ATCC 700698);Staphylococcus aureus (strain USA300 / TCH1516);Staphylococcus aureus (strain Mu50 / ATCC 700699);Staphylococcus aureus (strain MW2);Staphylococcus aureus (strain N315);Staphylococcus aureus (strain USA300);Staphylococcus aureus (strain NCTC …	19.8%;19.8%;19.8%;19.8%;19.8%;19.8%;19.8%;19.8%;19.8%;19.8%;19.8%;19.8%;19.8%	28467.25;28467.25;28467.25;28467.25;28467.25;28467.25;28467.25;28467.25;28467.25;28467.25;28424.18;28467.25;28467.25	359786;426430;359787;418127;451516;158878;196620;158879;367830;93061;273036;93062;282459	3;3;3;3;3;3;3;1;3;3;3;3;3	1	11	13
TRUE	PSA / 2x	PSA	2x	12	A5IQE1;A6QEP0;A6TZ65;A7WZ30;A8YZT4;Q2FJ56;Q2G0J1;Q5HI89;Q6GBP9;Q6GJ81;Q7A759;Q8NXW5;Q99W24	11250.5	188002	4.06269	4.062691333204089	1571.0596565810565	16.710596565810565	3.76038e-06	3.994182961682505E-07	3.4474616050720215	0.0822295	A5IQE1;A6QEP0;A6TZ65;A7WZ30;A8YZT4;Q2FJ56;Q2G0J1;Q5HI89;Q6GBP9;Q6GJ81;Q7A759;Q8NXW5;Q99W24	CHDC_STAA9;CHDC_STAAE;CHDC_STAA2;CHDC_STAA1;CHDC_STAAT;CHDC_STAA3;CHDC_STAA8;CHDC_STAAC;CHDC_STAAS;CHDC_STAAR;CHDC_STAAN;CHDC_STAAW;CHDC_STAAM	Coproheme decarboxylase	chdC	A5IQE1;A6QEP0;A6TZ65;A7WZ30;A8YZT4;Q2FJ56;Q2G0J1;Q5HI89;Q6GBP9;Q6GJ81;Q7A759;Q8NXW5;Q99W24	Staphylococcus aureus (strain JH9);Staphylococcus aureus (strain Newman);Staphylococcus aureus (strain JH1);Staphylococcus aureus (strain Mu3 / ATCC 700698);Staphylococcus aureus (strain USA300 / TCH1516);Staphylococcus aureus (strain USA300);Staphylococcus aureus (strain NCTC 8325 / PS 47);Staphylococcus aureus (strain COL);Staphylococcus aureus (strain MSSA476);Staphylococcus aureus (strain MRS…	17.2%;17.2%;17.2%;17.2%;17.2%;17.2%;17.2%;17.2%;17.2%;17.2%;17.2%;17.2%;17.2%	29390.22;29390.22;29390.22;29390.22;29390.22;29390.22;29390.22;29390.22;29390.22;29389.23;29390.22;29390.22;29390.22	359786;426430;359787;418127;451516;367830;93061;93062;282459;282458;158879;196620;158878	3;1;3;3;3;3;1;3;3;3;1;3;3	1	8	13
TRUE	PSA / 2x	PSA	2x	12	A5IQG1;A6TZ85;Q99W05	36678.5	1.05077e+06	4.84037	4.8403669136962835	2764.808727363194	28.64808727363194	2.42136e-05	1.7759559082855396E-06	2.699842929840088	0.0879522	A5IQG1;A6TZ85;Q99W05	SYR_STAA9;SYR_STAA2;SYR_STAAN	Arginine--tRNA ligase	argS	A5IQG1;A6TZ85;Q99W05	Staphylococcus aureus (strain JH9);Staphylococcus aureus (strain JH1);Staphylococcus aureus (strain N315)	39.4%;39.4%;39.4%	62365.38;62365.38;62365.38	359786;359787;158879	3;3;1	1	30	45
TRUE	PSA / 2x	PSA	2x	12	A5IQM3;A6QEX8;A6TZE7;A8Z190;P67181;P67182;P67183;Q2FIX0;Q2G0D0;Q2YSR2;Q5HHZ9;Q6GBG1;Q6GJ02	50600.6	322504	2.67209	2.6720897763289875	537.3517370517701	6.373517370517701	9.83177e-10	1.1684138128769806E-09	6.88052	0.068779	A5IQM3;A6QEX8;A6TZE7;A8Z190;P67181;P67182;P67183;Q2FIX0;Q2G0D0;Q2YSR2;Q5HHZ9;Q6GBG1;Q6GJ02	Y693_STAA9;Y638_STAAE;Y708_STAA2;Y690_STAAT;Y669_STAAM;Y624_STAAN;Y631_STAAW;Y655_STAA3;Y675_STAA8;Y618_STAAB;Y727_STAAC;Y634_STAAS;Y680_STAAR	Probable transcriptional regulatory protein SaurJH9_0693;Probable transcriptional regulatory protein NWMN_0638;Probable transcriptional regulatory protein SaurJH1_0708;Probable transcriptional regulatory protein USA300HOU_0690;Probable transcriptional regulatory protein SAV0669;Probable transcriptional regulatory protein SA0624;Probable transcriptional regulatory protein MW0631;Probable transcrip…	SaurJH9_0693;NWMN_0638;SaurJH1_0708;USA300HOU_0690;SAV0669;SA0624;MW0631;SAUSA300_0655;SAOUHSC_00675;SAB0618;SACOL0727;SAS0634;SAR0680	A5IQM3;A6QEX8;A6TZE7;A8Z190;P67181;P67182;P67183;Q2FIX0;Q2G0D0;Q2YSR2;Q5HHZ9;Q6GBG1;Q6GJ02	Staphylococcus aureus (strain JH9);Staphylococcus aureus (strain Newman);Staphylococcus aureus (strain JH1);Staphylococcus aureus (strain USA300 / TCH1516);Staphylococcus aureus (strain Mu50 / ATCC 700699);Staphylococcus aureus (strain N315);Staphylococcus aureus (strain MW2);Staphylococcus aureus (strain USA300);Staphylococcus aureus (strain NCTC 8325 / PS 47);Staphylococcus aureus (strain bovin…	30.3%;30.3%;30.3%;30.3%;30.3%;30.3%;30.3%;30.3%;30.3%;30.3%;30.3%;30.3%;30.3%	26320.42;26320.42;26320.42;26320.42;26320.42;26320.42;26320.42;26320.42;26320.42;26320.42;26320.42;26320.42;26320.42	359786;426430;359787;451516;158878;158879;196620;367830;93061;273036;93062;282459;282458	3;3;3;3;3;1;3;3;3;3;3;3;3	1	6	9
TRUE	PSA / 2x	PSA	2x	10	A5IQN7;A6QEZ2;A6TZG1;A7WZF5;A8YZV4;P67390;P67391;Q2FIV6;Q2G0B4;Q2YSP8;Q5HHY5;Q6GBE7;Q6GIV9;Q8NXQ4;Q9KIN5	3248.42	38423.2	3.56417	3.564169858038502	1082.8291991337728	11.828291991337728	8.07218e-07	1.2167628501934069E-07	4.7079057693481445	0.1136950247207341	A5IQN7;A6QEZ2;A6TZG1;A7WZF5;A8YZV4;P67390;P67391;Q2FIV6;Q2G0B4;Q2YSP8;Q5HHY5;Q6GBE7;Q6GIV9;Q8NXQ4;Q9KIN5	UPPP_STAA9;UPPP_STAAE;UPPP_STAA2;UPPP_STAA1;UPPP_STAAT;UPPP_STAAM;UPPP_STAAN;UPPP_STAA3;UPPP_STAA8;UPPP_STAAB;UPPP_STAAC;UPPP_STAAS;UPPP_STAAR;UPPP_STAAW;UPPP_STAAU	Undecaprenyl-diphosphatase	uppP	A5IQN7;A6QEZ2;A6TZG1;A7WZF5;A8YZV4;P67390;P67391;Q2FIV6;Q2G0B4;Q2YSP8;Q5HHY5;Q6GBE7;Q6GIV9;Q8NXQ4;Q9KIN5	Staphylococcus aureus (strain JH9);Staphylococcus aureus (strain Newman);Staphylococcus aureus (strain JH1);Staphylococcus aureus (strain Mu3 / ATCC 700698);Staphylococcus aureus (strain USA300 / TCH1516);Staphylococcus aureus (strain Mu50 / ATCC 700699);Staphylococcus aureus (strain N315);Staphylococcus aureus (strain USA300);Staphylococcus aureus (strain NCTC 8325 / PS 47);Staphylococcus aureus…	4.1%;4.1%;4.1%;4.1%;4.1%;4.1%;4.1%;4.1%;4.1%;4.1%;4.1%;4.1%;4.1%;4.1%;4.1%	32338.58;32269.47;32338.58;32338.58;32269.47;32338.58;32338.58;32269.47;32269.47;32337.59;32284.44;32325.54;32282.51;32325.54;32312.5	359786;426430;359787;418127;451516;158878;158879;367830;93061;273036;93062;282459;282458;196620;1280	3	1	3	4
TRUE	PSA / 2x	PSA	2x	5	A5IQS7;A6QF32;A6TZK2;A7WZL0;A8YZZ5;P67724;P67725;Q2FIR7;Q2G087;Q2YSI3;Q5HHU9;Q6GBA6;Q8NXN3	11510.5	39708.6	1.7865	1.7864979901778262	244.9764766059458	3.449764766059458	0.0253817	0.00112381	1.3668333292007446	0.11018243340082423	A5IQS7;A6QF32;A6TZK2;A7WZL0;A8YZZ5;P67724;P67725;Q2FIR7;Q2G087;Q2YSI3;Q5HHU9;Q6GBA6;Q8NXN3	HIS8_STAA9;HIS8_STAAE;HIS8_STAA2;HIS8_STAA1;HIS8_STAAT;HIS8_STAAM;HIS8_STAAN;HIS8_STAA3;HIS8_STAA8;HIS8_STAAB;HIS8_STAAC;HIS8_STAAS;HIS8_STAAW	Histidinol-phosphate aminotransferase	hisC	A5IQS7;A6QF32;A6TZK2;A7WZL0;A8YZZ5;P67724;P67725;Q2FIR7;Q2G087;Q2YSI3;Q5HHU9;Q6GBA6;Q8NXN3	Staphylococcus aureus (strain JH9);Staphylococcus aureus (strain Newman);Staphylococcus aureus (strain JH1);Staphylococcus aureus (strain Mu3 / ATCC 700698);Staphylococcus aureus (strain USA300 / TCH1516);Staphylococcus aureus (strain Mu50 / ATCC 700699);Staphylococcus aureus (strain N315);Staphylococcus aureus (strain USA300);Staphylococcus aureus (strain NCTC 8325 / PS 47);Staphylococcus aureus…	10.8%;10.8%;10.8%;10.8%;10.8%;10.8%;10.8%;10.8%;10.8%;10.8%;10.8%;10.8%;10.8%	39788.08;39788.08;39788.08;39788.08;39788.08;39788.08;39788.08;39788.08;39788.08;39760.12;39788.08;39846.12;39846.12	359786;426430;359787;418127;451516;158878;158879;367830;93061;273036;93062;282459;196620	3;3;3;3;3;3;1;3;3;3;3;3;3	1	12	14
TRUE	PSA / 2x	PSA	2x	12	A5IQS9;A6QF35;A6TZK4;A7WZL3;A8YZZ7;Q2FIR4;Q2G084;Q2YSK5;Q5HHU6;Q7A6T6;Q99VP7	6447.62	68302.7	3.4051	3.4051038018776976	959.3473455934931	10.59347345593493	1.05131e-05	8.93338719140414E-07	3.885849952697754	0.13293305033522917	A5IQS9;A6QF35;A6TZK4;A7WZL3;A8YZZ7;Q2FIR4;Q2G084;Q2YSK5;Q5HHU6;Q7A6T6;Q99VP7	Y749_STAA9;Y695_STAAE;Y766_STAA2;Y723_STAA1;Y749_STAAT;Y711_STAA3;Y736_STAA8;Y675_STAAB;Y787_STAAC;Y681_STAAN;Y726_STAAM	Putative lipid kinase SaurJH9_0749;Putative lipid kinase NWMN_0695;Putative lipid kinase SaurJH1_0766;Putative lipid kinase SAHV_0723;Putative lipid kinase USA300HOU_0749;Putative lipid kinase SAUSA300_0711;Putative lipid kinase SAOUHSC_00736;Putative lipid kinase SAB0675c;Putative lipid kinase SACOL0787;Putative lipid kinase SA0681;Putative lipid kinase SAV0726	SaurJH9_0749;NWMN_0695;SaurJH1_0766;SAHV_0723;USA300HOU_0749;SAUSA300_0711;SAOUHSC_00736;SAB0675c;SACOL0787;SA0681;SAV0726	A5IQS9;A6QF35;A6TZK4;A7WZL3;A8YZZ7;Q2FIR4;Q2G084;Q2YSK5;Q5HHU6;Q7A6T6;Q99VP7	Staphylococcus aureus (strain JH9);Staphylococcus aureus (strain Newman);Staphylococcus aureus (strain JH1);Staphylococcus aureus (strain Mu3 / ATCC 700698);Staphylococcus aureus (strain USA300 / TCH1516);Staphylococcus aureus (strain USA300);Staphylococcus aureus (strain NCTC 8325 / PS 47);Staphylococcus aureus (strain bovine RF122 / ET3-1);Staphylococcus aureus (strain COL);Staphylococcus aureu…	9.2%;9.2%;9.2%;9.2%;9.2%;9.2%;9.2%;9.2%;9.2%;9.2%;9.2%	33612.07;33626.1;33612.07;33612.07;33626.1;33626.1;33626.1;33575.01;33626.1;33612.07;33612.07	359786;426430;359787;418127;451516;367830;93061;273036;93062;158879;158878	3;3;3;3;3;3;3;3;3;1;3	1	9	10
TRUE	PSA / 2x	PSA	2x	12	A5IQU2;A6QF47;A6TZL7;A7WZM9;A8Z012;P61431;P61432;P65462;P65463;Q2FIQ3;Q2G069;Q2YSJ1;Q5HHT2;Q6GB92	21738.8	109963	2.33867	2.3386713571266284	405.83657531613994	5.058365753161399	3.03888e-08	1.1483320574373454E-08	4.582754135131836	0.0409161	A5IQU2;A6QF47;A6TZL7;A7WZM9;A8Z012;P61431;P61432;P65462;P65463;Q2FIQ3;Q2G069;Q2YSJ1;Q5HHT2;Q6GB92	MURB_STAA9;MURB_STAAE;MURB_STAA2;MURB_STAA1;MURB_STAAT;MURB_STAAU;MURB_STAAW;MURB_STAAM;MURB_STAAN;MURB_STAA3;MURB_STAA8;MURB_STAAB;MURB_STAAC;MURB_STAAS	UDP-N-acetylenolpyruvoylglucosamine reductase	murB	A5IQU2;A6QF47;A6TZL7;A7WZM9;A8Z012;P61431;P61432;P65462;P65463;Q2FIQ3;Q2G069;Q2YSJ1;Q5HHT2;Q6GB92	Staphylococcus aureus (strain JH9);Staphylococcus aureus (strain Newman);Staphylococcus aureus (strain JH1);Staphylococcus aureus (strain Mu3 / ATCC 700698);Staphylococcus aureus (strain USA300 / TCH1516);Staphylococcus aureus;Staphylococcus aureus (strain MW2);Staphylococcus aureus (strain Mu50 / ATCC 700699);Staphylococcus aureus (strain N315);Staphylococcus aureus (strain USA300);Staphylococcu…	16.9%;16.9%;16.9%;16.9%;16.9%;16.9%;16.9%;16.9%;16.9%;16.9%;16.9%;16.9%;16.9%;16.9%	33783.4;33797.43;33783.4;33783.4;33797.43;33797.43;33797.43;33783.4;33783.4;33797.43;33797.43;33797.43;33754.4;33797.43	359786;426430;359787;418127;451516;1280;196620;158878;158879;367830;93061;273036;93062;282459	3;3;3;3;3;1;3;3;1;3;3;3;3;3	1	13	16
TRUE	PSA / 2x	PSA	2x	12	A5IQU7;A6QF52;A6TZM2;A7WZN6;A8Z018;P65805;P65806;Q2FIP8;Q2G064;Q5HHS7;Q6GB87;Q8NXM6	10532.9	90466	3.10247	3.1024662551455107	758.8857619200465	8.588857619200466	1.06832e-06	1.4949180376704223E-07	4.090446949005127	0.0808071	A5IQU7;A6QF52;A6TZM2;A7WZN6;A8Z018;P65805;P65806;Q2FIP8;Q2G064;Q5HHS7;Q6GB87;Q8NXM6	PEPT_STAA9;PEPT_STAAE;PEPT_STAA2;PEPT_STAA1;PEPT_STAAT;PEPT_STAAM;PEPT_STAAN;PEPT_STAA3;PEPT_STAA8;PEPT_STAAC;PEPT_STAAS;PEPT_STAAW	Peptidase T	pepT	A5IQU7;A6QF52;A6TZM2;A7WZN6;A8Z018;P65805;P65806;Q2FIP8;Q2G064;Q5HHS7;Q6GB87;Q8NXM6	Staphylococcus aureus (strain JH9);Staphylococcus aureus (strain Newman);Staphylococcus aureus (strain JH1);Staphylococcus aureus (strain Mu3 / ATCC 700698);Staphylococcus aureus (strain USA300 / TCH1516);Staphylococcus aureus (strain Mu50 / ATCC 700699);Staphylococcus aureus (strain N315);Staphylococcus aureus (strain USA300);Staphylococcus aureus (strain NCTC 8325 / PS 47);Staphylococcus aureus…	11.5%;11.5%;11.5%;11.5%;11.5%;11.5%;11.5%;11.5%;11.5%;11.5%;11.5%;11.5%	45819.59;45847.64;45819.59;45819.59;45847.64;45819.59;45819.59;45847.64;45847.64;45847.64;45847.64;45847.64	359786;426430;359787;418127;451516;158878;158879;367830;93061;93062;282459;196620	3	1	14	20
TRUE	PSA / 2x	PSA	2x	12	A5IQW4;A6QF68;A6TZN9;A7WZQ8;A8Z036;P60700;P60701;P60702;Q2FIN3;Q2G045;Q2YSG8;Q5HHQ8;Q6GB70;Q6GIN1	4587.94	62836.2	3.77568	3.7756781356545273	1269.5956652658374	13.695956652658374	3.23526e-05	2.253963445418367E-06	3.255875825881958	0.12708	A5IQW4;A6QF68;A6TZN9;A7WZQ8;A8Z036;P60700;P60701;P60702;Q2FIN3;Q2G045;Q2YSG8;Q5HHQ8;Q6GB70;Q6GIN1	HPRK_STAA9;HPRK_STAAE;HPRK_STAA2;HPRK_STAA1;HPRK_STAAT;HPRK_STAAM;HPRK_STAAN;HPRK_STAAW;HPRK_STAA3;HPRK_STAA8;HPRK_STAAB;HPRK_STAAC;HPRK_STAAS;HPRK_STAAR	HPr kinase/phosphorylase	hprK	A5IQW4;A6QF68;A6TZN9;A7WZQ8;A8Z036;P60700;P60701;P60702;Q2FIN3;Q2G045;Q2YSG8;Q5HHQ8;Q6GB70;Q6GIN1	Staphylococcus aureus (strain JH9);Staphylococcus aureus (strain Newman);Staphylococcus aureus (strain JH1);Staphylococcus aureus (strain Mu3 / ATCC 700698);Staphylococcus aureus (strain USA300 / TCH1516);Staphylococcus aureus (strain Mu50 / ATCC 700699);Staphylococcus aureus (strain N315);Staphylococcus aureus (strain MW2);Staphylococcus aureus (strain USA300);Staphylococcus aureus (strain NCTC …	20.3%;20.3%;20.3%;20.3%;20.3%;20.3%;20.3%;20.3%;20.3%;20.3%;20.3%;20.3%;20.3%;20.3%	34481.91;34481.91;34481.91;34481.91;34481.91;34481.91;34481.91;34481.91;34481.91;34481.91;34481.91;34481.91;34481.91;34481.91	359786;426430;359787;418127;451516;158878;158879;196620;367830;93061;273036;93062;282459;282458	3;3;3;3;3;3;1;3;3;3;3;3;3;3	1	17	20
TRUE	PSA / 2x	PSA	2x	10	A5IQW5;A6TZP0;A7WZQ9;P60961;P60962;P60963;Q2YSG7;Q6GB69;Q8NXL8	8118.79	127718	3.97555	3.9755511188473984	1473.1137825568035	15.731137825568034	2.39605e-08	9.959049594416798E-09	4.918808460235596	0.0656525	A5IQW5;A6TZP0;A7WZQ9;P60961;P60962;P60963;Q2YSG7;Q6GB69;Q8NXL8	LGT_STAA9;LGT_STAA2;LGT_STAA1;LGT_STAAM;LGT_STAAN;LGT_STAAU;LGT_STAAB;LGT_STAAS;LGT_STAAW	Phosphatidylglycerol--prolipoprotein diacylglyceryl transferase	lgt	A5IQW5;A6TZP0;A7WZQ9;P60961;P60962;P60963;Q2YSG7;Q6GB69;Q8NXL8	Staphylococcus aureus (strain JH9);Staphylococcus aureus (strain JH1);Staphylococcus aureus (strain Mu3 / ATCC 700698);Staphylococcus aureus (strain Mu50 / ATCC 700699);Staphylococcus aureus (strain N315);Staphylococcus aureus;Staphylococcus aureus (strain bovine RF122 / ET3-1);Staphylococcus aureus (strain MSSA476);Staphylococcus aureus (strain MW2)	3.2%;3.2%;3.2%;3.2%;3.2%;3.2%;3.2%;3.2%;3.2%	31582.43;31582.43;31582.43;31582.43;31582.43;31582.43;31582.43;31610.53;31610.53	359786;359787;418127;158878;158879;1280;273036;282459;196620	3;3;3;3;1;3;3;3;3	1	5	6
TRUE	PSA / 2x	PSA	2x	12	A5IQX2;A6QF76;A6TZP7;A7WZR9;A8Z045;P63785;P63786;P99089;Q2FIM5;Q2G036;Q2YSF8;Q5HHQ0;Q6GB62;Q6GIM3	39622	897988	4.50232	4.502324179102023	2166.389910424912	22.663899104249122	4.45558e-05	2.925203481932232E-06	2.532094717025757	0.0803164	A5IQX2;A6QF76;A6TZP7;A7WZR9;A8Z045;P63785;P63786;P99089;Q2FIM5;Q2G036;Q2YSF8;Q5HHQ0;Q6GB62;Q6GIM3	CLPP_STAA9;CLPP_STAAE;CLPP_STAA2;CLPP_STAA1;CLPP_STAAT;CLPP_STAAM;CLPP_STAAW;CLPP_STAAN;CLPP_STAA3;CLPP_STAA8;CLPP_STAAB;CLPP_STAAC;CLPP_STAAS;CLPP_STAAR	ATP-dependent Clp protease proteolytic subunit	clpP	A5IQX2;A6QF76;A6TZP7;A7WZR9;A8Z045;P63785;P63786;P99089;Q2FIM5;Q2G036;Q2YSF8;Q5HHQ0;Q6GB62;Q6GIM3	Staphylococcus aureus (strain JH9);Staphylococcus aureus (strain Newman);Staphylococcus aureus (strain JH1);Staphylococcus aureus (strain Mu3 / ATCC 700698);Staphylococcus aureus (strain USA300 / TCH1516);Staphylococcus aureus (strain Mu50 / ATCC 700699);Staphylococcus aureus (strain MW2);Staphylococcus aureus (strain N315);Staphylococcus aureus (strain USA300);Staphylococcus aureus (strain NCTC …	19%;19%;19%;19%;19%;19%;19%;19%;19%;19%;19%;19%;19%;19%	21513.57;21513.57;21513.57;21513.57;21513.57;21513.57;21513.57;21513.57;21513.57;21513.57;21513.57;21513.57;21513.57;21513.57	359786;426430;359787;418127;451516;158878;196620;158879;367830;93061;273036;93062;282459;282458	3;3;3;3;3;3;1;1;3;1;1;3;3;1	1	8	12
TRUE	PSA / 2x	PSA	2x	12	A5IQX7;A6QF82;A6TZQ2;A7WZS6;A8Z1A1;P68819;P68820;P68821;P99135;Q2FIM0;Q2G031;Q2YSF1;Q5HHP4;Q6GB57;Q6GIL7	198831	2284239	3.5221	3.522096955099278	1048.8328122414089	11.488328122414089	5.47311e-06	5.317474444022001E-07	3.632185935974121	0.0952505	A5IQX7;A6QF82;A6TZQ2;A7WZS6;A8Z1A1;P68819;P68820;P68821;P99135;Q2FIM0;Q2G031;Q2YSF1;Q5HHP4;Q6GB57;Q6GIL7	PGK_STAA9;PGK_STAAE;PGK_STAA2;PGK_STAA1;PGK_STAAT;PGK_STAAM;PGK_STAAU;PGK_STAAW;PGK_STAAN;PGK_STAA3;PGK_STAA8;PGK_STAAB;PGK_STAAC;PGK_STAAS;PGK_STAAR	Phosphoglycerate kinase	pgk	A5IQX7;A6QF82;A6TZQ2;A7WZS6;A8Z1A1;P68819;P68820;P68821;P99135;Q2FIM0;Q2G031;Q2YSF1;Q5HHP4;Q6GB57;Q6GIL7	Staphylococcus aureus (strain JH9);Staphylococcus aureus (strain Newman);Staphylococcus aureus (strain JH1);Staphylococcus aureus (strain Mu3 / ATCC 700698);Staphylococcus aureus (strain USA300 / TCH1516);Staphylococcus aureus (strain Mu50 / ATCC 700699);Staphylococcus aureus;Staphylococcus aureus (strain MW2);Staphylococcus aureus (strain N315);Staphylococcus aureus (strain USA300);Staphylococcu…	38.1%;38.1%;38.1%;38.1%;38.1%;38.1%;38.1%;38.1%;38.1%;38.1%;38.1%;38.1%;38.1%;38.1%;38.1%	42601.76;42601.76;42601.76;42601.76;42601.76;42601.76;42601.76;42601.76;42601.76;42601.76;42601.76;42601.76;42601.76;42601.76;42601.76	359786;426430;359787;418127;451516;158878;1280;196620;158879;367830;93061;273036;93062;282459;282458	3;3;3;3;3;3;3;3;1;3;3;3;3;3;1	1	17	22
TRUE	PSA / 2x	PSA	2x	12	A5IQX8;A6QF83;A6TZQ3;A7WZS8;A8Z1A2;P68822;P68823;P68824;P99133;Q2FIL9;Q5HHP3;Q6GB56;Q6GIL6	232705	2.96523e+06	3.67157	3.671567713094455	1174.2422848655724	12.742422848655723	1.44022e-05	1.155020706349908E-06	3.8426427841186523	0.14418093391932651	A5IQX8;A6QF83;A6TZQ3;A7WZS8;A8Z1A2;P68822;P68823;P68824;P99133;Q2FIL9;Q5HHP3;Q6GB56;Q6GIL6	TPIS_STAA9;TPIS_STAAE;TPIS_STAA2;TPIS_STAA1;TPIS_STAAT;TPIS_STAAM;TPIS_STAAU;TPIS_STAAW;TPIS_STAAN;TPIS_STAA3;TPIS_STAAC;TPIS_STAAS;TPIS_STAAR	Triosephosphate isomerase	tpiA	A5IQX8;A6QF83;A6TZQ3;A7WZS8;A8Z1A2;P68822;P68823;P68824;P99133;Q2FIL9;Q5HHP3;Q6GB56;Q6GIL6	Staphylococcus aureus (strain JH9);Staphylococcus aureus (strain Newman);Staphylococcus aureus (strain JH1);Staphylococcus aureus (strain Mu3 / ATCC 700698);Staphylococcus aureus (strain USA300 / TCH1516);Staphylococcus aureus (strain Mu50 / ATCC 700699);Staphylococcus aureus;Staphylococcus aureus (strain MW2);Staphylococcus aureus (strain N315);Staphylococcus aureus (strain USA300);Staphylococcu…	71.5%;71.5%;71.5%;71.5%;71.5%;71.5%;71.5%;71.5%;71.5%;71.5%;71.5%;71.5%;71.5%	27261.72;27261.72;27261.72;27261.72;27261.72;27261.72;27261.72;27261.72;27261.72;27261.72;27261.72;27261.72;27261.72	359786;426430;359787;418127;451516;158878;1280;196620;158879;367830;93062;282459;282458	3;3;3;3;3;3;3;3;1;3;3;3;1	1	19	30
TRUE	PSA / 2x	PSA	2x	12	A5IQY0;A6QF85;A6TZQ5;A7WZT2;A8Z1A4;P64078;P64079;P99088;Q2FIL7;Q2G028;Q2YSE8;Q5HHP1;Q6GB54;Q6GIL4	814928	10913559	3.74331	3.7433061269730423	1239.2061256982981	13.392061256982982	6.17224e-06	5.830922526371759E-07	2.989445924758911	0.059165665645007255	A5IQY0;A6QF85;A6TZQ5;A7WZT2;A8Z1A4;P64078;P64079;P99088;Q2FIL7;Q2G028;Q2YSE8;Q5HHP1;Q6GB54;Q6GIL4	ENO_STAA9;ENO_STAAE;ENO_STAA2;ENO_STAA1;ENO_STAAT;ENO_STAAM;ENO_STAAW;ENO_STAAN;ENO_STAA3;ENO_STAA8;ENO_STAAB;ENO_STAAC;ENO_STAAS;ENO_STAAR	Enolase	eno	A5IQY0;A6QF85;A6TZQ5;A7WZT2;A8Z1A4;P64078;P64079;P99088;Q2FIL7;Q2G028;Q2YSE8;Q5HHP1;Q6GB54;Q6GIL4	Staphylococcus aureus (strain JH9);Staphylococcus aureus (strain Newman);Staphylococcus aureus (strain JH1);Staphylococcus aureus (strain Mu3 / ATCC 700698);Staphylococcus aureus (strain USA300 / TCH1516);Staphylococcus aureus (strain Mu50 / ATCC 700699);Staphylococcus aureus (strain MW2);Staphylococcus aureus (strain N315);Staphylococcus aureus (strain USA300);Staphylococcus aureus (strain NCTC …	54.4%;54.4%;54.4%;54.4%;54.4%;54.4%;54.4%;54.4%;54.4%;54.4%;54.4%;54.4%;54.4%;54.4%	47116.95;47116.95;47116.95;47116.95;47116.95;47116.95;47116.95;47116.95;47116.95;47116.95;47116.95;47116.95;47116.95;47116.95	359786;426430;359787;418127;451516;158878;196620;158879;367830;93061;273036;93062;282459;282458	3;3;3;3;3;3;3;1;3;1;3;3;3;3	1	27	42
TRUE	PSA / 2x	PSA	2x	12	A5IQY5;A6QF90;A6TZR0;A7WZT9;A8Z1A9;P66862;P66863;Q2FIL2;Q2G023;Q2YWK9;Q5HHN6;Q6GB49;Q6GIK9;Q8NXL2	12194.6	45510.9	1.89997	1.899972069795157	273.2059713731892	3.732059713731892	1.01813e-05	8.723798298696449E-07	4.1859869956970215	0.107037	A5IQY5;A6QF90;A6TZR0;A7WZT9;A8Z1A9;P66862;P66863;Q2FIL2;Q2G023;Q2YWK9;Q5HHN6;Q6GB49;Q6GIK9;Q8NXL2	SSRP_STAA9;SSRP_STAAE;SSRP_STAA2;SSRP_STAA1;SSRP_STAAT;SSRP_STAAM;SSRP_STAAN;SSRP_STAA3;SSRP_STAA8;SSRP_STAAB;SSRP_STAAC;SSRP_STAAS;SSRP_STAAR;SSRP_STAAW	SsrA-binding protein	smpB	A5IQY5;A6QF90;A6TZR0;A7WZT9;A8Z1A9;P66862;P66863;Q2FIL2;Q2G023;Q2YWK9;Q5HHN6;Q6GB49;Q6GIK9;Q8NXL2	Staphylococcus aureus (strain JH9);Staphylococcus aureus (strain Newman);Staphylococcus aureus (strain JH1);Staphylococcus aureus (strain Mu3 / ATCC 700698);Staphylococcus aureus (strain USA300 / TCH1516);Staphylococcus aureus (strain Mu50 / ATCC 700699);Staphylococcus aureus (strain N315);Staphylococcus aureus (strain USA300);Staphylococcus aureus (strain NCTC 8325 / PS 47);Staphylococcus aureus…	24%;24%;24%;24%;24%;24%;24%;24%;24%;24%;24%;24%;24%;24%	17803.68;17755.64;17803.68;17803.68;17755.64;17803.68;17803.68;17755.64;17755.64;17755.64;17755.64;17755.64;17755.64;17755.64	359786;426430;359787;418127;451516;158878;158879;367830;93061;273036;93062;282459;282458;196620	3	1	6	6
TRUE	PSA / 2x	PSA	2x	12	A5IR11;A6TZT7;A7X019;P64213;P64214;Q2YWP4;Q6GII3	16354.4	51807.2	1.66348	1.663475094696159	216.77864772423283	3.1677864772423283	5.42786e-05	3.4745090903667836E-06	3.3056793212890625	0.085775	A5IR11;A6TZT7;A7X019;P64213;P64214;Q2YWP4;Q6GII3	GCSH_STAA9;GCSH_STAA2;GCSH_STAA1;GCSH_STAAM;GCSH_STAAN;GCSH_STAAB;GCSH_STAAR	Glycine cleavage system H protein	gcvH	A5IR11;A6TZT7;A7X019;P64213;P64214;Q2YWP4;Q6GII3	Staphylococcus aureus (strain JH9);Staphylococcus aureus (strain JH1);Staphylococcus aureus (strain Mu3 / ATCC 700698);Staphylococcus aureus (strain Mu50 / ATCC 700699);Staphylococcus aureus (strain N315);Staphylococcus aureus (strain bovine RF122 / ET3-1);Staphylococcus aureus (strain MRSA252)	28.6%;28.6%;28.6%;28.6%;28.6%;28.6%;28.6%	14080.53;14080.53;14080.53;14080.53;14080.53;14066.46;14080.53	359786;359787;418127;158878;158879;273036;282458	3;3;3;3;1;3;3	1	5	5
TRUE	PSA / 2x	PSA	2x	12	A5IRA1;A6QFD6;A6U030;A7X0C7;A8Z1I3;P65285;P65286;P65287;Q2FIE9;Q2FZX4;Q2YWR5;Q5HHG0;Q6GB01;Q6GIG3	12414	219021	4.14103	4.141032639072914	1664.310575659045	17.64310575659045	2.19492e-13	6.640113660351986E-12	7.367774963378906	0.035477587708783724	A5IRA1;A6QFD6;A6U030;A7X0C7;A8Z1I3;P65285;P65286;P65287;Q2FIE9;Q2FZX4;Q2YWR5;Q5HHG0;Q6GB01;Q6GIG3	LIPA_STAA9;LIPA_STAAE;LIPA_STAA2;LIPA_STAA1;LIPA_STAAT;LIPA_STAAM;LIPA_STAAN;LIPA_STAAW;LIPA_STAA3;LIPA_STAA8;LIPA_STAAB;LIPA_STAAC;LIPA_STAAS;LIPA_STAAR	Lipoyl synthase	lipA	A5IRA1;A6QFD6;A6U030;A7X0C7;A8Z1I3;P65285;P65286;P65287;Q2FIE9;Q2FZX4;Q2YWR5;Q5HHG0;Q6GB01;Q6GIG3	Staphylococcus aureus (strain JH9);Staphylococcus aureus (strain Newman);Staphylococcus aureus (strain JH1);Staphylococcus aureus (strain Mu3 / ATCC 700698);Staphylococcus aureus (strain USA300 / TCH1516);Staphylococcus aureus (strain Mu50 / ATCC 700699);Staphylococcus aureus (strain N315);Staphylococcus aureus (strain MW2);Staphylococcus aureus (strain USA300);Staphylococcus aureus (strain NCTC …	41%;41%;41%;41%;41%;41%;41%;41%;41%;41%;41%;41%;41%;41%	34884.97;34884.97;34884.97;34884.97;34884.97;34884.97;34884.97;34884.97;34884.97;34884.97;34884.03;34884.97;34884.97;34884.97	359786;426430;359787;418127;451516;158878;158879;196620;367830;93061;273036;93062;282459;282458	3;3;3;3;3;3;1;3;3;3;3;3;3;3	1	15	19
TRUE	PSA / 2x	PSA	2x	12	A5IRB0;A6U039;A7X0D6;P0C397;P68876;P99107	10204.2	210581	4.36714	4.367144066215911	1963.6752674975417	20.636752674975416	5.96788e-08	1.8494219756433083E-08	4.260897159576416	0.055829538007879355	A5IRB0;A6U039;A7X0D6;P0C397;P68876;P99107	DLTA_STAA9;DLTA_STAA2;DLTA_STAA1;DLTA_STAAU;DLTA_STAAM;DLTA_STAAN	D-alanine--D-alanyl carrier protein ligase	dltA	A5IRB0;A6U039;A7X0D6;P0C397;P68876;P99107	Staphylococcus aureus (strain JH9);Staphylococcus aureus (strain JH1);Staphylococcus aureus (strain Mu3 / ATCC 700698);Staphylococcus aureus;Staphylococcus aureus (strain Mu50 / ATCC 700699);Staphylococcus aureus (strain N315)	24.9%;24.9%;24.9%;24.9%;24.9%;24.9%	54644.46;54644.46;54644.46;54644.46;54644.46;54644.46	359786;359787;418127;1280;158878;158879	3;3;3;3;1;1	1	15	22
TRUE	PSA / 2x	PSA	2x	12	A5IRB2;A6QFE5;A6U041;A7X0D9;A8Z1J3;P0A018;P0A019;P0A020;P0C426;Q2FIE1;Q2FZW4;Q2YWQ6;Q5HHF0;Q6GAZ2;Q6GIF4	268750	2.14476e+06	2.99648	2.9964787209086534	698.0497692560286	7.980497692560286	0.000906873	4.487844222203926E-05	2.453157424926758	0.18572997686605908	A5IRB2;A6QFE5;A6U041;A7X0D9;A8Z1J3;P0A018;P0A019;P0A020;P0C426;Q2FIE1;Q2FZW4;Q2YWQ6;Q5HHF0;Q6GAZ2;Q6GIF4	DLTC_STAA9;DLTC_STAAE;DLTC_STAA2;DLTC_STAA1;DLTC_STAAT;DLTC_STAAM;DLTC_STAAN;DLTC_STAAW;DLTC_STAAU;DLTC_STAA3;DLTC_STAA8;DLTC_STAAB;DLTC_STAAC;DLTC_STAAS;DLTC_STAAR	D-alanyl carrier protein	dltC	A5IRB2;A6QFE5;A6U041;A7X0D9;A8Z1J3;P0A018;P0A019;P0A020;P0C426;Q2FIE1;Q2FZW4;Q2YWQ6;Q5HHF0;Q6GAZ2;Q6GIF4	Staphylococcus aureus (strain JH9);Staphylococcus aureus (strain Newman);Staphylococcus aureus (strain JH1);Staphylococcus aureus (strain Mu3 / ATCC 700698);Staphylococcus aureus (strain USA300 / TCH1516);Staphylococcus aureus (strain Mu50 / ATCC 700699);Staphylococcus aureus (strain N315);Staphylococcus aureus (strain MW2);Staphylococcus aureus;Staphylococcus aureus (strain USA300);Staphylococcu…	59%;59%;59%;59%;59%;59%;59%;59%;59%;59%;59%;59%;59%;59%;59%	9063.21;9063.21;9063.21;9063.21;9063.21;9063.21;9063.21;9063.21;9063.21;9063.21;9063.21;9063.21;9063.21;9063.21;9063.21	359786;426430;359787;418127;451516;158878;158879;196620;1280;367830;93061;273036;93062;282459;282458	3;3;3;3;3;3;3;3;3;3;1;3;3;3;3	1	4	4
TRUE	PSA / 2x	PSA	2x	10	A5IRC4;A6QFF6;A6U053;A7X0F5;A8Z053;P60696;P60697;P60698;P60699;Q2FIC9;Q2G2H9;Q2YWU0;Q5HHD9;Q6GAY0;Q6GIE2	1424.601806640625	51144.4	5.16595	5.165945608131082	3490.083783348863	35.90083783348863	2.43414e-05	1.7837329864696965E-06	2.653729200363159	0.0861482	A5IRC4;A6QFF6;A6U053;A7X0F5;A8Z053;P60696;P60697;P60698;P60699;Q2FIC9;Q2G2H9;Q2YWU0;Q5HHD9;Q6GAY0;Q6GIE2	MNHG1_STAA9;MNHG1_STAAE;MNHG1_STAA2;MNHG1_STAA1;MNHG1_STAAT;MNHG1_STAAM;MNHG1_STAAN;MNHG1_STAAU;MNHG1_STAAW;MNHG1_STAA3;MNHG1_STAA8;MNHG1_STAAB;MNHG1_STAAC;MNHG1_STAAS;MNHG1_STAAR	Na(+)/H(+) antiporter subunit G1	mnhG1	A5IRC4;A6QFF6;A6U053;A7X0F5;A8Z053;P60696;P60697;P60698;P60699;Q2FIC9;Q2G2H9;Q2YWU0;Q5HHD9;Q6GAY0;Q6GIE2	Staphylococcus aureus (strain JH9);Staphylococcus aureus (strain Newman);Staphylococcus aureus (strain JH1);Staphylococcus aureus (strain Mu3 / ATCC 700698);Staphylococcus aureus (strain USA300 / TCH1516);Staphylococcus aureus (strain Mu50 / ATCC 700699);Staphylococcus aureus (strain N315);Staphylococcus aureus;Staphylococcus aureus (strain MW2);Staphylococcus aureus (strain USA300);Staphylococcu…	7.6%;7.6%;7.6%;7.6%;7.6%;7.6%;7.6%;7.6%;7.6%;7.6%;7.6%;7.6%;7.6%;7.6%;7.6%	12818.51;12818.51;12818.51;12818.51;12818.51;12818.51;12818.51;12818.51;12818.51;12818.51;12818.51;12818.51;12818.51;12818.51;12818.51	359786;426430;359787;418127;451516;158878;158879;1280;196620;367830;93061;273036;93062;282459;282458	3;3;3;3;3;3;3;1;3;3;3;3;3;3;3	1	2	2
TRUE	PSA / 2x	PSA	2x	10	A5IRC6;A6QFF8;A6U055;A7X0F8;A8Z055;P60688;P60689;P60690;P60691;Q2FIC7;Q2G2H8;Q2YWT8;Q5HHD7;Q6GAX8;Q6GIE0	58577.8	13668.3	-2.09952	2.0995157041006927	-76.6663	0.23333656310158046	0.0450689	0.00197417	1.0198091268539429	0.20718045856214612	A5IRC6;A6QFF8;A6U055;A7X0F8;A8Z055;P60688;P60689;P60690;P60691;Q2FIC7;Q2G2H8;Q2YWT8;Q5HHD7;Q6GAX8;Q6GIE0	MNHE1_STAA9;MNHE1_STAAE;MNHE1_STAA2;MNHE1_STAA1;MNHE1_STAAT;MNHE1_STAAM;MNHE1_STAAN;MNHE1_STAAU;MNHE1_STAAW;MNHE1_STAA3;MNHE1_STAA8;MNHE1_STAAB;MNHE1_STAAC;MNHE1_STAAS;MNHE1_STAAR	Na(+)/H(+) antiporter subunit E1	mnhE1	A5IRC6;A6QFF8;A6U055;A7X0F8;A8Z055;P60688;P60689;P60690;P60691;Q2FIC7;Q2G2H8;Q2YWT8;Q5HHD7;Q6GAX8;Q6GIE0	Staphylococcus aureus (strain JH9);Staphylococcus aureus (strain Newman);Staphylococcus aureus (strain JH1);Staphylococcus aureus (strain Mu3 / ATCC 700698);Staphylococcus aureus (strain USA300 / TCH1516);Staphylococcus aureus (strain Mu50 / ATCC 700699);Staphylococcus aureus (strain N315);Staphylococcus aureus;Staphylococcus aureus (strain MW2);Staphylococcus aureus (strain USA300);Staphylococcu…	5%;5%;5%;5%;5%;5%;5%;5%;5%;5%;5%;5%;5%;5%;5%	18318.88;18318.88;18318.88;18318.88;18318.88;18318.88;18318.88;18318.88;18318.88;18318.88;18318.88;18332.9;18318.88;18318.88;18318.88	359786;426430;359787;418127;451516;158878;158879;1280;196620;367830;93061;273036;93062;282459;282458	3;3;3;3;3;3;1;1;3;3;3;3;3;3;3	1	4	6
TRUE	PSA / 2x	PSA	2x	12	A5IRE5;A6U074;A7X0I2;Q7A6H4;Q99VC3	317.0711669921875	13693.9	5.43259	5.432587860326343	4218.887584616741	43.18887584616741	1.91069e-08	8.497840950608561E-09	3.5250136852264404	0.025907378325804722	A5IRE5;A6U074;A7X0I2;Q7A6H4;Q99VC3	ADDA_STAA9;ADDA_STAA2;ADDA_STAA1;ADDA_STAAN;ADDA_STAAM	ATP-dependent helicase/nuclease subunit A	addA	A5IRE5;A6U074;A7X0I2;Q7A6H4;Q99VC3	Staphylococcus aureus (strain JH9);Staphylococcus aureus (strain JH1);Staphylococcus aureus (strain Mu3 / ATCC 700698);Staphylococcus aureus (strain N315);Staphylococcus aureus (strain Mu50 / ATCC 700699)	2.7%;2.7%;2.7%;2.7%;2.7%	141258.81;141258.81;141258.81;141258.81;141258.81	359786;359787;418127;158879;158878	3;3;3;1;3	1	49	54
TRUE	PSA / 2x	PSA	2x	12	A5IRG0;A6U089;A7X0K2;P68795;P99159;Q2YWV3;Q6GIA4	28791.8	558016	4.27658	4.27658	1838.1065363634193	19.381065363634193	1.69001e-07	3.637283544918974E-08	3.5577	0.039517037621559045	A5IRG0;A6U089;A7X0K2;P68795;P99159;Q2YWV3;Q6GIA4	FABH_STAA9;FABH_STAA2;FABH_STAA1;FABH_STAAM;FABH_STAAN;FABH_STAAB;FABH_STAAR	Beta-ketoacyl-[acyl-carrier-protein] synthase III	fabH	A5IRG0;A6U089;A7X0K2;P68795;P99159;Q2YWV3;Q6GIA4	Staphylococcus aureus (strain JH9);Staphylococcus aureus (strain JH1);Staphylococcus aureus (strain Mu3 / ATCC 700698);Staphylococcus aureus (strain Mu50 / ATCC 700699);Staphylococcus aureus (strain N315);Staphylococcus aureus (strain bovine RF122 / ET3-1);Staphylococcus aureus (strain MRSA252)	38%;38%;38%;38%;38%;38%;38%	33879.44;33879.44;33879.44;33879.44;33879.44;33879.44;33879.44	359786;359787;418127;158878;158879;273036;282458	3;3;3;3;1;3;1	1	11	14
TRUE	PSA / 2x	PSA	2x	12	A5IRJ1;A6U0C0;A7X0P2;Q2YWW8;Q6GAR2;Q6GI69;Q7A198;Q7A6D4;Q99V77	95642.7	604340	2.65963	2.6596328854797098	531.8722400443512	6.318722400443512	4.14668e-08	1.4286889943125922E-08	5.444663047790527	0.0699604	A5IRJ1;A6U0C0;A7X0P2;Q2YWW8;Q6GAR2;Q6GI69;Q7A198;Q7A6D4;Q99V77	Y1013_STAA9;Y1032_STAA2;Y1009_STAA1;Y881_STAAB;Y884_STAAS;Y985_STAAR;Y896_STAAW;Y873_STAAN;Y1015_STAAM	Putative phosphoesterase SaurJH9_1013;Putative phosphoesterase SaurJH1_1032;Putative phosphoesterase SAHV_1009;Putative phosphoesterase SAB0881;Putative phosphoesterase SAS0884;Putative phosphoesterase SAR0985;Putative phosphoesterase MW0896;Putative phosphoesterase SA0873;Putative phosphoesterase SAV1015	SaurJH9_1013;SaurJH1_1032;SAHV_1009;SAB0881;SAS0884;SAR0985;MW0896;SA0873;SAV1015	A5IRJ1;A6U0C0;A7X0P2;Q2YWW8;Q6GAR2;Q6GI69;Q7A198;Q7A6D4;Q99V77	Staphylococcus aureus (strain JH9);Staphylococcus aureus (strain JH1);Staphylococcus aureus (strain Mu3 / ATCC 700698);Staphylococcus aureus (strain bovine RF122 / ET3-1);Staphylococcus aureus (strain MSSA476);Staphylococcus aureus (strain MRSA252);Staphylococcus aureus (strain MW2);Staphylococcus aureus (strain N315);Staphylococcus aureus (strain Mu50 / ATCC 700699)	52.7%;52.7%;52.7%;52.7%;52.7%;52.7%;52.7%;52.7%;52.7%	19326.8;19326.8;19326.8;19326.8;19326.8;19326.8;19326.8;19326.8;19326.8	359786;359787;418127;273036;282459;282458;196620;158879;158878	3;3;3;3;3;3;3;1;3	1	9	11
TRUE	PSA / 2x	PSA	2x	12	A5IRJ6;A6QFN0;A6U0C5;A8Z0C4;O86490;Q2FI57;Q2FZP4;Q99V72	3555.2	136344	5.26118	5.26118	3735.0575940046033	38.350575940046035	3.87817e-12	3.658289381627591E-11	5.772719860076904	0.028387722131915264	A5IRJ6;A6QFN0;A6U0C5;A8Z0C4;O86490;Q2FI57;Q2FZP4;Q99V72	RF3_STAA9;RF3_STAAE;RF3_STAA2;RF3_STAAT;RF3_STAAC;RF3_STAA3;RF3_STAA8;RF3_STAAN	Peptide chain release factor 3	prfC	A5IRJ6;A6QFN0;A6U0C5;A8Z0C4;O86490;Q2FI57;Q2FZP4;Q99V72	Staphylococcus aureus (strain JH9);Staphylococcus aureus (strain Newman);Staphylococcus aureus (strain JH1);Staphylococcus aureus (strain USA300 / TCH1516);Staphylococcus aureus (strain COL);Staphylococcus aureus (strain USA300);Staphylococcus aureus (strain NCTC 8325 / PS 47);Staphylococcus aureus (strain N315)	14.4%;14.4%;14.4%;14.4%;14.4%;14.4%;14.4%;14.4%	59573.61;59601.58;59573.61;59601.58;59601.58;59601.58;59601.58;59573.61	359786;426430;359787;451516;93062;367830;93061;158879	3;3;3;3;3;3;3;1	1;1;1;1;2;1;1;1	21	26
TRUE	PSA / 2x	PSA	2x	12	A5IRV0;A6U0N1;A7X0V3;Q7A697;Q99V34	131350	705947	2.42614	2.4261390769592985	437.45317870887436	5.374531787088744	3.43918e-10	6.932504042787676E-10	6.556899547576904	0.050117852709299436	A5IRV0;A6U0N1;A7X0V3;Q7A697;Q99V34	FOLD_STAA9;FOLD_STAA2;FOLD_STAA1;FOLD_STAAN;FOLD_STAAM	Bifunctional protein FolD	folD	A5IRV0;A6U0N1;A7X0V3;Q7A697;Q99V34	Staphylococcus aureus (strain JH9);Staphylococcus aureus (strain JH1);Staphylococcus aureus (strain Mu3 / ATCC 700698);Staphylococcus aureus (strain N315);Staphylococcus aureus (strain Mu50 / ATCC 700699)	33.6%;33.6%;33.6%;33.6%;33.6%	30887.62;30887.62;30887.62;30887.62;30887.62	359786;359787;418127;158879;158878	3;3;3;1;3	1	13	15
TRUE	PSA / 2x	PSA	2x	12	A5IRV3;A6QFS5;A6U0N4;A7X0V7;A8Z1K8;P65891;P65892;P99064;Q2FI12;Q2FZJ3;Q5HH18;Q6GAE7	7854.13	659274	6.39128	6.391281882210317	8293.972794355579	83.9397	6.22785e-05	3.904309150565793E-06	2.4256749153137207	0.10169967051550877	A5IRV3;A6QFS5;A6U0N4;A7X0V7;A8Z1K8;P65891;P65892;P99064;Q2FI12;Q2FZJ3;Q5HH18;Q6GAE7	PUR7_STAA9;PUR7_STAAE;PUR7_STAA2;PUR7_STAA1;PUR7_STAAT;PUR7_STAAM;PUR7_STAAW;PUR7_STAAN;PUR7_STAA3;PUR7_STAA8;PUR7_STAAC;PUR7_STAAS	Phosphoribosylaminoimidazole-succinocarboxamide synthase	purC	A5IRV3;A6QFS5;A6U0N4;A7X0V7;A8Z1K8;P65891;P65892;P99064;Q2FI12;Q2FZJ3;Q5HH18;Q6GAE7	Staphylococcus aureus (strain JH9);Staphylococcus aureus (strain Newman);Staphylococcus aureus (strain JH1);Staphylococcus aureus (strain Mu3 / ATCC 700698);Staphylococcus aureus (strain USA300 / TCH1516);Staphylococcus aureus (strain Mu50 / ATCC 700699);Staphylococcus aureus (strain MW2);Staphylococcus aureus (strain N315);Staphylococcus aureus (strain USA300);Staphylococcus aureus (strain NCTC …	43.6%;43.6%;43.6%;43.6%;43.6%;43.6%;43.6%;43.6%;43.6%;43.6%;43.6%;43.6%	26692.57;26692.57;26692.57;26692.57;26692.57;26692.57;26692.57;26692.57;26692.57;26692.57;26692.57;26692.57	359786;426430;359787;418127;451516;158878;196620;158879;367830;93061;93062;282459	3;3;3;3;3;3;3;1;3;3;3;3	1	16	18
TRUE	PSA / 2x	PSA	2x	12	A5IRV6;A6QFS7;A6U0N7;A7X0W1;A8Z1L1;P65900;P65901;Q2FI09;Q2FZJ0;Q5HH15;Q6GAE4;Q8NX92	45479.7	870318	4.25825	4.258248284586632	1813.6409798330299	19.1364	8.7436e-08	2.3740900975519473E-08	4.328678131103516	0.0670956	A5IRV6;A6QFS7;A6U0N7;A7X0W1;A8Z1L1;P65900;P65901;Q2FI09;Q2FZJ0;Q5HH15;Q6GAE4;Q8NX92	PURL_STAA9;PURL_STAAE;PURL_STAA2;PURL_STAA1;PURL_STAAT;PURL_STAAM;PURL_STAAN;PURL_STAA3;PURL_STAA8;PURL_STAAC;PURL_STAAS;PURL_STAAW	Phosphoribosylformylglycinamidine synthase subunit PurL	purL	A5IRV6;A6QFS7;A6U0N7;A7X0W1;A8Z1L1;P65900;P65901;Q2FI09;Q2FZJ0;Q5HH15;Q6GAE4;Q8NX92	Staphylococcus aureus (strain JH9);Staphylococcus aureus (strain Newman);Staphylococcus aureus (strain JH1);Staphylococcus aureus (strain Mu3 / ATCC 700698);Staphylococcus aureus (strain USA300 / TCH1516);Staphylococcus aureus (strain Mu50 / ATCC 700699);Staphylococcus aureus (strain N315);Staphylococcus aureus (strain USA300);Staphylococcus aureus (strain NCTC 8325 / PS 47);Staphylococcus aureus…	28.1%;28.1%;28.1%;28.1%;28.1%;28.1%;28.1%;28.1%;28.1%;28.1%;28.1%;28.1%	79562.78;79535.76;79562.78;79562.78;79535.76;79562.78;79562.78;79535.76;79535.76;79535.76;79535.76;79535.76	359786;426430;359787;418127;451516;158878;158879;367830;93061;93062;282459;196620	3;3;3;3;3;3;1;3;3;3;3;3	1	34	39
TRUE	PSA / 2x	PSA	2x	12	A5IRV8;A6QFS9;A6U0N9;A7X0W4;A8Z1L3;P67721;P99163;Q2FI07;Q2FZI8;Q5HH13;Q6GI13	10423.3	584886	5.81027	5.8102744664501405	5511.344048656112	56.113440486561124	7.87976e-05	4.772086576483648E-06	2.176696538925171	0.0737694	A5IRV8;A6QFS9;A6U0N9;A7X0W4;A8Z1L3;P67721;P99163;Q2FI07;Q2FZI8;Q5HH13;Q6GI13	PUR5_STAA9;PUR5_STAAE;PUR5_STAA2;PUR5_STAA1;PUR5_STAAT;PUR5_STAAM;PUR5_STAAN;PUR5_STAA3;PUR5_STAA8;PUR5_STAAC;PUR5_STAAR	Phosphoribosylformylglycinamidine cyclo-ligase	purM	A5IRV8;A6QFS9;A6U0N9;A7X0W4;A8Z1L3;P67721;P99163;Q2FI07;Q2FZI8;Q5HH13;Q6GI13	Staphylococcus aureus (strain JH9);Staphylococcus aureus (strain Newman);Staphylococcus aureus (strain JH1);Staphylococcus aureus (strain Mu3 / ATCC 700698);Staphylococcus aureus (strain USA300 / TCH1516);Staphylococcus aureus (strain Mu50 / ATCC 700699);Staphylococcus aureus (strain N315);Staphylococcus aureus (strain USA300);Staphylococcus aureus (strain NCTC 8325 / PS 47);Staphylococcus aureus…	21.9%;21.9%;21.9%;21.9%;21.9%;21.9%;21.9%;21.9%;21.9%;21.9%;21.9%	36989.01;37017.06;36989.01;36989.01;37017.06;36989.01;36989.01;37017.06;37017.06;37017.06;37013.07	359786;426430;359787;418127;451516;158878;158879;367830;93061;93062;282458	3;3;3;3;3;3;1;3;3;3;3	1	12	13
TRUE	PSA / 2x	PSA	2x	12	A5IRW0;A6U0P1;P67543;P67544	25109.3	749038	4.89874	4.898743941477512	2883.1072491112304	29.831072491112305	3.78985e-05	2.559862601109686E-06	2.5436012744903564	0.07774	A5IRW0;A6U0P1;P67543;P67544	PUR9_STAA9;PUR9_STAA2;PUR9_STAAM;PUR9_STAAN	Bifunctional purine biosynthesis protein PurH	purH	A5IRW0;A6U0P1;P67543;P67544	Staphylococcus aureus (strain JH9);Staphylococcus aureus (strain JH1);Staphylococcus aureus (strain Mu50 / ATCC 700699);Staphylococcus aureus (strain N315)	38%;38%;38%;38%	54326.89;54326.89;54326.89;54326.89	359786;359787;158878;158879	3;3;3;1	1;1;2;2	22	30
TRUE	PSA / 2x	PSA	2x	12	A5IRX7;A6U0Q8;A8Z1M9;Q2FHZ0;Q2FZG8;Q2YX59;Q5HGZ4;Q6GAC4;Q6GHZ5;Q8NX79;Q931U1;Q99V08	131050	243745	0.895259	0.8952587142328895	85.99433934672673	1.8599433934672673	0.000667468	3.359878123252706E-05	3.1442372798919678	0.11203851028794545	A5IRX7;A6U0Q8;A8Z1M9;Q2FHZ0;Q2FZG8;Q2YX59;Q5HGZ4;Q6GAC4;Q6GHZ5;Q8NX79;Q931U1;Q99V08	RPOY_STAA9;RPOY_STAA2;RPOY_STAAT;RPOY_STAA3;RPOY_STAA8;RPOY_STAAB;RPOY_STAAC;RPOY_STAAS;RPOY_STAAR;RPOY_STAAW;RPOY_STAAM;RPOY_STAAN	DNA-directed RNA polymerase subunit epsilon	rpoY	A5IRX7;A6U0Q8;A8Z1M9;Q2FHZ0;Q2FZG8;Q2YX59;Q5HGZ4;Q6GAC4;Q6GHZ5;Q8NX79;Q931U1;Q99V08	Staphylococcus aureus (strain JH9);Staphylococcus aureus (strain JH1);Staphylococcus aureus (strain USA300 / TCH1516);Staphylococcus aureus (strain USA300);Staphylococcus aureus (strain NCTC 8325 / PS 47);Staphylococcus aureus (strain bovine RF122 / ET3-1);Staphylococcus aureus (strain COL);Staphylococcus aureus (strain MSSA476);Staphylococcus aureus (strain MRSA252);Staphylococcus aureus (strain…	68.1%;68.1%;68.1%;68.1%;68.1%;68.1%;68.1%;68.1%;68.1%;68.1%;68.1%;68.1%	8751.75;8751.75;8751.75;8751.75;8751.75;8751.75;8751.75;8751.75;8751.75;8751.75;8751.75;8751.75	359786;359787;451516;367830;93061;273036;93062;282459;282458;196620;158878;158879	3	1;1;1;1;1;1;1;1;1;1;3;2	6	8
TRUE	PSA / 2x	PSA	2x	12	A5IRY4;A6QFV3;A6U0R5;A7X0Z9;A8Z1N7;P67358;P67359;P67360;Q2FHY3;Q2G2A2;Q2YX76;Q5HGY7;Q6GAB7	29518.3	21955.4	-0.427037	0.4270368418995688	-25.6212	0.7437878869684709	0.389552	0.016157442337562472	6.908592700958252	0.19997715574141545	A5IRY4;A6QFV3;A6U0R5;A7X0Z9;A8Z1N7;P67358;P67359;P67360;Q2FHY3;Q2G2A2;Q2YX76;Q5HGY7;Q6GAB7	Y1157_STAA9;Y963_STAAE;Y1179_STAA2;Y1089_STAA1;Y1040_STAAT;Y1097_STAAM;Y947_STAAN;Y980_STAAW;Y997_STAA3;Y1044_STAA8;Y963_STAAB;Y1106_STAAC;Y1032_STAAS	UPF0223 protein SaurJH9_1157;UPF0223 protein NWMN_0963;UPF0223 protein SaurJH1_1179;UPF0223 protein SAHV_1089;UPF0223 protein USA300HOU_1040;UPF0223 protein SAV1097;UPF0223 protein SA0947;UPF0223 protein MW0980;UPF0223 protein SAUSA300_0997;UPF0223 protein SAOUHSC_01044;UPF0223 protein SAB0963;UPF0223 protein SACOL1106;UPF0223 protein SAS1032	SaurJH9_1157;NWMN_0963;SaurJH1_1179;SAHV_1089;USA300HOU_1040;SAV1097;SA0947;MW0980;SAUSA300_0997;SAOUHSC_01044;SAB0963;SACOL1106;SAS1032	A5IRY4;A6QFV3;A6U0R5;A7X0Z9;A8Z1N7;P67358;P67359;P67360;Q2FHY3;Q2G2A2;Q2YX76;Q5HGY7;Q6GAB7	Staphylococcus aureus (strain JH9);Staphylococcus aureus (strain Newman);Staphylococcus aureus (strain JH1);Staphylococcus aureus (strain Mu3 / ATCC 700698);Staphylococcus aureus (strain USA300 / TCH1516);Staphylococcus aureus (strain Mu50 / ATCC 700699);Staphylococcus aureus (strain N315);Staphylococcus aureus (strain MW2);Staphylococcus aureus (strain USA300);Staphylococcus aureus (strain NCTC …	35.2%;35.2%;35.2%;35.2%;35.2%;35.2%;35.2%;35.2%;35.2%;35.2%;35.2%;35.2%;35.2%	10691.91;10691.91;10691.91;10691.91;10691.91;10691.91;10691.91;10691.91;10691.91;10691.91;10718.98;10691.91;10691.91	359786;426430;359787;418127;451516;158878;158879;196620;367830;93061;273036;93062;282459	3	1	3	3
TRUE	PSA / 2x	PSA	2x	12	A5IRZ3;A6U0S4;A7X113;Q931T8;Q99UZ6	10066.1	290930	4.85309	4.853092127760602	2790.1893885888758	28.901893885888757	7.2703e-05	4.452310354203805E-06	2.775442123413086	0.12773794789306683	A5IRZ3;A6U0S4;A7X113;Q931T8;Q99UZ6	Y1166_STAA9;Y1188_STAA2;Y1098_STAA1;Y1106_STAAM;Y957_STAAN	UPF0637 protein SaurJH9_1166;UPF0637 protein SaurJH1_1188;UPF0637 protein SAHV_1098;UPF0637 protein SAV1106;UPF0637 protein SA0957	SaurJH9_1166;SaurJH1_1188;SAHV_1098;SAV1106;SA0957	A5IRZ3;A6U0S4;A7X113;Q931T8;Q99UZ6	Staphylococcus aureus (strain JH9);Staphylococcus aureus (strain JH1);Staphylococcus aureus (strain Mu3 / ATCC 700698);Staphylococcus aureus (strain Mu50 / ATCC 700699);Staphylococcus aureus (strain N315)	9.8%;9.8%;9.8%;9.8%;9.8%	23988.58;23988.58;23988.58;23988.58;23962.55	359786;359787;418127;158878;158879	3;3;3;3;1	1	9	11
TRUE	PSA / 2x	PSA	2x	12	A5IS14;A6QFY1;A6U0U5;A7X145;P66209;P66210;P66211;Q2FHV3;Q2YX97;Q5HGV6;Q6GA87;Q6GHV8	598153	450276	-0.409706	0.409706	-24.7223	0.7527767488588578	0.802434	0.0326063	5.3489155769348145	0.14904062851441394	A5IS14;A6QFY1;A6U0U5;A7X145;P66209;P66210;P66211;Q2FHV3;Q2YX97;Q5HGV6;Q6GA87;Q6GHV8	RL32_STAA9;RL32_STAAE;RL32_STAA2;RL32_STAA1;RL32_STAAM;RL32_STAAN;RL32_STAAW;RL32_STAA3;RL32_STAAB;RL32_STAAC;RL32_STAAS;RL32_STAAR	Large ribosomal subunit protein bL32	rpmF	A5IS14;A6QFY1;A6U0U5;A7X145;P66209;P66210;P66211;Q2FHV3;Q2YX97;Q5HGV6;Q6GA87;Q6GHV8	Staphylococcus aureus (strain JH9);Staphylococcus aureus (strain Newman);Staphylococcus aureus (strain JH1);Staphylococcus aureus (strain Mu3 / ATCC 700698);Staphylococcus aureus (strain Mu50 / ATCC 700699);Staphylococcus aureus (strain N315);Staphylococcus aureus (strain MW2);Staphylococcus aureus (strain USA300);Staphylococcus aureus (strain bovine RF122 / ET3-1);Staphylococcus aureus (strain C…	50.9%;50.9%;50.9%;50.9%;50.9%;50.9%;50.9%;50.9%;50.9%;50.9%;50.9%;50.9%	6484.53;6484.53;6484.53;6484.53;6484.53;6484.53;6484.53;6484.53;6484.53;6484.53;6484.53;6484.53	359786;426430;359787;418127;158878;158879;196620;367830;273036;93062;282459;282458	3;3;3;3;3;1;1;3;3;3;3;3	1	2	2
TRUE	PSA / 2x	PSA	2x	12	A5IS15;A6QG30;A6U0U6;A7X146;P0C7J5;Q2FHV2;Q2FZF0;Q5HGV5;Q6GA86;Q7A656;Q8NX66;Q99UX5	33319.5	4561.71	-2.86872	2.868716720336819	-86.3092	0.1369084387981356	4.18015e-05	2.768758854972703E-06	4.638096809387207	0.1324772645223935	A5IS15;A6QG30;A6U0U6;A7X146;P0C7J5;Q2FHV2;Q2FZF0;Q5HGV5;Q6GA86;Q7A656;Q8NX66;Q99UX5	ISDB_STAA9;ISDB_STAAE;ISDB_STAA2;ISDB_STAA1;ISDB_STAAT;ISDB_STAA3;ISDB_STAA8;ISDB_STAAC;ISDB_STAAS;ISDB_STAAN;ISDB_STAAW;ISDB_STAAM	Iron-regulated surface determinant protein B	isdB	A5IS15;A6QG30;A6U0U6;A7X146;P0C7J5;Q2FHV2;Q2FZF0;Q5HGV5;Q6GA86;Q7A656;Q8NX66;Q99UX5	Staphylococcus aureus (strain JH9);Staphylococcus aureus (strain Newman);Staphylococcus aureus (strain JH1);Staphylococcus aureus (strain Mu3 / ATCC 700698);Staphylococcus aureus (strain USA300 / TCH1516);Staphylococcus aureus (strain USA300);Staphylococcus aureus (strain NCTC 8325 / PS 47);Staphylococcus aureus (strain COL);Staphylococcus aureus (strain MSSA476);Staphylococcus aureus (strain N31…	19.5%;19.5%;19.5%;19.5%;19.5%;19.5%;19.5%;19.5%;19.5%;19.5%;19.5%;19.5%	72162.13;72192.2;72162.13;72162.13;72192.2;72192.2;72192.2;72192.2;72206.27;72162.13;72192.2;72162.13	359786;426430;359787;418127;451516;367830;93061;93062;282459;158879;196620;158878	3;1;3;3;3;3;1;2;3;1;1;3	1	15	15
TRUE	PSA / 2x	PSA	2x	12	A5IS16;A6QG31;A6U0U7;A7X148;A8Z1R0;Q2FHV1;Q2FZE9;Q5HGV4;Q6GA85;Q7A152;Q7A655;Q99UX4	731565	124118	-2.55928	2.5592755739354214	-83.0339	0.1696607119378244	0.000127436	7.282047003952275E-06	4.0004730224609375	0.16282153523886173	A5IS16;A6QG31;A6U0U7;A7X148;A8Z1R0;Q2FHV1;Q2FZE9;Q5HGV4;Q6GA85;Q7A152;Q7A655;Q99UX4	ISDA_STAA9;ISDA_STAAE;ISDA_STAA2;ISDA_STAA1;ISDA_STAAT;ISDA_STAA3;ISDA_STAA8;ISDA_STAAC;ISDA_STAAS;ISDA_STAAW;ISDA_STAAN;ISDA_STAAM	Iron-regulated surface determinant protein A	isdA	A5IS16;A6QG31;A6U0U7;A7X148;A8Z1R0;Q2FHV1;Q2FZE9;Q5HGV4;Q6GA85;Q7A152;Q7A655;Q99UX4	Staphylococcus aureus (strain JH9);Staphylococcus aureus (strain Newman);Staphylococcus aureus (strain JH1);Staphylococcus aureus (strain Mu3 / ATCC 700698);Staphylococcus aureus (strain USA300 / TCH1516);Staphylococcus aureus (strain USA300);Staphylococcus aureus (strain NCTC 8325 / PS 47);Staphylococcus aureus (strain COL);Staphylococcus aureus (strain MSSA476);Staphylococcus aureus (strain MW2…	20.9%;20.9%;20.9%;20.9%;20.9%;20.9%;20.9%;20.9%;20.9%;20.9%;20.9%;20.9%	38745.5;38745.5;38745.5;38745.5;38745.5;38745.5;38745.5;38741.52;38745.5;38745.5;38745.5;38745.5	359786;426430;359787;418127;451516;367830;93061;93062;282459;196620;158879;158878	3;1;3;3;3;1;1;3;3;1;1;1	1	7	11
TRUE	PSA / 2x	PSA	2x	12	A5IS17;A6QG32;A6U0U8;A7X149;A8Z1R1;Q2FHV0;Q2YX94;Q5HGV3;Q6GA84;Q7A151;Q7A654;Q8KQR1;Q99UX3	158814	12455.5	-3.67249	3.6724889768820037	-92.1572	0.0784279	0.000376166	1.9709662141981846E-05	3.736407518386841	0.2152497861917631	A5IS17;A6QG32;A6U0U8;A7X149;A8Z1R1;Q2FHV0;Q2YX94;Q5HGV3;Q6GA84;Q7A151;Q7A654;Q8KQR1;Q99UX3	ISDC_STAA9;ISDC_STAAE;ISDC_STAA2;ISDC_STAA1;ISDC_STAAT;ISDC_STAA3;ISDC_STAAB;ISDC_STAAC;ISDC_STAAS;ISDC_STAAW;ISDC_STAAN;ISDC_STAA8;ISDC_STAAM	Iron-regulated surface determinant protein C	isdC	A5IS17;A6QG32;A6U0U8;A7X149;A8Z1R1;Q2FHV0;Q2YX94;Q5HGV3;Q6GA84;Q7A151;Q7A654;Q8KQR1;Q99UX3	Staphylococcus aureus (strain JH9);Staphylococcus aureus (strain Newman);Staphylococcus aureus (strain JH1);Staphylococcus aureus (strain Mu3 / ATCC 700698);Staphylococcus aureus (strain USA300 / TCH1516);Staphylococcus aureus (strain USA300);Staphylococcus aureus (strain bovine RF122 / ET3-1);Staphylococcus aureus (strain COL);Staphylococcus aureus (strain MSSA476);Staphylococcus aureus (strain …	7%;7%;7%;7%;7%;7%;7%;7%;7%;7%;7%;7%;7%	24854.82;24854.82;24854.82;24854.82;24854.82;24854.82;24810.77;24884.85;24854.82;24854.82;24854.82;24854.82;24854.82	359786;426430;359787;418127;451516;367830;273036;93062;282459;196620;158879;93061;158878	3;1;3;3;3;3;3;3;3;1;3;1;3	1;1;1;1;1;1;1;1;1;1;1;2;1	4	4
TRUE	PSA / 2x	PSA	2x	12	A5IS24;A6U0V5;A7X160;P68847;P68848;P68849;P68850;Q6GA76;Q6GHU7	7675.23	203270	4.72704	4.727044565505563	2548.3916202076207	26.483916202076205	1.27632e-08	6.70887833788961E-09	4.6279	0.0572183	A5IS24;A6U0V5;A7X160;P68847;P68848;P68849;P68850;Q6GA76;Q6GHU7	SYFA_STAA9;SYFA_STAA2;SYFA_STAA1;SYFA_STAAM;SYFA_STAAN;SYFA_STAAU;SYFA_STAAW;SYFA_STAAS;SYFA_STAAR	Phenylalanine--tRNA ligase alpha subunit	pheS	A5IS24;A6U0V5;A7X160;P68847;P68848;P68849;P68850;Q6GA76;Q6GHU7	Staphylococcus aureus (strain JH9);Staphylococcus aureus (strain JH1);Staphylococcus aureus (strain Mu3 / ATCC 700698);Staphylococcus aureus (strain Mu50 / ATCC 700699);Staphylococcus aureus (strain N315);Staphylococcus aureus;Staphylococcus aureus (strain MW2);Staphylococcus aureus (strain MSSA476);Staphylococcus aureus (strain MRSA252)	24.1%;24.1%;24.1%;24.1%;24.1%;24.1%;24.1%;24.1%;24.1%	40120.7;40120.7;40120.7;40120.7;40120.7;40120.7;40120.7;40120.7;40120.7	359786;359787;418127;158878;158879;1280;196620;282459;282458	3	1	14	17
TRUE	PSA / 2x	PSA	2x	12	A5IS30;A6QG46;A6U0W1;A8Z1S5;Q2FHT7;Q2FZD3;Q2YXD1;Q5HGU0;Q6GA70;Q8NX56	11518.6	90480.2	2.97364	2.9736402497089003	685.516	7.85516	8.63846e-07	1.2626631982239355E-07	4.894894123077393	0.0921598	A5IS30;A6QG46;A6U0W1;A8Z1S5;Q2FHT7;Q2FZD3;Q2YXD1;Q5HGU0;Q6GA70;Q8NX56	MUTS2_STAA9;MUTS2_STAAE;MUTS2_STAA2;MUTS2_STAAT;MUTS2_STAA3;MUTS2_STAA8;MUTS2_STAAB;MUTS2_STAAC;MUTS2_STAAS;MUTS2_STAAW	Endonuclease MutS2	mutS2	A5IS30;A6QG46;A6U0W1;A8Z1S5;Q2FHT7;Q2FZD3;Q2YXD1;Q5HGU0;Q6GA70;Q8NX56	Staphylococcus aureus (strain JH9);Staphylococcus aureus (strain Newman);Staphylococcus aureus (strain JH1);Staphylococcus aureus (strain USA300 / TCH1516);Staphylococcus aureus (strain USA300);Staphylococcus aureus (strain NCTC 8325 / PS 47);Staphylococcus aureus (strain bovine RF122 / ET3-1);Staphylococcus aureus (strain COL);Staphylococcus aureus (strain MSSA476);Staphylococcus aureus (strain …	11.1%;11.1%;11.1%;11.1%;11.1%;11.1%;11.1%;11.1%;11.1%;11.1%	88714.3;88661.23;88714.3;88661.23;88661.23;88661.23;88638.26;88661.23;88656.22;88656.22	359786;426430;359787;451516;367830;93061;273036;93062;282459;196620	3	1	25	27
TRUE	PSA / 2x	PSA	2x	10	A5IS36;A6QG53;A6U0W7;A7X179;A8Z1T2;P63637;P63638;P63639;Q2FHT1;Q2FZC6;Q5HGT3;Q6GA64	802.4652099609375	48951.8	5.93078	5.930779045441932	6000.176351711607	61.00176351711607	7.94397e-08	2.2156664466301425E-08	3.391580104827881	0.033289689270614466	A5IS36;A6QG53;A6U0W7;A7X179;A8Z1T2;P63637;P63638;P63639;Q2FHT1;Q2FZC6;Q5HGT3;Q6GA64	MURI_STAA9;MURI_STAAE;MURI_STAA2;MURI_STAA1;MURI_STAAT;MURI_STAAM;MURI_STAAN;MURI_STAAW;MURI_STAA3;MURI_STAA8;MURI_STAAC;MURI_STAAS	Glutamate racemase	murI	A5IS36;A6QG53;A6U0W7;A7X179;A8Z1T2;P63637;P63638;P63639;Q2FHT1;Q2FZC6;Q5HGT3;Q6GA64	Staphylococcus aureus (strain JH9);Staphylococcus aureus (strain Newman);Staphylococcus aureus (strain JH1);Staphylococcus aureus (strain Mu3 / ATCC 700698);Staphylococcus aureus (strain USA300 / TCH1516);Staphylococcus aureus (strain Mu50 / ATCC 700699);Staphylococcus aureus (strain N315);Staphylococcus aureus (strain MW2);Staphylococcus aureus (strain USA300);Staphylococcus aureus (strain NCTC …	13.2%;13.2%;13.2%;13.2%;13.2%;13.2%;13.2%;13.2%;13.2%;13.2%;13.2%;13.2%	29698.19;29698.19;29698.19;29698.19;29698.19;29698.19;29698.19;29698.19;29698.19;29698.19;29698.19;29698.19	359786;426430;359787;418127;451516;158878;158879;196620;367830;93061;93062;282459	3;3;3;3;3;3;1;3;3;3;3;3	1	16	18
TRUE	PSA / 2x	PSA	2x	12	A5IS65;A6QG79;A6U0Z9;A7X1B8;A8Z3M0;P60392;P60393;P60394;P60485;Q2FHQ8;Q2YXE3;Q5HGQ2;Q6GA33;Q6GHQ6	5595.13	112171	4.32538	4.325383776534457	1904.7963340077765	20.047963340077764	2.14307e-09	1.8895929595261755E-09	3.9508168697357178	0.0196278	A5IS65;A6QG79;A6U0Z9;A7X1B8;A8Z3M0;P60392;P60393;P60394;P60485;Q2FHQ8;Q2YXE3;Q5HGQ2;Q6GA33;Q6GHQ6	RSMH_STAA9;RSMH_STAAE;RSMH_STAA2;RSMH_STAA1;RSMH_STAAT;RSMH_STAAN;RSMH_STAA8;RSMH_STAAW;RSMH_STAAM;RSMH_STAA3;RSMH_STAAB;RSMH_STAAC;RSMH_STAAS;RSMH_STAAR	Ribosomal RNA small subunit methyltransferase H	rsmH	A5IS65;A6QG79;A6U0Z9;A7X1B8;A8Z3M0;P60392;P60393;P60394;P60485;Q2FHQ8;Q2YXE3;Q5HGQ2;Q6GA33;Q6GHQ6	Staphylococcus aureus (strain JH9);Staphylococcus aureus (strain Newman);Staphylococcus aureus (strain JH1);Staphylococcus aureus (strain Mu3 / ATCC 700698);Staphylococcus aureus (strain USA300 / TCH1516);Staphylococcus aureus (strain N315);Staphylococcus aureus (strain NCTC 8325 / PS 47);Staphylococcus aureus (strain MW2);Staphylococcus aureus (strain Mu50 / ATCC 700699);Staphylococcus aureus (s…	8.7%;8.7%;8.7%;8.7%;8.7%;8.7%;8.7%;8.7%;8.7%;8.7%;8.7%;8.7%;8.7%;8.7%	35681.57;35709.58;35681.57;35681.57;35681.57;35681.57;35681.57;35681.57;35681.57;35681.57;35708.68;35709.58;35681.57;35681.57	359786;426430;359787;418127;451516;158879;93061;196620;158878;367830;273036;93062;282459;282458	3;3;3;3;3;1;3;3;3;3;3;3;3;3	1;1;1;1;1;1;1;1;1;2;1;1;1;1	10	12
TRUE	PSA / 2x	PSA	2x	12	A5IS69;A6QG83;A6U103;A7X1C4;A8Z3M4;P0A089;P0A090;P0A091;Q2FHQ4;Q2FZ92;Q2YXD9;Q5HGP8	24436	176062	2.849	2.8490031132081084	620.5023386568926	7.205023386568926	1.54857e-05	1.2292619208248294E-06	3.46948	0.0878249	A5IS69;A6QG83;A6U103;A7X1C4;A8Z3M4;P0A089;P0A090;P0A091;Q2FHQ4;Q2FZ92;Q2YXD9;Q5HGP8	MURD_STAA9;MURD_STAAE;MURD_STAA2;MURD_STAA1;MURD_STAAT;MURD_STAAM;MURD_STAAN;MURD_STAAU;MURD_STAA3;MURD_STAA8;MURD_STAAB;MURD_STAAC	UDP-N-acetylmuramoylalanine--D-glutamate ligase	murD	A5IS69;A6QG83;A6U103;A7X1C4;A8Z3M4;P0A089;P0A090;P0A091;Q2FHQ4;Q2FZ92;Q2YXD9;Q5HGP8	Staphylococcus aureus (strain JH9);Staphylococcus aureus (strain Newman);Staphylococcus aureus (strain JH1);Staphylococcus aureus (strain Mu3 / ATCC 700698);Staphylococcus aureus (strain USA300 / TCH1516);Staphylococcus aureus (strain Mu50 / ATCC 700699);Staphylococcus aureus (strain N315);Staphylococcus aureus;Staphylococcus aureus (strain USA300);Staphylococcus aureus (strain NCTC 8325 / PS 47)…	22.7%;22.7%;22.7%;22.7%;22.7%;22.7%;22.7%;22.7%;22.7%;22.7%;22.7%;22.7%	49843.78;49843.78;49843.78;49843.78;49843.78;49843.78;49843.78;49843.78;49843.78;49843.78;49843.78;49843.78	359786;426430;359787;418127;451516;158878;158879;1280;367830;93061;273036;93062	3;3;3;3;3;3;1;3;3;1;3;3	1	17	22
TRUE	PSA / 2x	PSA	2x	12	A5IS75;A6QG89;A6U109;A7X1D2;A8Z3M7;Q2FHP8;Q2FZ86;Q2YXF5;Q5HGP2;Q6GA23;Q6GHP6;Q7A133;Q7A615;Q99US7;Q9ZHA2	15672.9	113444	2.85563	2.85563	623.8188689609726	7.238188689609726	7.18081e-08	2.082655218479683E-08	5.4528117179870605	0.0750358	A5IS75;A6QG89;A6U109;A7X1D2;A8Z3M7;Q2FHP8;Q2FZ86;Q2YXF5;Q5HGP2;Q6GA23;Q6GHP6;Q7A133;Q7A615;Q99US7;Q9ZHA2	SEPF_STAA9;SEPF_STAAE;SEPF_STAA2;SEPF_STAA1;SEPF_STAAT;SEPF_STAA3;SEPF_STAA8;SEPF_STAAB;SEPF_STAAC;SEPF_STAAS;SEPF_STAAR;SEPF_STAAW;SEPF_STAAN;SEPF_STAAM;SEPF_STAAU	Cell division protein SepF	sepF	A5IS75;A6QG89;A6U109;A7X1D2;A8Z3M7;Q2FHP8;Q2FZ86;Q2YXF5;Q5HGP2;Q6GA23;Q6GHP6;Q7A133;Q7A615;Q99US7;Q9ZHA2	Staphylococcus aureus (strain JH9);Staphylococcus aureus (strain Newman);Staphylococcus aureus (strain JH1);Staphylococcus aureus (strain Mu3 / ATCC 700698);Staphylococcus aureus (strain USA300 / TCH1516);Staphylococcus aureus (strain USA300);Staphylococcus aureus (strain NCTC 8325 / PS 47);Staphylococcus aureus (strain bovine RF122 / ET3-1);Staphylococcus aureus (strain COL);Staphylococcus aureu…	34.2%;34.2%;34.2%;34.2%;34.2%;34.2%;34.2%;34.2%;34.2%;34.2%;34.2%;34.2%;34.2%;34.2%;34.2%	21023.27;21023.27;21023.27;21023.27;21023.27;21023.27;21023.27;21023.27;21023.27;21023.27;20991.21;21023.27;21023.27;21023.27;21023.27	359786;426430;359787;418127;451516;367830;93061;273036;93062;282459;282458;196620;158879;158878;1280	3;3;3;3;3;3;3;3;3;3;3;3;1;3;3	1;1;1;1;1;1;1;1;1;1;1;1;1;1;2	8	10
TRUE	PSA / 2x	PSA	2x	12	A5IS79;A6QG93;A6U113;A7X1D8;A8Z3N1;P67508;P67509;Q2FHP4;Q2FZ82;Q2YXH4;Q5HGN8	19688.5	860229	5.44929	5.449294307095096	4269.191113156861	43.69191113156861	2.55641e-06	2.9400510241794156E-07	3.2480685710906982	0.0799994	A5IS79;A6QG93;A6U113;A7X1D8;A8Z3N1;P67508;P67509;Q2FHP4;Q2FZ82;Q2YXH4;Q5HGN8	SYI_STAA9;SYI_STAAE;SYI_STAA2;SYI_STAA1;SYI_STAAT;SYI_STAAM;SYI_STAAN;SYI_STAA3;SYI_STAA8;SYI_STAAB;SYI_STAAC	Isoleucine--tRNA ligase	ileS	A5IS79;A6QG93;A6U113;A7X1D8;A8Z3N1;P67508;P67509;Q2FHP4;Q2FZ82;Q2YXH4;Q5HGN8	Staphylococcus aureus (strain JH9);Staphylococcus aureus (strain Newman);Staphylococcus aureus (strain JH1);Staphylococcus aureus (strain Mu3 / ATCC 700698);Staphylococcus aureus (strain USA300 / TCH1516);Staphylococcus aureus (strain Mu50 / ATCC 700699);Staphylococcus aureus (strain N315);Staphylococcus aureus (strain USA300);Staphylococcus aureus (strain NCTC 8325 / PS 47);Staphylococcus aureus…	33.8%;33.8%;33.8%;33.8%;33.8%;33.8%;33.8%;33.8%;33.8%;33.8%;33.8%	104885.53;104885.53;104885.53;104885.53;104885.53;104885.53;104885.53;104885.53;104885.53;104886.47;104885.53	359786;426430;359787;418127;451516;158878;158879;367830;93061;273036;93062	3;3;3;3;3;3;1;3;3;3;3	1	44	63
TRUE	PSA / 2x	PSA	2x	12	A5IS83;A6QG99;A6U117;A7X1E5;A8Z3N5;P65943;P65944;P65945;Q2FHP0;Q2FZ77;Q5HGN4;Q6GA15;Q6GHN7	6403.49	111358	4.1202	4.120200995888099	1639.0180426949496	17.390180426949495	9.96267e-08	2.6100278116652194E-08	4.991369247436523	0.0936768	A5IS83;A6QG99;A6U117;A7X1E5;A8Z3N5;P65943;P65944;P65945;Q2FHP0;Q2FZ77;Q5HGN4;Q6GA15;Q6GHN7	PYRR_STAA9;PYRR_STAAE;PYRR_STAA2;PYRR_STAA1;PYRR_STAAT;PYRR_STAAM;PYRR_STAAN;PYRR_STAAW;PYRR_STAA3;PYRR_STAA8;PYRR_STAAC;PYRR_STAAS;PYRR_STAAR	Bifunctional protein PyrR	pyrR	A5IS83;A6QG99;A6U117;A7X1E5;A8Z3N5;P65943;P65944;P65945;Q2FHP0;Q2FZ77;Q5HGN4;Q6GA15;Q6GHN7	Staphylococcus aureus (strain JH9);Staphylococcus aureus (strain Newman);Staphylococcus aureus (strain JH1);Staphylococcus aureus (strain Mu3 / ATCC 700698);Staphylococcus aureus (strain USA300 / TCH1516);Staphylococcus aureus (strain Mu50 / ATCC 700699);Staphylococcus aureus (strain N315);Staphylococcus aureus (strain MW2);Staphylococcus aureus (strain USA300);Staphylococcus aureus (strain NCTC …	16.6%;16.6%;16.6%;16.6%;16.6%;16.6%;16.6%;16.6%;16.6%;16.6%;16.6%;16.6%;16.6%	19854.78;19854.78;19854.78;19854.78;19854.78;19854.78;19854.78;19854.78;19854.78;19854.78;19854.78;19854.78;19854.78	359786;426430;359787;418127;451516;158878;158879;196620;367830;93061;93062;282459;282458	3;3;3;3;3;3;1;3;3;3;3;3;3	1	14	18
TRUE	PSA / 2x	PSA	2x	12	A5IS85;A6QGA1;A6U119;A7X1E9;A8Z3N7;P65617;P65618;P65619;Q2FHN8;Q2FZ75;Q5HGN2;Q6GA13;Q6GHN5	1837.24	14126.2	2.94276	2.9427630301214087	668.8824395507434	7.688824395507433	1.04781e-05	8.912944136715958E-07	3.1204893589019775	0.0614802	A5IS85;A6QGA1;A6U119;A7X1E9;A8Z3N7;P65617;P65618;P65619;Q2FHN8;Q2FZ75;Q5HGN2;Q6GA13;Q6GHN5	PYRB_STAA9;PYRB_STAAE;PYRB_STAA2;PYRB_STAA1;PYRB_STAAT;PYRB_STAAM;PYRB_STAAN;PYRB_STAAW;PYRB_STAA3;PYRB_STAA8;PYRB_STAAC;PYRB_STAAS;PYRB_STAAR	Aspartate carbamoyltransferase catalytic subunit	pyrB	A5IS85;A6QGA1;A6U119;A7X1E9;A8Z3N7;P65617;P65618;P65619;Q2FHN8;Q2FZ75;Q5HGN2;Q6GA13;Q6GHN5	Staphylococcus aureus (strain JH9);Staphylococcus aureus (strain Newman);Staphylococcus aureus (strain JH1);Staphylococcus aureus (strain Mu3 / ATCC 700698);Staphylococcus aureus (strain USA300 / TCH1516);Staphylococcus aureus (strain Mu50 / ATCC 700699);Staphylococcus aureus (strain N315);Staphylococcus aureus (strain MW2);Staphylococcus aureus (strain USA300);Staphylococcus aureus (strain NCTC …	18.1%;18.1%;18.1%;18.1%;18.1%;18.1%;18.1%;18.1%;18.1%;18.1%;18.1%;18.1%;18.1%	33257.75;33257.75;33257.75;33257.75;33257.75;33257.75;33257.75;33257.75;33257.75;33257.75;33257.75;33257.75;33257.75	359786;426430;359787;418127;451516;158878;158879;196620;367830;93061;93062;282459;282458	3;3;3;3;3;3;1;3;3;1;3;3;3	1	15	20
TRUE	PSA / 2x	PSA	2x	12	A5IS88;A6U122;A7X1F4;P63739;P63740	21079.5	205144	3.28272	3.282723824836316	873.1915709770763	9.731915709770762	1.72949e-05	1.3459298620677838E-06	2.7204816341400146	0.0556831	A5IS88;A6U122;A7X1F4;P63739;P63740	CARB_STAA9;CARB_STAA2;CARB_STAA1;CARB_STAAM;CARB_STAAN	Carbamoyl phosphate synthase large chain	carB	A5IS88;A6U122;A7X1F4;P63739;P63740	Staphylococcus aureus (strain JH9);Staphylococcus aureus (strain JH1);Staphylococcus aureus (strain Mu3 / ATCC 700698);Staphylococcus aureus (strain Mu50 / ATCC 700699);Staphylococcus aureus (strain N315)	27.2%;27.2%;27.2%;27.2%;27.2%	117171.55;117171.55;117171.55;117171.55;117171.55	359786;359787;418127;158878;158879	3;3;3;3;1	1	38	52
TRUE	PSA / 2x	PSA	2x	12	A5IS95;A6U129;A7X1G4;A8Z3P7;P66725;P66726;P66727;Q2FHM8;Q2G1T9;Q2YXF8;Q5HGM2;Q6GA03;Q6GHM5	378280	607911	0.684404	0.6844043140057099	60.70383014706526	1.6070383014706526	0.00449661	0.000206567	4.169363021850586	0.15734043186071311	A5IS95;A6U129;A7X1G4;A8Z3P7;P66725;P66726;P66727;Q2FHM8;Q2G1T9;Q2YXF8;Q5HGM2;Q6GA03;Q6GHM5	RPOZ_STAA9;RPOZ_STAA2;RPOZ_STAA1;RPOZ_STAAT;RPOZ_STAAM;RPOZ_STAAN;RPOZ_STAAW;RPOZ_STAA3;RPOZ_STAA8;RPOZ_STAAB;RPOZ_STAAC;RPOZ_STAAS;RPOZ_STAAR	DNA-directed RNA polymerase subunit omega	rpoZ	A5IS95;A6U129;A7X1G4;A8Z3P7;P66725;P66726;P66727;Q2FHM8;Q2G1T9;Q2YXF8;Q5HGM2;Q6GA03;Q6GHM5	Staphylococcus aureus (strain JH9);Staphylococcus aureus (strain JH1);Staphylococcus aureus (strain Mu3 / ATCC 700698);Staphylococcus aureus (strain USA300 / TCH1516);Staphylococcus aureus (strain Mu50 / ATCC 700699);Staphylococcus aureus (strain N315);Staphylococcus aureus (strain MW2);Staphylococcus aureus (strain USA300);Staphylococcus aureus (strain NCTC 8325 / PS 47);Staphylococcus aureus (s…	86.1%;86.1%;86.1%;86.1%;86.1%;86.1%;86.1%;86.1%;86.1%;86.1%;86.1%;86.1%;86.1%	8150.25;8150.25;8150.25;8150.25;8150.25;8150.25;8150.25;8150.25;8150.25;8150.25;8150.25;8150.25;8150.25	359786;359787;418127;451516;158878;158879;196620;367830;93061;273036;93062;282459;282458	3;3;3;3;3;1;3;3;3;3;3;3;3	1	6	8
TRUE	PSA / 2x	PSA	2x	12	A5ISA1;A6U135;A7X1H4;P64136;P99127;Q6G9Z7;Q6GHL9;Q8NX18	6358.73	188563	4.89016	4.890162955437267	2865.4167291858093	29.654167291858094	4.39512e-05	2.890133201747274E-06	2.8109560012817383	0.11588986923074843	A5ISA1;A6U135;A7X1H4;P64136;P99127;Q6G9Z7;Q6GHL9;Q8NX18	FMT_STAA9;FMT_STAA2;FMT_STAA1;FMT_STAAM;FMT_STAAN;FMT_STAAS;FMT_STAAR;FMT_STAAW	Methionyl-tRNA formyltransferase	fmt	A5ISA1;A6U135;A7X1H4;P64136;P99127;Q6G9Z7;Q6GHL9;Q8NX18	Staphylococcus aureus (strain JH9);Staphylococcus aureus (strain JH1);Staphylococcus aureus (strain Mu3 / ATCC 700698);Staphylococcus aureus (strain Mu50 / ATCC 700699);Staphylococcus aureus (strain N315);Staphylococcus aureus (strain MSSA476);Staphylococcus aureus (strain MRSA252);Staphylococcus aureus (strain MW2)	30.9%;30.9%;30.9%;30.9%;30.9%;30.9%;30.9%;30.9%	34225.55;34225.55;34225.55;34225.55;34225.55;34252.58;34225.55;34252.58	359786;359787;418127;158878;158879;282459;282458;196620	3;3;3;3;1;3;3;3	1	16	22
TRUE	PSA / 2x	PSA	2x	12	A5ISA3;A6QGB8;A6U137;A7X1H8;A8Z3Q4;Q2FHM0;Q2FZ66;Q2YXJ8;Q5HGL4;Q6G9Z5;Q6GHL7;Q7A600;Q8NX16;Q99UQ0	5168.94	180554	5.12642	5.126420732314296	3393.0629379613415	34.930629379613414	4.01056e-06	4.1947173801354537E-07	2.7975664138793945	0.054321	A5ISA3;A6QGB8;A6U137;A7X1H8;A8Z3Q4;Q2FHM0;Q2FZ66;Q2YXJ8;Q5HGL4;Q6G9Z5;Q6GHL7;Q7A600;Q8NX16;Q99UQ0	RLMN_STAA9;RLMN_STAAE;RLMN_STAA2;RLMN_STAA1;RLMN_STAAT;RLMN_STAA3;RLMN_STAA8;RLMN_STAAB;RLMN_STAAC;RLMN_STAAS;RLMN_STAAR;RLMN_STAAN;RLMN_STAAW;RLMN_STAAM	Probable dual-specificity RNA methyltransferase RlmN	rlmN	A5ISA3;A6QGB8;A6U137;A7X1H8;A8Z3Q4;Q2FHM0;Q2FZ66;Q2YXJ8;Q5HGL4;Q6G9Z5;Q6GHL7;Q7A600;Q8NX16;Q99UQ0	Staphylococcus aureus (strain JH9);Staphylococcus aureus (strain Newman);Staphylococcus aureus (strain JH1);Staphylococcus aureus (strain Mu3 / ATCC 700698);Staphylococcus aureus (strain USA300 / TCH1516);Staphylococcus aureus (strain USA300);Staphylococcus aureus (strain NCTC 8325 / PS 47);Staphylococcus aureus (strain bovine RF122 / ET3-1);Staphylococcus aureus (strain COL);Staphylococcus aureu…	15.1%;15.1%;15.1%;15.1%;15.1%;15.1%;15.1%;15.1%;15.1%;15.1%;15.1%;15.1%;15.1%;15.1%	41904.85;41904.85;41904.85;41904.85;41904.85;41904.85;41904.85;41846.81;41904.85;41920.85;41904.85;41904.85;41920.85;41904.85	359786;426430;359787;418127;451516;367830;93061;273036;93062;282459;282458;158879;196620;158878	3;1;3;3;3;3;3;3;3;3;3;1;3;3	1	20	27
TRUE	PSA / 2x	PSA	2x	12	A5ISA9;A6QGC4;A6U143;A7X1I6;P66152;P66153;P66154;Q2FHL4;Q2FZ60;Q2YXJ2;Q5HGK9;Q5HPW7;Q6G9Y9;Q6GHL1	432469	1.05843e+06	1.29125	1.2912522323753395	144.74039346716748	2.4474039346716747	2.39832e-07	4.773358619735069E-08	7.629400730133057	0.10748289430333208	A5ISA9;A6QGC4;A6U143;A7X1I6;P66152;P66153;P66154;Q2FHL4;Q2FZ60;Q2YXJ2;Q5HGK9;Q5HPW7;Q6G9Y9;Q6GHL1	RL28_STAA9;RL28_STAAE;RL28_STAA2;RL28_STAA1;RL28_STAAM;RL28_STAAN;RL28_STAAW;RL28_STAA3;RL28_STAA8;RL28_STAAB;RL28_STAAC;RL28_STAEQ;RL28_STAAS;RL28_STAAR	Large ribosomal subunit protein bL28	rpmB	A5ISA9;A6QGC4;A6U143;A7X1I6;P66152;P66153;P66154;Q2FHL4;Q2FZ60;Q2YXJ2;Q5HGK9;Q5HPW7;Q6G9Y9;Q6GHL1	Staphylococcus aureus (strain JH9);Staphylococcus aureus (strain Newman);Staphylococcus aureus (strain JH1);Staphylococcus aureus (strain Mu3 / ATCC 700698);Staphylococcus aureus (strain Mu50 / ATCC 700699);Staphylococcus aureus (strain N315);Staphylococcus aureus (strain MW2);Staphylococcus aureus (strain USA300);Staphylococcus aureus (strain NCTC 8325 / PS 47);Staphylococcus aureus (strain bovi…	35.5%;35.5%;35.5%;35.5%;35.5%;35.5%;35.5%;35.5%;35.5%;35.5%;35.5%;35.5%;35.5%;35.5%	6977.22;6977.22;6977.22;6977.22;6977.22;6977.22;6977.22;6977.22;6977.22;6977.22;6977.22;6955.18;6977.22;6977.22	359786;426430;359787;418127;158878;158879;196620;367830;93061;273036;93062;176279;282459;282458	3;3;3;3;3;3;1;3;1;1;3;3;3;3	1	3	3
TRUE	PSA / 2x	PSA	2x	12	A5ISB4;A6U148;A7X1J3;P65738;P65739	6795.01	212580	4.96738	4.967383462783172	3028.465876191006	31.28465876191006	0.000204124	1.1151323357985532E-05	2.016584873199463	0.0836467	A5ISB4;A6U148;A7X1J3;P65738;P65739	PLSX_STAA9;PLSX_STAA2;PLSX_STAA1;PLSX_STAAM;PLSX_STAAN	Phosphate acyltransferase	plsX	A5ISB4;A6U148;A7X1J3;P65738;P65739	Staphylococcus aureus (strain JH9);Staphylococcus aureus (strain JH1);Staphylococcus aureus (strain Mu3 / ATCC 700698);Staphylococcus aureus (strain Mu50 / ATCC 700699);Staphylococcus aureus (strain N315)	43.6%;43.6%;43.6%;43.6%;43.6%	35450.79;35450.79;35450.79;35450.79;35450.79	359786;359787;418127;158878;158879	3;3;3;3;1	1	18	25
TRUE	PSA / 2x	PSA	2x	12	A5ISB7;A6QGD2;A6U151;A7X1J8;A8Z3R8;P0A001;P0A002;P0A003;Q2FHK6;Q2FZ51;Q2YXI4;Q5HGK0;Q6G9Y1;Q6GHK3	6.17958e+06	3.63898e+06	-0.763974	0.7639735510204183	-41.1128	0.588872	0.0858833	0.0037007	3.9302585124969482	0.13677502035946082	A5ISB7;A6QGD2;A6U151;A7X1J8;A8Z3R8;P0A001;P0A002;P0A003;Q2FHK6;Q2FZ51;Q2YXI4;Q5HGK0;Q6G9Y1;Q6GHK3	ACP_STAA9;ACP_STAAE;ACP_STAA2;ACP_STAA1;ACP_STAAT;ACP_STAAM;ACP_STAAN;ACP_STAAW;ACP_STAA3;ACP_STAA8;ACP_STAAB;ACP_STAAC;ACP_STAAS;ACP_STAAR	Acyl carrier protein	acpP	A5ISB7;A6QGD2;A6U151;A7X1J8;A8Z3R8;P0A001;P0A002;P0A003;Q2FHK6;Q2FZ51;Q2YXI4;Q5HGK0;Q6G9Y1;Q6GHK3	Staphylococcus aureus (strain JH9);Staphylococcus aureus (strain Newman);Staphylococcus aureus (strain JH1);Staphylococcus aureus (strain Mu3 / ATCC 700698);Staphylococcus aureus (strain USA300 / TCH1516);Staphylococcus aureus (strain Mu50 / ATCC 700699);Staphylococcus aureus (strain N315);Staphylococcus aureus (strain MW2);Staphylococcus aureus (strain USA300);Staphylococcus aureus (strain NCTC …	48.1%;48.1%;48.1%;48.1%;48.1%;48.1%;48.1%;48.1%;48.1%;48.1%;48.1%;48.1%;48.1%;48.1%	8549.43;8549.43;8549.43;8549.43;8549.43;8549.43;8549.43;8549.43;8549.43;8549.43;8549.43;8549.43;8549.43;8549.43	359786;426430;359787;418127;451516;158878;158879;196620;367830;93061;273036;93062;282459;282458	3;3;3;3;3;3;3;3;3;2;3;1;3;3	1	5	6
TRUE	PSA / 2x	PSA	2x	12	A5ISC3;A6QGD8;A6U157;A7X1K6;P66439;P66440;P66441;Q2FHK0;Q2FZ45;Q2YXH8;Q5HGJ4;Q6G9X5;Q6GHJ7	183957	1.21325e+06	2.72144	2.7214374020004612	559.5295964505307	6.595295964505307	1.79722e-11	1.1336321522733327E-10	6.857794761657715	0.041680177930943904	A5ISC3;A6QGD8;A6U157;A7X1K6;P66439;P66440;P66441;Q2FHK0;Q2FZ45;Q2YXH8;Q5HGJ4;Q6G9X5;Q6GHJ7	RS16_STAA9;RS16_STAAE;RS16_STAA2;RS16_STAA1;RS16_STAAM;RS16_STAAN;RS16_STAAW;RS16_STAA3;RS16_STAA8;RS16_STAAB;RS16_STAAC;RS16_STAAS;RS16_STAAR	Small ribosomal subunit protein bS16	rpsP	A5ISC3;A6QGD8;A6U157;A7X1K6;P66439;P66440;P66441;Q2FHK0;Q2FZ45;Q2YXH8;Q5HGJ4;Q6G9X5;Q6GHJ7	Staphylococcus aureus (strain JH9);Staphylococcus aureus (strain Newman);Staphylococcus aureus (strain JH1);Staphylococcus aureus (strain Mu3 / ATCC 700698);Staphylococcus aureus (strain Mu50 / ATCC 700699);Staphylococcus aureus (strain N315);Staphylococcus aureus (strain MW2);Staphylococcus aureus (strain USA300);Staphylococcus aureus (strain NCTC 8325 / PS 47);Staphylococcus aureus (strain bovi…	49.5%;49.5%;49.5%;49.5%;49.5%;49.5%;49.5%;49.5%;49.5%;49.5%;49.5%;49.5%;49.5%	10234.86;10234.86;10234.86;10234.86;10234.86;10234.86;10234.86;10234.86;10234.86;10234.86;10234.86;10234.86;10234.86	359786;426430;359787;418127;158878;158879;196620;367830;93061;273036;93062;282459;282458	3;3;3;3;3;1;1;3;1;1;3;3;3	1	5	7
TRUE	PSA / 2x	PSA	2x	12	A5ISC5;A6U159;A7X1L0;P66970;P66971	4059.01	24401.1	2.58775	2.5877476033828817	501.1594103872488	6.011594103872488	7.31578e-07	1.1340157782828968E-07	5.045878887176514	0.077305	A5ISC5;A6U159;A7X1L0;P66970;P66971	TRMD_STAA9;TRMD_STAA2;TRMD_STAA1;TRMD_STAAM;TRMD_STAAN	tRNA (guanine-N(1)-)-methyltransferase	trmD	A5ISC5;A6U159;A7X1L0;P66970;P66971	Staphylococcus aureus (strain JH9);Staphylococcus aureus (strain JH1);Staphylococcus aureus (strain Mu3 / ATCC 700698);Staphylococcus aureus (strain Mu50 / ATCC 700699);Staphylococcus aureus (strain N315)	18%;18%;18%;18%;18%	28113.93;28113.93;28113.93;28113.93;28113.93	359786;359787;418127;158878;158879	3	1	6	6
TRUE	PSA / 2x	PSA	2x	12	A5ISC6;A6U160;A7X1L2;P66082;P66083	135143	3.26093e+06	4.59272	4.592719672975285	2312.939224023011	24.129392240230107	2.09413e-06	2.5364656128639604E-07	3.588193655014038	0.0876349	A5ISC6;A6U160;A7X1L2;P66082;P66083	RL19_STAA9;RL19_STAA2;RL19_STAA1;RL19_STAAM;RL19_STAAN	Large ribosomal subunit protein bL19	rplS	A5ISC6;A6U160;A7X1L2;P66082;P66083	Staphylococcus aureus (strain JH9);Staphylococcus aureus (strain JH1);Staphylococcus aureus (strain Mu3 / ATCC 700698);Staphylococcus aureus (strain Mu50 / ATCC 700699);Staphylococcus aureus (strain N315)	50%;50%;50%;50%;50%	13375.72;13375.72;13375.72;13375.72;13375.72	359786;359787;418127;158878;158879	3;3;3;3;1	1	9	10
TRUE	PSA / 2x	PSA	2x	12	A5ISD0;A6QGE5;A6U164;A7X1L8;A8Z3S5;P66871;P66872;P99071;Q2FHJ3;Q2FZ37;Q5HGI7;Q6G9W8;Q6GHJ0	85343.5	707301	3.05097	3.0509698158374374	728.7688711086278	8.287688711086277	4.69995e-06	4.734595402116585E-07	3.5639748573303223	0.0751235	A5ISD0;A6QGE5;A6U164;A7X1L8;A8Z3S5;P66871;P66872;P99071;Q2FHJ3;Q2FZ37;Q5HGI7;Q6G9W8;Q6GHJ0	SUCC_STAA9;SUCC_STAAE;SUCC_STAA2;SUCC_STAA1;SUCC_STAAT;SUCC_STAAM;SUCC_STAAW;SUCC_STAAN;SUCC_STAA3;SUCC_STAA8;SUCC_STAAC;SUCC_STAAS;SUCC_STAAR	Succinate--CoA ligase [ADP-forming] subunit beta	sucC	A5ISD0;A6QGE5;A6U164;A7X1L8;A8Z3S5;P66871;P66872;P99071;Q2FHJ3;Q2FZ37;Q5HGI7;Q6G9W8;Q6GHJ0	Staphylococcus aureus (strain JH9);Staphylococcus aureus (strain Newman);Staphylococcus aureus (strain JH1);Staphylococcus aureus (strain Mu3 / ATCC 700698);Staphylococcus aureus (strain USA300 / TCH1516);Staphylococcus aureus (strain Mu50 / ATCC 700699);Staphylococcus aureus (strain MW2);Staphylococcus aureus (strain N315);Staphylococcus aureus (strain USA300);Staphylococcus aureus (strain NCTC …	55.9%;55.9%;55.9%;55.9%;55.9%;55.9%;55.9%;55.9%;55.9%;55.9%;55.9%;55.9%;55.9%	42056.27;42056.27;42056.27;42056.27;42056.27;42056.27;42056.27;42056.27;42056.27;42056.27;42056.27;42056.27;42086.29	359786;426430;359787;418127;451516;158878;196620;158879;367830;93061;93062;282459;282458	3;3;3;3;3;3;3;1;3;3;3;3;3	1	21	28
TRUE	PSA / 2x	PSA	2x	12	A5ISD8;A6QGF4;A6U172;A8Z3T4;Q2FHI4;Q2FZ28;Q5HGH8;Q6G9V9;Q8NWZ7	17825.8	285605	4.00198	4.001984022552872	1502.201865098948	16.02201865098948	8.53669e-06	7.559488819220888E-07	3.128220319747925	0.0805284	A5ISD8;A6QGF4;A6U172;A8Z3T4;Q2FHI4;Q2FZ28;Q5HGH8;Q6G9V9;Q8NWZ7	HSLU_STAA9;HSLU_STAAE;HSLU_STAA2;HSLU_STAAT;HSLU_STAA3;HSLU_STAA8;HSLU_STAAC;HSLU_STAAS;HSLU_STAAW	ATP-dependent protease ATPase subunit HslU	hslU	A5ISD8;A6QGF4;A6U172;A8Z3T4;Q2FHI4;Q2FZ28;Q5HGH8;Q6G9V9;Q8NWZ7	Staphylococcus aureus (strain JH9);Staphylococcus aureus (strain Newman);Staphylococcus aureus (strain JH1);Staphylococcus aureus (strain USA300 / TCH1516);Staphylococcus aureus (strain USA300);Staphylococcus aureus (strain NCTC 8325 / PS 47);Staphylococcus aureus (strain COL);Staphylococcus aureus (strain MSSA476);Staphylococcus aureus (strain MW2)	20.1%;20.1%;20.1%;20.1%;20.1%;20.1%;20.1%;20.1%;20.1%	52314.85;52314.85;52314.85;52314.85;52314.85;52314.85;52314.85;52314.85;52314.85	359786;426430;359787;451516;367830;93061;93062;282459;196620	3	1	19	23
TRUE	PSA / 2x	PSA	2x	12	A5ISD9;A6QGF5;A6U173;A7X1N2;A8Z3T5;P63843;P63844;P63845;Q2FHI3;Q2FZ27;Q2YXL3;Q5HGH7;Q6G9V8;Q6GHI0	44177.5	1.11551e+06	4.65824	4.658241561373444	2425.0526440510566	25.250526440510566	0.000330912	1.7483730924621557E-05	2.1027941703796387	0.11121437972023483	A5ISD9;A6QGF5;A6U173;A7X1N2;A8Z3T5;P63843;P63844;P63845;Q2FHI3;Q2FZ27;Q2YXL3;Q5HGH7;Q6G9V8;Q6GHI0	CODY_STAA9;CODY_STAAE;CODY_STAA2;CODY_STAA1;CODY_STAAT;CODY_STAAM;CODY_STAAN;CODY_STAAW;CODY_STAA3;CODY_STAA8;CODY_STAAB;CODY_STAAC;CODY_STAAS;CODY_STAAR	Global transcriptional regulator CodY	codY	A5ISD9;A6QGF5;A6U173;A7X1N2;A8Z3T5;P63843;P63844;P63845;Q2FHI3;Q2FZ27;Q2YXL3;Q5HGH7;Q6G9V8;Q6GHI0	Staphylococcus aureus (strain JH9);Staphylococcus aureus (strain Newman);Staphylococcus aureus (strain JH1);Staphylococcus aureus (strain Mu3 / ATCC 700698);Staphylococcus aureus (strain USA300 / TCH1516);Staphylococcus aureus (strain Mu50 / ATCC 700699);Staphylococcus aureus (strain N315);Staphylococcus aureus (strain MW2);Staphylococcus aureus (strain USA300);Staphylococcus aureus (strain NCTC …	63.4%;63.4%;63.4%;63.4%;63.4%;63.4%;63.4%;63.4%;63.4%;63.4%;63.4%;63.4%;63.4%;63.4%	28755.12;28755.12;28755.12;28755.12;28755.12;28755.12;28755.12;28755.12;28755.12;28755.12;28655.99;28755.12;28755.12;28755.12	359786;426430;359787;418127;451516;158878;158879;196620;367830;93061;273036;93062;282459;282458	3;3;3;1;3;3;1;3;1;1;3;3;3;3	1	16	18
TRUE	PSA / 2x	PSA	2x	12	A5ISE0;A6QGF6;A6U174;A7X1N3;A8Z3T6;P66543;P66544;P66545;Q2FHI2;Q2FZ25;Q2YXL2;Q6G9V7;Q6GHH9	36469.3	1.00409e+06	4.78306	4.783060526450761	2653.243924409793	27.53243924409793	4.05189e-05	2.7056617607696793E-06	2.8834547996520996	0.11626299642700906	A5ISE0;A6QGF6;A6U174;A7X1N3;A8Z3T6;P66543;P66544;P66545;Q2FHI2;Q2FZ25;Q2YXL2;Q6G9V7;Q6GHH9	RS2_STAA9;RS2_STAAE;RS2_STAA2;RS2_STAA1;RS2_STAAT;RS2_STAAM;RS2_STAAN;RS2_STAAW;RS2_STAA3;RS2_STAA8;RS2_STAAB;RS2_STAAS;RS2_STAAR	Small ribosomal subunit protein uS2	rpsB	A5ISE0;A6QGF6;A6U174;A7X1N3;A8Z3T6;P66543;P66544;P66545;Q2FHI2;Q2FZ25;Q2YXL2;Q6G9V7;Q6GHH9	Staphylococcus aureus (strain JH9);Staphylococcus aureus (strain Newman);Staphylococcus aureus (strain JH1);Staphylococcus aureus (strain Mu3 / ATCC 700698);Staphylococcus aureus (strain USA300 / TCH1516);Staphylococcus aureus (strain Mu50 / ATCC 700699);Staphylococcus aureus (strain N315);Staphylococcus aureus (strain MW2);Staphylococcus aureus (strain USA300);Staphylococcus aureus (strain NCTC …	54.1%;54.1%;54.1%;54.1%;54.1%;54.1%;54.1%;54.1%;54.1%;54.1%;54.1%;54.1%;54.1%	29122.35;29094.34;29122.35;29094.34;29094.34;29094.34;29094.34;29094.34;29094.34;29094.34;29094.34;29094.34;29094.34	359786;426430;359787;418127;451516;158878;158879;196620;367830;93061;273036;282459;282458	3;3;3;3;3;3;1;3;3;1;1;3;3	1;1;1;1;1;1;1;1;1;2;1;1;1	16	25
TRUE	PSA / 2x	PSA	2x	12	A5ISE1;A6U176;A7X1N5;A8Z3T8;P64054;P99171;Q2FHI1;Q2FZ23;Q5HGH4;Q6G9V6;Q6GHH8;Q8NWZ6	274234	2.32416e+06	3.08323	3.08323	747.5079721916826	8.475079721916826	1.87594e-05	1.4349535192728362E-06	3.4239182472229004	0.10430879441539974	A5ISE1;A6U176;A7X1N5;A8Z3T8;P64054;P99171;Q2FHI1;Q2FZ23;Q5HGH4;Q6G9V6;Q6GHH8;Q8NWZ6	EFTS_STAA9;EFTS_STAA2;EFTS_STAA1;EFTS_STAAT;EFTS_STAAM;EFTS_STAAN;EFTS_STAA3;EFTS_STAA8;EFTS_STAAC;EFTS_STAAS;EFTS_STAAR;EFTS_STAAW	Elongation factor Ts	tsf	A5ISE1;A6U176;A7X1N5;A8Z3T8;P64054;P99171;Q2FHI1;Q2FZ23;Q5HGH4;Q6G9V6;Q6GHH8;Q8NWZ6	Staphylococcus aureus (strain JH9);Staphylococcus aureus (strain JH1);Staphylococcus aureus (strain Mu3 / ATCC 700698);Staphylococcus aureus (strain USA300 / TCH1516);Staphylococcus aureus (strain Mu50 / ATCC 700699);Staphylococcus aureus (strain N315);Staphylococcus aureus (strain USA300);Staphylococcus aureus (strain NCTC 8325 / PS 47);Staphylococcus aureus (strain COL);Staphylococcus aureus (s…	76.8%;76.8%;76.8%;76.8%;76.8%;76.8%;76.8%;76.8%;76.8%;76.8%;76.8%;76.8%	32492.95;32492.95;32492.95;32493.89;32492.95;32492.95;32493.89;32493.89;32493.89;32493.89;32493.89;32493.89	359786;359787;418127;451516;158878;158879;367830;93061;93062;282459;282458;196620	3;3;3;3;3;1;3;3;3;3;3;3	1	21	31
TRUE	PSA / 2x	PSA	2x	12	A5ISE3;A6QGF9;A6U178;A7X1N7;P68785;P68786;P68787;P99130;Q2FHH9;Q2FZ21;Q2YXK9;Q5HGH2;Q6G9V4;Q6GHH6	599408	1.3965e+06	1.22021	1.2202082571036323	132.98034623738207	2.3298034623738206	4.36265e-06	4.4661305440637334E-07	6.593214988708496	0.1146311841802245	A5ISE3;A6QGF9;A6U178;A7X1N7;P68785;P68786;P68787;P99130;Q2FHH9;Q2FZ21;Q2YXK9;Q5HGH2;Q6G9V4;Q6GHH6	RRF_STAA9;RRF_STAAE;RRF_STAA2;RRF_STAA1;RRF_STAAM;RRF_STAAU;RRF_STAAW;RRF_STAAN;RRF_STAA3;RRF_STAA8;RRF_STAAB;RRF_STAAC;RRF_STAAS;RRF_STAAR	Ribosome-recycling factor	frr	A5ISE3;A6QGF9;A6U178;A7X1N7;P68785;P68786;P68787;P99130;Q2FHH9;Q2FZ21;Q2YXK9;Q5HGH2;Q6G9V4;Q6GHH6	Staphylococcus aureus (strain JH9);Staphylococcus aureus (strain Newman);Staphylococcus aureus (strain JH1);Staphylococcus aureus (strain Mu3 / ATCC 700698);Staphylococcus aureus (strain Mu50 / ATCC 700699);Staphylococcus aureus;Staphylococcus aureus (strain MW2);Staphylococcus aureus (strain N315);Staphylococcus aureus (strain USA300);Staphylococcus aureus (strain NCTC 8325 / PS 47);Staphylococc…	52.7%;52.7%;52.7%;52.7%;52.7%;52.7%;52.7%;52.7%;52.7%;52.7%;52.7%;52.7%;52.7%;52.7%	20352.98;20352.98;20352.98;20352.98;20352.98;20352.98;20352.98;20352.98;20352.98;20352.98;20352.98;20352.98;20352.98;20352.98	359786;426430;359787;418127;158878;1280;196620;158879;367830;93061;273036;93062;282459;282458	3;3;3;3;3;3;3;1;3;3;3;3;3;3	1	12	14
TRUE	PSA / 2x	PSA	2x	12	A5ISE7;A6U182;A7X1P3;Q7A120;Q7A5Y3;Q99UK9	10231.2	295860	4.85386	4.853858174128261	2791.7244371801385	28.917244371801385	5.56578e-06	5.382005712868662E-07	3.094250440597534	0.08081	A5ISE7;A6U182;A7X1P3;Q7A120;Q7A5Y3;Q99UK9	SYP_STAA9;SYP_STAA2;SYP_STAA1;SYP_STAAW;SYP_STAAN;SYP_STAAM	Proline--tRNA ligase	proS	A5ISE7;A6U182;A7X1P3;Q7A120;Q7A5Y3;Q99UK9	Staphylococcus aureus (strain JH9);Staphylococcus aureus (strain JH1);Staphylococcus aureus (strain Mu3 / ATCC 700698);Staphylococcus aureus (strain MW2);Staphylococcus aureus (strain N315);Staphylococcus aureus (strain Mu50 / ATCC 700699)	42.5%;42.5%;42.5%;42.5%;42.5%;42.5%	63859.23;63859.23;63859.23;63859.23;63859.23;63859.23	359786;359787;418127;196620;158879;158878	3;3;3;3;1;3	1	30	40
TRUE	PSA / 2x	PSA	2x	12	A5ISF3;A6U188;A7X1Q1;P65133;P65134;Q2YXP7	84477.7	1.1328e+06	3.74518	3.7451777181968975	1240.9445893760953	13.409445893760953	3.51591e-05	2.4077026719300217E-06	2.6972270011901855	0.0755119	A5ISF3;A6U188;A7X1Q1;P65133;P65134;Q2YXP7	IF2_STAA9;IF2_STAA2;IF2_STAA1;IF2_STAAM;IF2_STAAN;IF2_STAAB	Translation initiation factor IF-2	infB	A5ISF3;A6U188;A7X1Q1;P65133;P65134;Q2YXP7	Staphylococcus aureus (strain JH9);Staphylococcus aureus (strain JH1);Staphylococcus aureus (strain Mu3 / ATCC 700698);Staphylococcus aureus (strain Mu50 / ATCC 700699);Staphylococcus aureus (strain N315);Staphylococcus aureus (strain bovine RF122 / ET3-1)	38.7%;38.7%;38.7%;38.7%;38.7%;38.7%	77856.68;77856.68;77856.68;77856.68;77856.68;77856.68	359786;359787;418127;158878;158879;273036	3;3;3;3;1;3	1	35	53
TRUE	PSA / 2x	PSA	2x	12	A5ISF4;A6QGG9;A6U189;A7X1Q2;A8Z3V0;P65966;P65967;P65968;Q2FHG8;Q2G2Q4;Q2YXP6;Q5HGG1;Q6G9U3;Q6GHG5	8299.69	162990	4.29559	4.295586114552869	1863.8136276560708	19.638136276560708	4.10655e-06	4.267901422642516E-07	3.347460985183716	0.0908379	A5ISF4;A6QGG9;A6U189;A7X1Q2;A8Z3V0;P65966;P65967;P65968;Q2FHG8;Q2G2Q4;Q2YXP6;Q5HGG1;Q6G9U3;Q6GHG5	RBFA_STAA9;RBFA_STAAE;RBFA_STAA2;RBFA_STAA1;RBFA_STAAT;RBFA_STAAM;RBFA_STAAN;RBFA_STAAW;RBFA_STAA3;RBFA_STAA8;RBFA_STAAB;RBFA_STAAC;RBFA_STAAS;RBFA_STAAR	Ribosome-binding factor A	rbfA	A5ISF4;A6QGG9;A6U189;A7X1Q2;A8Z3V0;P65966;P65967;P65968;Q2FHG8;Q2G2Q4;Q2YXP6;Q5HGG1;Q6G9U3;Q6GHG5	Staphylococcus aureus (strain JH9);Staphylococcus aureus (strain Newman);Staphylococcus aureus (strain JH1);Staphylococcus aureus (strain Mu3 / ATCC 700698);Staphylococcus aureus (strain USA300 / TCH1516);Staphylococcus aureus (strain Mu50 / ATCC 700699);Staphylococcus aureus (strain N315);Staphylococcus aureus (strain MW2);Staphylococcus aureus (strain USA300);Staphylococcus aureus (strain NCTC …	60.3%;60.3%;60.3%;60.3%;60.3%;60.3%;60.3%;60.3%;60.3%;60.3%;60.3%;60.3%;60.3%;60.3%	13514.69;13514.69;13514.69;13514.69;13514.69;13514.69;13514.69;13514.69;13514.69;13514.69;13514.69;13514.69;13514.69;13514.69	359786;426430;359787;418127;451516;158878;158879;196620;367830;93061;273036;93062;282459;282458	3;3;3;3;3;3;1;3;3;1;3;3;3;3	2;2;1;1;1;1;1;1;1;1;1;1;1;1	6	7
TRUE	PSA / 2x	PSA	2x	5	A5ISF5;A6U190;A7X1Q5;P65854;P65855	2521.122314453125	42579.8	4.07803	4.078031578285304	1588.922915635543	16.88922915635543	0.000499101	2.5610958908859957E-05	2.5990493297576904	0.0952891	A5ISF5;A6U190;A7X1Q5;P65854;P65855	TRUB_STAA9;TRUB_STAA2;TRUB_STAA1;TRUB_STAAM;TRUB_STAAN	tRNA pseudouridine synthase B	truB	A5ISF5;A6U190;A7X1Q5;P65854;P65855	Staphylococcus aureus (strain JH9);Staphylococcus aureus (strain JH1);Staphylococcus aureus (strain Mu3 / ATCC 700698);Staphylococcus aureus (strain Mu50 / ATCC 700699);Staphylococcus aureus (strain N315)	13.8%;13.8%;13.8%;13.8%;13.8%	34605.95;34605.95;34605.95;34605.95;34605.95	359786;359787;418127;158878;158879	3;3;3;3;1	1	15	18
TRUE	PSA / 2x	PSA	2x	12	A5ISF7;A6QGH2;A6U192;A7X1Q7;A8Z3V3;Q2FHG5;Q2G2Q1;Q2YXP3;Q5HGF8;Q6G9U0;Q6GHG2;Q7A116;Q7A5X8;Q99UJ9	30741.9	216995	2.81938	2.819382089302204	605.8600102796274	7.058600102796275	0.00327709	0.000152164	3.7959725856781006	0.613301	A5ISF7;A6QGH2;A6U192;A7X1Q7;A8Z3V3;Q2FHG5;Q2G2Q1;Q2YXP3;Q5HGF8;Q6G9U0;Q6GHG2;Q7A116;Q7A5X8;Q99UJ9	RS15_STAA9;RS15_STAAE;RS15_STAA2;RS15_STAA1;RS15_STAAT;RS15_STAA3;RS15_STAA8;RS15_STAAB;RS15_STAAC;RS15_STAAS;RS15_STAAR;RS15_STAAW;RS15_STAAN;RS15_STAAM	Small ribosomal subunit protein uS15	rpsO	A5ISF7;A6QGH2;A6U192;A7X1Q7;A8Z3V3;Q2FHG5;Q2G2Q1;Q2YXP3;Q5HGF8;Q6G9U0;Q6GHG2;Q7A116;Q7A5X8;Q99UJ9	Staphylococcus aureus (strain JH9);Staphylococcus aureus (strain Newman);Staphylococcus aureus (strain JH1);Staphylococcus aureus (strain Mu3 / ATCC 700698);Staphylococcus aureus (strain USA300 / TCH1516);Staphylococcus aureus (strain USA300);Staphylococcus aureus (strain NCTC 8325 / PS 47);Staphylococcus aureus (strain bovine RF122 / ET3-1);Staphylococcus aureus (strain COL);Staphylococcus aureu…	39.3%;39.3%;39.3%;39.3%;39.3%;39.3%;39.3%;39.3%;39.3%;39.3%;39.3%;39.3%;39.3%;39.3%	10608.25;10608.25;10608.25;10608.25;10608.25;10608.25;10608.25;10608.25;10608.25;10608.25;10608.25;10608.25;10608.25;10608.25	359786;426430;359787;418127;451516;367830;93061;273036;93062;282459;282458;196620;158879;158878	3;3;3;3;3;3;1;1;3;3;3;1;1;3	1	3	3
TRUE	PSA / 2x	PSA	2x	12	A5ISF8;A6QGH3;A6U193;A7X1Q8;A8Z3V4;Q2FHG4;Q2FZ20;Q5HGF7;Q7A5X7;Q99UJ8	29528.7	356824	3.59502	3.5950225287739577	1108.3969383348476	12.083969383348476	1.11307e-05	9.361242190857679E-07	2.8369901180267334	0.060406393322467666	A5ISF8;A6QGH3;A6U193;A7X1Q8;A8Z3V4;Q2FHG4;Q2FZ20;Q5HGF7;Q7A5X7;Q99UJ8	PNP_STAA9;PNP_STAAE;PNP_STAA2;PNP_STAA1;PNP_STAAT;PNP_STAA3;PNP_STAA8;PNP_STAAC;PNP_STAAN;PNP_STAAM	Polyribonucleotide nucleotidyltransferase	pnp	A5ISF8;A6QGH3;A6U193;A7X1Q8;A8Z3V4;Q2FHG4;Q2FZ20;Q5HGF7;Q7A5X7;Q99UJ8	Staphylococcus aureus (strain JH9);Staphylococcus aureus (strain Newman);Staphylococcus aureus (strain JH1);Staphylococcus aureus (strain Mu3 / ATCC 700698);Staphylococcus aureus (strain USA300 / TCH1516);Staphylococcus aureus (strain USA300);Staphylococcus aureus (strain NCTC 8325 / PS 47);Staphylococcus aureus (strain COL);Staphylococcus aureus (strain N315);Staphylococcus aureus (strain Mu50 /…	35.4%;35.4%;35.4%;35.4%;35.4%;35.4%;35.4%;35.4%;35.4%;35.4%	77362.07;77362.07;77362.07;77362.07;77362.07;77362.07;77362.07;77362.07;77362.07;77362.07	359786;426430;359787;418127;451516;367830;93061;93062;158879;158878	3;3;3;3;3;3;1;3;1;3	1	40	54
TRUE	PSA / 2x	PSA	2x	12	A5ISG9;A6QGI4;A6U1A4;A7X1S3;A8Z1V6;P68843;P68844;P68845;P68846;Q2YXN2;Q5HGE6;Q6G9S8;Q6GHF0	95700.8	1075862	3.49082	3.490818877313178	1024.1938147531323	11.241938147531323	1.8622e-07	3.93000015286721E-08	3.9792215824127197	0.0501847	A5ISG9;A6QGI4;A6U1A4;A7X1S3;A8Z1V6;P68843;P68844;P68845;P68846;Q2YXN2;Q5HGE6;Q6G9S8;Q6GHF0	RECA_STAA9;RECA_STAAE;RECA_STAA2;RECA_STAA1;RECA_STAAT;RECA_STAAM;RECA_STAAN;RECA_STAAU;RECA_STAAW;RECA_STAAB;RECA_STAAC;RECA_STAAS;RECA_STAAR	Protein RecA	recA	A5ISG9;A6QGI4;A6U1A4;A7X1S3;A8Z1V6;P68843;P68844;P68845;P68846;Q2YXN2;Q5HGE6;Q6G9S8;Q6GHF0	Staphylococcus aureus (strain JH9);Staphylococcus aureus (strain Newman);Staphylococcus aureus (strain JH1);Staphylococcus aureus (strain Mu3 / ATCC 700698);Staphylococcus aureus (strain USA300 / TCH1516);Staphylococcus aureus (strain Mu50 / ATCC 700699);Staphylococcus aureus (strain N315);Staphylococcus aureus;Staphylococcus aureus (strain MW2);Staphylococcus aureus (strain bovine RF122 / ET3-1)…	35.2%;35.2%;35.2%;35.2%;35.2%;35.2%;35.2%;35.2%;35.2%;35.2%;35.2%;35.2%;35.2%	37656.52;37656.52;37656.52;37656.52;37656.52;37656.52;37656.52;37656.52;37656.52;37656.52;37656.52;37656.52;37656.52	359786;426430;359787;418127;451516;158878;158879;1280;196620;273036;93062;282459;282458	3;3;3;3;3;3;1;3;3;3;3;3;3	1	13	18
TRUE	PSA / 2x	PSA	2x	12	A5ISH6;A6U1B1;A7X1T3;Q6G9S1;Q7A110;Q7A5W3;Q99UI1	9894.44	220181	4.47593	4.4759261454887875	2125.2972343012266	22.252972343012264	2.24224e-08	9.526621625441354E-09	4.0787224769592285	0.0416755	A5ISH6;A6U1B1;A7X1T3;Q6G9S1;Q7A110;Q7A5W3;Q99UI1	MIAB_STAA9;MIAB_STAA2;MIAB_STAA1;MIAB_STAAS;MIAB_STAAW;MIAB_STAAN;MIAB_STAAM	tRNA-2-methylthio-N(6)-dimethylallyladenosine synthase	miaB	A5ISH6;A6U1B1;A7X1T3;Q6G9S1;Q7A110;Q7A5W3;Q99UI1	Staphylococcus aureus (strain JH9);Staphylococcus aureus (strain JH1);Staphylococcus aureus (strain Mu3 / ATCC 700698);Staphylococcus aureus (strain MSSA476);Staphylococcus aureus (strain MW2);Staphylococcus aureus (strain N315);Staphylococcus aureus (strain Mu50 / ATCC 700699)	6.6%;6.6%;6.6%;6.6%;6.6%;6.6%;6.6%	58917.16;58917.16;58917.16;58917.16;58917.16;58917.16;58917.16	359786;359787;418127;282459;196620;158879;158878	3;3;3;3;3;1;3	1	20	26
TRUE	PSA / 2x	PSA	2x	12	A5ISH9;A6QGJ4;A6U1B4;A7X1T6;A8Z1W6;P0C1S1;P65493;P65494;Q2FYZ9;Q5HGD6;Q6G9R8;Q931S8	3135.02	39138.1	3.64202	3.6420242218419774	1148.4137280964208	12.484137280964207	1.98486e-06	2.451178378836576E-07	3.4981343746185303	0.068452	A5ISH9;A6QGJ4;A6U1B4;A7X1T6;A8Z1W6;P0C1S1;P65493;P65494;Q2FYZ9;Q5HGD6;Q6G9R8;Q931S8	MUTS_STAA9;MUTS_STAAE;MUTS_STAA2;MUTS_STAA1;MUTS_STAAT;MUTS_STAAU;MUTS_STAAN;MUTS_STAAW;MUTS_STAA8;MUTS_STAAC;MUTS_STAAS;MUTS_STAAM	DNA mismatch repair protein MutS	mutS	A5ISH9;A6QGJ4;A6U1B4;A7X1T6;A8Z1W6;P0C1S1;P65493;P65494;Q2FYZ9;Q5HGD6;Q6G9R8;Q931S8	Staphylococcus aureus (strain JH9);Staphylococcus aureus (strain Newman);Staphylococcus aureus (strain JH1);Staphylococcus aureus (strain Mu3 / ATCC 700698);Staphylococcus aureus (strain USA300 / TCH1516);Staphylococcus aureus;Staphylococcus aureus (strain N315);Staphylococcus aureus (strain MW2);Staphylococcus aureus (strain NCTC 8325 / PS 47);Staphylococcus aureus (strain COL);Staphylococcus au…	4.6%;4.6%;4.6%;4.6%;4.6%;4.6%;4.6%;4.6%;4.6%;4.6%;4.6%;4.6%	99903.62;99903.62;99903.62;99903.62;99903.62;99903.62;99903.62;99903.62;99902.68;99903.62;99903.62;99903.62	359786;426430;359787;418127;451516;1280;158879;196620;93061;93062;282459;158878	3	1;1;1;1;1;1;1;1;2;1;1;2	34	39
TRUE	PSA / 2x	PSA	2x	12	A5ISI2;A6U1B8;A7X1U3;P63741;P99113	85210.8	538067	2.65868	2.6586793470107852	531.4547468102298	6.314547468102298	5.7804e-08	1.815266919029044E-08	5.124643325805664	0.0662914	A5ISI2;A6U1B8;A7X1U3;P63741;P99113	GLPK_STAA9;GLPK_STAA2;GLPK_STAA1;GLPK_STAAM;GLPK_STAAN	Glycerol kinase	glpK	A5ISI2;A6U1B8;A7X1U3;P63741;P99113	Staphylococcus aureus (strain JH9);Staphylococcus aureus (strain JH1);Staphylococcus aureus (strain Mu3 / ATCC 700698);Staphylococcus aureus (strain Mu50 / ATCC 700699);Staphylococcus aureus (strain N315)	38.6%;38.6%;38.6%;38.6%;38.6%	55612.59;55612.59;55612.59;55612.59;55612.59	359786;359787;418127;158878;158879	3;3;3;3;1	1	21	28
TRUE	PSA / 2x	PSA	2x	12	A5ISL7;A5IT79;A6QGN7;A6QH94;A6U1F5;A6U223;A7X1Y9;A7X2U5;A8Z216;A8Z491;P66227;P66228;P66229;P66230;P66231;P66232;Q2FGH2;Q2FH98;Q2FY22;Q2FYU6;Q2YSX9;Q2YXT1;Q5HFK9;Q5HG85;Q6G915;Q6G9M3;Q6GGE8;Q6GH71	2722859	642348	-2.08369	2.0836945620133025	-76.409	0.2359095026587862	0.00158368	7.598676125034736E-05	2.4169442653656006	0.13794244927040053	A5ISL7;A5IT79;A6QGN7;A6QH94;A6U1F5;A6U223;A7X1Y9;A7X2U5;A8Z216;A8Z491;P66227;P66228;P66229;P66230;P66231;P66232;Q2FGH2;Q2FH98;Q2FY22;Q2FYU6;Q2YSX9;Q2YXT1;Q5HFK9;Q5HG85;Q6G915;Q6G9M3;Q6GGE8;Q6GH71	RL332_STAA9;RL333_STAA9;RL332_STAAE;RL333_STAAE;RL332_STAA2;RL333_STAA2;RL331_STAA1;RL332_STAA1;RL332_STAAT;RL333_STAAT;RL331_STAAM;RL331_STAAN;RL331_STAAW;RL332_STAAM;RL332_STAAN;RL332_STAAW;RL332_STAA3;RL331_STAA3;RL332_STAA8;RL331_STAA8;RL333_STAAB;RL332_STAAB;RL331_STAAC;RL332_STAAC;RL331_STAAS;RL332_STAAS;RL331_STAAR;RL332_STAAR	Large ribosomal subunit protein bL33B;Large ribosomal subunit protein bL33C;Large ribosomal subunit protein bL33B;Large ribosomal subunit protein bL33C;Large ribosomal subunit protein bL33B;Large ribosomal subunit protein bL33C;Large ribosomal subunit protein bL33A;Large ribosomal subunit protein bL33B;Large ribosomal subunit protein bL33B;Large ribosomal subunit protein bL33C;Large ribosomal sub…	rpmG2;rpmG3;rpmG2;rpmG3;rpmG2;rpmG3;rpmG1;rpmG2;rpmG2;rpmG3;rpmG1;rpmG1;rpmG1;rpmG2;rpmG2;rpmG2;rpmG2;rpmG1;rpmG2;rpmG1;rpmG3;rpmG2;rpmG1;rpmG2;rpmG1;rpmG2;rpmG1;rpmG2	A5ISL7;A5IT79;A6QGN7;A6QH94;A6U1F5;A6U223;A7X1Y9;A7X2U5;A8Z216;A8Z491;P66227;P66228;P66229;P66230;P66231;P66232;Q2FGH2;Q2FH98;Q2FY22;Q2FYU6;Q2YSX9;Q2YXT1;Q5HFK9;Q5HG85;Q6G915;Q6G9M3;Q6GGE8;Q6GH71	Staphylococcus aureus (strain JH9);Staphylococcus aureus (strain JH9);Staphylococcus aureus (strain Newman);Staphylococcus aureus (strain Newman);Staphylococcus aureus (strain JH1);Staphylococcus aureus (strain JH1);Staphylococcus aureus (strain Mu3 / ATCC 700698);Staphylococcus aureus (strain Mu3 / ATCC 700698);Staphylococcus aureus (strain USA300 / TCH1516);Staphylococcus aureus (strain USA300 …	38.8%;38.8%;38.8%;38.8%;38.8%;38.8%;38.8%;38.8%;36.5%;38.8%;38.8%;38.8%;38.8%;38.8%;38.8%;38.8%;38.8%;36.5%;38.8%;38.8%;38.8%;36.5%;38.8%;38.8%;38.8%;38.8%;38.8%;38.8%	5931.88;5872.73;5931.88;5872.73;5931.88;5872.73;5931.88;5872.73;6292.29;5872.73;5872.73;5872.73;5872.73;5931.88;5931.88;5931.88;5872.73;6292.29;5872.73;5931.88;5872.73;6292.29;5872.73;5931.88;5872.73;5931.88;5872.73;5931.88	359786;359786;426430;426430;359787;359787;418127;418127;451516;451516;158878;158879;196620;158878;158879;196620;367830;367830;93061;93061;273036;273036;93062;93062;282459;282459;282458;282458	3;3;3;3;3;3;3;3;3;3;3;3;3;3;1;1;3;3;1;1;3;3;3;3;3;3;3;3	1	2	3
TRUE	PSA / 2x	PSA	2x	12	A5ISL9;A6U1F7;A7X1Z1;P60562;P60563;P60564;Q6G9M1	32452.2	110232	1.76416	1.7641615895553973	239.6765420363488	3.396765420363488	1.92406e-06	2.3941319692903897E-07	4.432645797729492	0.0727024	A5ISL9;A6U1F7;A7X1Z1;P60562;P60563;P60564;Q6G9M1	GUAC_STAA9;GUAC_STAA2;GUAC_STAA1;GUAC_STAAM;GUAC_STAAN;GUAC_STAAW;GUAC_STAAS	GMP reductase	guaC	A5ISL9;A6U1F7;A7X1Z1;P60562;P60563;P60564;Q6G9M1	Staphylococcus aureus (strain JH9);Staphylococcus aureus (strain JH1);Staphylococcus aureus (strain Mu3 / ATCC 700698);Staphylococcus aureus (strain Mu50 / ATCC 700699);Staphylococcus aureus (strain N315);Staphylococcus aureus (strain MW2);Staphylococcus aureus (strain MSSA476)	40.6%;40.6%;40.6%;40.6%;40.6%;40.6%;40.6%	36129.42;36129.42;36129.42;36129.42;36129.42;36129.42;36129.42	359786;359787;418127;158878;158879;196620;282459	3;3;3;3;1;3;3	1	15	19
TRUE	PSA / 2x	PSA	2x	12	A5ISN0;A6QGQ0;A6U1G8;A7X204;P68803;P68804;P68805;P68806;Q2FH87;Q2YXW9;Q5HG71;Q6G9L1;Q6GH57	9657.92	378675	5.2931	5.2931	3820.8766283338946	39.208766283338946	7.23343e-07	1.1252885450707696E-07	4.207854270935059	0.10720664347708365	A5ISN0;A6QGQ0;A6U1G8;A7X204;P68803;P68804;P68805;P68806;Q2FH87;Q2YXW9;Q5HG71;Q6G9L1;Q6GH57	MSCL_STAA9;MSCL_STAAE;MSCL_STAA2;MSCL_STAA1;MSCL_STAAM;MSCL_STAAN;MSCL_STAA8;MSCL_STAAW;MSCL_STAA3;MSCL_STAAB;MSCL_STAAC;MSCL_STAAS;MSCL_STAAR	Large-conductance mechanosensitive channel	mscL	A5ISN0;A6QGQ0;A6U1G8;A7X204;P68803;P68804;P68805;P68806;Q2FH87;Q2YXW9;Q5HG71;Q6G9L1;Q6GH57	Staphylococcus aureus (strain JH9);Staphylococcus aureus (strain Newman);Staphylococcus aureus (strain JH1);Staphylococcus aureus (strain Mu3 / ATCC 700698);Staphylococcus aureus (strain Mu50 / ATCC 700699);Staphylococcus aureus (strain N315);Staphylococcus aureus (strain NCTC 8325 / PS 47);Staphylococcus aureus (strain MW2);Staphylococcus aureus (strain USA300);Staphylococcus aureus (strain bovi…	31.7%;31.7%;31.7%;31.7%;31.7%;31.7%;31.7%;31.7%;31.7%;31.7%;31.7%;31.7%;31.7%	13616.27;13616.27;13616.27;13616.27;13616.27;13616.27;13616.27;13616.27;13616.27;13616.27;13616.27;13616.27;13616.27	359786;426430;359787;418127;158878;158879;93061;196620;367830;273036;93062;282459;282458	3;3;3;3;3;3;1;1;3;3;3;1;3	1;1;1;1;1;1;1;1;2;1;1;1;1	5	5
TRUE	PSA / 2x	PSA	2x	12	A5ISU5;A6U1N4;A7X295;P0C601;Q6GGZ5;Q931R8	28555	271363	3.24841	3.2484069022568813	850.3157251068816	9.503157251068815	4.41018e-06	4.4962517095122333E-07	3.702908992767334	0.0888219	A5ISU5;A6U1N4;A7X295;P0C601;Q6GGZ5;Q931R8	ODO1_STAA9;ODO1_STAA2;ODO1_STAA1;ODO1_STAAU;ODO1_STAAR;ODO1_STAAM	2-oxoglutarate dehydrogenase E1 component	odhA	A5ISU5;A6U1N4;A7X295;P0C601;Q6GGZ5;Q931R8	Staphylococcus aureus (strain JH9);Staphylococcus aureus (strain JH1);Staphylococcus aureus (strain Mu3 / ATCC 700698);Staphylococcus aureus;Staphylococcus aureus (strain MRSA252);Staphylococcus aureus (strain Mu50 / ATCC 700699)	27.6%;27.6%;27.6%;27.6%;27.6%;27.6%	105356.96;105356.96;105356.96;105383.08;105370.98;105356.96	359786;359787;418127;1280;282458;158878	3	1;1;1;1;1;2	37	47
TRUE	PSA / 2x	PSA	2x	12	A5ISU9;A6QGX0;A6U1N8;A7X2A2;A8Z3Z7;P65481;P65482;Q2FH20;Q2FYL5;Q5HG02;Q6G9E3;Q6GGZ0;Q8NWR4	9325.37	155924	4.06354	4.063539793915402	1572.0427094263591	16.72042709426359	3.91458e-05	2.622510922931414E-06	2.70299	0.0901359	A5ISU9;A6QGX0;A6U1N8;A7X2A2;A8Z3Z7;P65481;P65482;Q2FH20;Q2FYL5;Q5HG02;Q6G9E3;Q6GGZ0;Q8NWR4	MURG_STAA9;MURG_STAAE;MURG_STAA2;MURG_STAA1;MURG_STAAT;MURG_STAAM;MURG_STAAN;MURG_STAA3;MURG_STAA8;MURG_STAAC;MURG_STAAS;MURG_STAAR;MURG_STAAW	UDP-N-acetylglucosamine--N-acetylmuramyl-(pentapeptide) pyrophosphoryl-undecaprenol N-acetylglucosamine transferase	murG	A5ISU9;A6QGX0;A6U1N8;A7X2A2;A8Z3Z7;P65481;P65482;Q2FH20;Q2FYL5;Q5HG02;Q6G9E3;Q6GGZ0;Q8NWR4	Staphylococcus aureus (strain JH9);Staphylococcus aureus (strain Newman);Staphylococcus aureus (strain JH1);Staphylococcus aureus (strain Mu3 / ATCC 700698);Staphylococcus aureus (strain USA300 / TCH1516);Staphylococcus aureus (strain Mu50 / ATCC 700699);Staphylococcus aureus (strain N315);Staphylococcus aureus (strain USA300);Staphylococcus aureus (strain NCTC 8325 / PS 47);Staphylococcus aureus…	15.2%;15.2%;15.2%;15.2%;15.2%;15.2%;15.2%;15.2%;15.2%;15.2%;15.2%;15.2%;15.2%	39726.86;39696.83;39726.86;39726.86;39696.83;39726.86;39726.86;39696.83;39696.83;39696.83;39696.83;39753.97;39696.83	359786;426430;359787;418127;451516;158878;158879;367830;93061;93062;282459;282458;196620	3;3;3;3;3;3;1;3;3;3;3;3;3	1	17	23
TRUE	PSA / 2x	PSA	2x	12	A5ISV4;A6QGX4;A6U1P3;A7X2A9;A8Z402;P0A087;P0A088;P65451;P99065;Q2FH15;Q2YY44;Q6G9D8;Q6GGY4	17554.8	134203	2.93448	2.9344769817782947	664.4790583051941	7.644790583051941	9.28864e-09	5.370611104359746E-09	5.353868007659912	0.0513865	A5ISV4;A6QGX4;A6U1P3;A7X2A9;A8Z402;P0A087;P0A088;P65451;P99065;Q2FH15;Q2YY44;Q6G9D8;Q6GGY4	MSRB_STAA9;MSRB_STAAE;MSRB_STAA2;MSRB_STAA1;MSRB_STAAT;MSRB_STAAW;MSRB_STAA8;MSRB_STAAM;MSRB_STAAN;MSRB_STAA3;MSRB_STAAB;MSRB_STAAS;MSRB_STAAR	Peptide methionine sulfoxide reductase MsrB	msrB	A5ISV4;A6QGX4;A6U1P3;A7X2A9;A8Z402;P0A087;P0A088;P65451;P99065;Q2FH15;Q2YY44;Q6G9D8;Q6GGY4	Staphylococcus aureus (strain JH9);Staphylococcus aureus (strain Newman);Staphylococcus aureus (strain JH1);Staphylococcus aureus (strain Mu3 / ATCC 700698);Staphylococcus aureus (strain USA300 / TCH1516);Staphylococcus aureus (strain MW2);Staphylococcus aureus (strain NCTC 8325 / PS 47);Staphylococcus aureus (strain Mu50 / ATCC 700699);Staphylococcus aureus (strain N315);Staphylococcus aureus (s…	47.9%;47.9%;47.9%;47.9%;47.9%;47.9%;47.9%;47.9%;47.9%;47.9%;47.9%;47.9%;47.9%	16263.14;16277.17;16263.14;16263.14;16277.17;16277.17;16277.17;16263.14;16263.14;16277.17;16307.15;16277.17;16263.14	359786;426430;359787;418127;451516;196620;93061;158878;158879;367830;273036;282459;282458	3;3;3;3;3;3;1;3;1;3;3;3;3	1	6	8
TRUE	PSA / 2x	PSA	2x	12	A5ISV8;A6U1P7;A7X2B3;P67046;P67047;P67048;Q6G9D4	9713.44	290810	4.90395	4.903950806302606	2893.893104137823	29.93893104137823	3.76262e-05	2.5456701485124424E-06	2.789005994796753	0.0922393	A5ISV8;A6U1P7;A7X2B3;P67046;P67047;P67048;Q6G9D4	TYSY_STAA9;TYSY_STAA2;TYSY_STAA1;TYSY_STAAM;TYSY_STAAN;TYSY_STAAW;TYSY_STAAS	Thymidylate synthase	thyA	A5ISV8;A6U1P7;A7X2B3;P67046;P67047;P67048;Q6G9D4	Staphylococcus aureus (strain JH9);Staphylococcus aureus (strain JH1);Staphylococcus aureus (strain Mu3 / ATCC 700698);Staphylococcus aureus (strain Mu50 / ATCC 700699);Staphylococcus aureus (strain N315);Staphylococcus aureus (strain MW2);Staphylococcus aureus (strain MSSA476)	22.3%;22.3%;22.3%;22.3%;22.3%;22.3%;22.3%	36825.39;36825.39;36825.39;36825.39;36825.39;36825.39;36825.39	359786;359787;418127;158878;158879;196620;282459	3;3;3;1;3;3;3	1	13	14
TRUE	PSA / 2x	PSA	2x	12	A5ISX6;A6QGZ6;A6U1R5;A7X2D9;A8Z425;Q2FGZ4;Q2FYI5;Q2YY60;Q5HFX8;Q6G9B7;Q6GGW4;Q7A0V6;Q7A5L1;Q99U42	28745.1	117614	2.03267	2.0326711392252776	309.16170929355263	4.091617092935526	1.18434e-06	1.6267351458357516E-07	4.773562908172607	0.0724763	A5ISX6;A6QGZ6;A6U1R5;A7X2D9;A8Z425;Q2FGZ4;Q2FYI5;Q2YY60;Q5HFX8;Q6G9B7;Q6GGW4;Q7A0V6;Q7A5L1;Q99U42	GPSB_STAA9;GPSB_STAAE;GPSB_STAA2;GPSB_STAA1;GPSB_STAAT;GPSB_STAA3;GPSB_STAA8;GPSB_STAAB;GPSB_STAAC;GPSB_STAAS;GPSB_STAAR;GPSB_STAAW;GPSB_STAAN;GPSB_STAAM	Cell cycle protein GpsB	gpsB	A5ISX6;A6QGZ6;A6U1R5;A7X2D9;A8Z425;Q2FGZ4;Q2FYI5;Q2YY60;Q5HFX8;Q6G9B7;Q6GGW4;Q7A0V6;Q7A5L1;Q99U42	Staphylococcus aureus (strain JH9);Staphylococcus aureus (strain Newman);Staphylococcus aureus (strain JH1);Staphylococcus aureus (strain Mu3 / ATCC 700698);Staphylococcus aureus (strain USA300 / TCH1516);Staphylococcus aureus (strain USA300);Staphylococcus aureus (strain NCTC 8325 / PS 47);Staphylococcus aureus (strain bovine RF122 / ET3-1);Staphylococcus aureus (strain COL);Staphylococcus aureu…	41.2%;41.2%;41.2%;41.2%;41.2%;41.2%;41.2%;41.2%;41.2%;41.2%;41.2%;41.2%;41.2%;41.2%	13150.77;13150.77;13150.77;13150.77;13150.77;13150.77;13150.77;13150.77;13150.77;13150.77;13150.77;13150.77;13150.77;13150.77	359786;426430;359787;418127;451516;367830;93061;273036;93062;282459;282458;196620;158879;158878	3;3;3;3;3;3;3;3;1;3;3;3;1;3	1	5	9
TRUE	PSA / 2x	PSA	2x	12	A5ISY4;A6QH05;A6U1S3;A7X2E9;A8Z434;P67571;P67572;Q2FGY6;Q2FYH6;Q5HFW9;Q6G9A8;Q6GGV5;Q8NWP3	43256.5	819240	4.2433	4.243295531415387	1793.9095563207736	18.939095563207736	6.9347e-05	4.2819672542013E-06	2.681581735610962	0.10712671651633174	A5ISY4;A6QH05;A6U1S3;A7X2E9;A8Z434;P67571;P67572;Q2FGY6;Q2FYH6;Q5HFW9;Q6G9A8;Q6GGV5;Q8NWP3	SYN_STAA9;SYN_STAAE;SYN_STAA2;SYN_STAA1;SYN_STAAT;SYN_STAAM;SYN_STAAN;SYN_STAA3;SYN_STAA8;SYN_STAAC;SYN_STAAS;SYN_STAAR;SYN_STAAW	Asparagine--tRNA ligase	asnS	A5ISY4;A6QH05;A6U1S3;A7X2E9;A8Z434;P67571;P67572;Q2FGY6;Q2FYH6;Q5HFW9;Q6G9A8;Q6GGV5;Q8NWP3	Staphylococcus aureus (strain JH9);Staphylococcus aureus (strain Newman);Staphylococcus aureus (strain JH1);Staphylococcus aureus (strain Mu3 / ATCC 700698);Staphylococcus aureus (strain USA300 / TCH1516);Staphylococcus aureus (strain Mu50 / ATCC 700699);Staphylococcus aureus (strain N315);Staphylococcus aureus (strain USA300);Staphylococcus aureus (strain NCTC 8325 / PS 47);Staphylococcus aureus…	43.7%;43.7%;43.7%;43.7%;43.7%;43.7%;43.7%;43.7%;43.7%;43.7%;43.7%;43.7%;43.7%	49127.54;49157.56;49127.54;49127.54;49157.56;49127.54;49127.54;49157.56;49157.56;49157.56;49185.62;49175.6;49173.56	359786;426430;359787;418127;451516;158878;158879;367830;93061;93062;282459;282458;196620	3;3;3;3;3;3;1;3;3;3;3;3;3	1	20	27
TRUE	PSA / 2x	PSA	2x	12	A5ISZ6;A6U1T5;A7X2G8;P63613;P63614	13093.7	132660	3.34079	3.340786936004856	913.1577640211093	10.131577640211093	7.72889e-05	4.694586678910591E-06	2.5514585971832275	0.0799901	A5ISZ6;A6U1T5;A7X2G8;P63613;P63614	AROC_STAA9;AROC_STAA2;AROC_STAA1;AROC_STAAM;AROC_STAAN	Chorismate synthase	aroC	A5ISZ6;A6U1T5;A7X2G8;P63613;P63614	Staphylococcus aureus (strain JH9);Staphylococcus aureus (strain JH1);Staphylococcus aureus (strain Mu3 / ATCC 700698);Staphylococcus aureus (strain Mu50 / ATCC 700699);Staphylococcus aureus (strain N315)	27.1%;27.1%;27.1%;27.1%;27.1%	42990.77;42990.77;42990.77;42990.77;42990.77	359786;359787;418127;158878;158879	3	1	19	24
TRUE	PSA / 2x	PSA	2x	12	A5ISZ7;A6QH18;A6U1T7;A7X2H3;A8Z448;P68869;P68870;P99068;Q2FGX3;Q2FYG7;Q2YY87;Q5HFV4;Q6GGU2	145490	771292	2.40636	2.406357420651473	430.1341286918897	5.301341286918897	1.72596e-06	2.2044912196357357E-07	4.368457317352295	0.0853851	A5ISZ7;A6QH18;A6U1T7;A7X2H3;A8Z448;P68869;P68870;P99068;Q2FGX3;Q2FYG7;Q2YY87;Q5HFV4;Q6GGU2	NDK_STAA9;NDK_STAAE;NDK_STAA2;NDK_STAA1;NDK_STAAT;NDK_STAAM;NDK_STAAU;NDK_STAAN;NDK_STAA3;NDK_STAA8;NDK_STAAB;NDK_STAAC;NDK_STAAR	Nucleoside diphosphate kinase	ndk	A5ISZ7;A6QH18;A6U1T7;A7X2H3;A8Z448;P68869;P68870;P99068;Q2FGX3;Q2FYG7;Q2YY87;Q5HFV4;Q6GGU2	Staphylococcus aureus (strain JH9);Staphylococcus aureus (strain Newman);Staphylococcus aureus (strain JH1);Staphylococcus aureus (strain Mu3 / ATCC 700698);Staphylococcus aureus (strain USA300 / TCH1516);Staphylococcus aureus (strain Mu50 / ATCC 700699);Staphylococcus aureus;Staphylococcus aureus (strain N315);Staphylococcus aureus (strain USA300);Staphylococcus aureus (strain NCTC 8325 / PS 47)…	65.8%;65.8%;65.8%;65.8%;65.8%;65.8%;65.8%;65.8%;65.8%;65.8%;65.8%;65.8%;65.8%	16574.75;16574.75;16574.75;16574.75;16574.75;16574.75;16574.75;16574.75;16574.75;16574.75;16574.75;16574.75;16574.75	359786;426430;359787;418127;451516;158878;1280;158879;367830;93061;273036;93062;282458	3;3;3;3;3;3;3;1;3;3;3;1;3	1;1;1;1;1;1;1;1;2;2;1;1;1	7	16
TRUE	PSA / 2x	PSA	2x	12	A5ISZ9;A6QH20;A6U1T9;A7X2H6;A8Z450;P67061;P67062;P67063;Q5HFV2;Q6G992	10455.9	231899	4.47111	4.471105646392412	2117.8742226946088	22.17874222694609	6.26192e-05	3.922666903785951E-06	2.7016143798828125	0.11401615477330472	A5ISZ9;A6QH20;A6U1T9;A7X2H6;A8Z450;P67061;P67062;P67063;Q5HFV2;Q6G992	MENG_STAA9;MENG_STAAE;MENG_STAA2;MENG_STAA1;MENG_STAAT;MENG_STAAM;MENG_STAAN;MENG_STAAW;MENG_STAAC;MENG_STAAS	Demethylmenaquinone methyltransferase	menG	A5ISZ9;A6QH20;A6U1T9;A7X2H6;A8Z450;P67061;P67062;P67063;Q5HFV2;Q6G992	Staphylococcus aureus (strain JH9);Staphylococcus aureus (strain Newman);Staphylococcus aureus (strain JH1);Staphylococcus aureus (strain Mu3 / ATCC 700698);Staphylococcus aureus (strain USA300 / TCH1516);Staphylococcus aureus (strain Mu50 / ATCC 700699);Staphylococcus aureus (strain N315);Staphylococcus aureus (strain MW2);Staphylococcus aureus (strain COL);Staphylococcus aureus (strain MSSA476)	24.1%;24.1%;24.1%;24.1%;24.1%;24.1%;24.1%;24.1%;24.1%;24.1%	27422.69;27422.69;27422.69;27422.69;27422.69;27422.69;27422.69;27422.69;27422.69;27422.69	359786;426430;359787;418127;451516;158878;158879;196620;93062;282459	3;3;3;3;3;3;1;3;3;3	1	13	18
TRUE	PSA / 2x	PSA	2x	12	A5IT02;A6U1U2;A7X2I0;P64190;P64191;Q2YY82	5665.55	242603	5.42023	5.420234979089392	4182.0655603483565	42.820655603483566	1.71046e-05	1.3383353276969833E-06	2.918612480163574	0.10543808963975616	A5IT02;A6U1U2;A7X2I0;P64190;P64191;Q2YY82	GPDA_STAA9;GPDA_STAA2;GPDA_STAA1;GPDA_STAAM;GPDA_STAAN;GPDA_STAAB	Glycerol-3-phosphate dehydrogenase [NAD(P)+]	gpsA	A5IT02;A6U1U2;A7X2I0;P64190;P64191;Q2YY82	Staphylococcus aureus (strain JH9);Staphylococcus aureus (strain JH1);Staphylococcus aureus (strain Mu3 / ATCC 700698);Staphylococcus aureus (strain Mu50 / ATCC 700699);Staphylococcus aureus (strain N315);Staphylococcus aureus (strain bovine RF122 / ET3-1)	16%;16%;16%;16%;16%;16%	36097.56;36097.56;36097.56;36097.56;36097.56;36112.53	359786;359787;418127;158878;158879;273036	3;3;3;3;1;3	1	13	15
TRUE	PSA / 2x	PSA	2x	12	A5IT03;A6QH24;A6U1U3;A7X2I1;A8Z454;P64059;P64060;P64061;Q2FGW7;Q2FYG0;Q5HFU8;Q6G988;Q6GGT6	23845.7	665991	4.8037	4.803700928530428	2692.917258340793	27.92917258340793	0.000116343	6.718405892327901E-06	2.335339069366455	0.10059880890015546	A5IT03;A6QH24;A6U1U3;A7X2I1;A8Z454;P64059;P64060;P64061;Q2FGW7;Q2FYG0;Q5HFU8;Q6G988;Q6GGT6	DER_STAA9;DER_STAAE;DER_STAA2;DER_STAA1;DER_STAAT;DER_STAAM;DER_STAAN;DER_STAAW;DER_STAA3;DER_STAA8;DER_STAAC;DER_STAAS;DER_STAAR	GTPase Der	der	A5IT03;A6QH24;A6U1U3;A7X2I1;A8Z454;P64059;P64060;P64061;Q2FGW7;Q2FYG0;Q5HFU8;Q6G988;Q6GGT6	Staphylococcus aureus (strain JH9);Staphylococcus aureus (strain Newman);Staphylococcus aureus (strain JH1);Staphylococcus aureus (strain Mu3 / ATCC 700698);Staphylococcus aureus (strain USA300 / TCH1516);Staphylococcus aureus (strain Mu50 / ATCC 700699);Staphylococcus aureus (strain N315);Staphylococcus aureus (strain MW2);Staphylococcus aureus (strain USA300);Staphylococcus aureus (strain NCTC …	17.7%;17.7%;17.7%;17.7%;17.7%;17.7%;17.7%;17.7%;17.7%;17.7%;17.7%;17.7%;17.7%	48979.53;48979.53;48979.53;48979.53;48969.58;48979.53;48979.53;48979.53;48969.58;48979.53;48979.53;48979.53;48979.53	359786;426430;359787;418127;451516;158878;158879;196620;367830;93061;93062;282459;282458	3;3;3;3;3;3;1;3;3;3;3;3;3	1	18	19
TRUE	PSA / 2x	PSA	2x	12	A5IT05;A6QH26;A6U1U6;A7X2I6;A8Z457;P63805;P63806;P63807;Q5HFU6;Q6G986	46850.7	359789	2.94101	2.9410105944384117	667.9490482481833	7.6794904824818335	0.000125178	7.173044745648114E-06	2.431574583053589	0.0703608	A5IT05;A6QH26;A6U1U6;A7X2I6;A8Z457;P63805;P63806;P63807;Q5HFU6;Q6G986	KCY_STAA9;KCY_STAAE;KCY_STAA2;KCY_STAA1;KCY_STAAT;KCY_STAAM;KCY_STAAN;KCY_STAAW;KCY_STAAC;KCY_STAAS	Cytidylate kinase	cmk	A5IT05;A6QH26;A6U1U6;A7X2I6;A8Z457;P63805;P63806;P63807;Q5HFU6;Q6G986	Staphylococcus aureus (strain JH9);Staphylococcus aureus (strain Newman);Staphylococcus aureus (strain JH1);Staphylococcus aureus (strain Mu3 / ATCC 700698);Staphylococcus aureus (strain USA300 / TCH1516);Staphylococcus aureus (strain Mu50 / ATCC 700699);Staphylococcus aureus (strain N315);Staphylococcus aureus (strain MW2);Staphylococcus aureus (strain COL);Staphylococcus aureus (strain MSSA476)	45.7%;45.7%;45.7%;45.7%;45.7%;45.7%;45.7%;45.7%;45.7%;45.7%	24594.97;24594.97;24594.97;24594.97;24594.97;24594.97;24594.97;24594.97;24594.97;24594.97	359786;426430;359787;418127;451516;158878;158879;196620;93062;282459	3;3;3;3;3;3;3;1;3;3	1	14	17
TRUE	PSA / 2x	PSA	2x	12	A5IT51;A6U1Z4;A7X2P9;A8Z462;P67460;P67461;P67462;Q2FGL1;Q2FY47;Q2YYB9;Q5HFP9;Q6G943	397320	245357	-0.695415	0.6954148236104309	-38.2468	0.6175317317782458	0.00791249	0.000356693	4.090679168701172	0.15152272895074737	A5IT51;A6U1Z4;A7X2P9;A8Z462;P67460;P67461;P67462;Q2FGL1;Q2FY47;Q2YYB9;Q5HFP9;Q6G943	EX7S_STAA9;EX7S_STAA2;EX7S_STAA1;EX7S_STAAT;EX7S_STAAM;EX7S_STAAN;EX7S_STAAW;EX7S_STAA3;EX7S_STAA8;EX7S_STAAB;EX7S_STAAC;EX7S_STAAS	Exodeoxyribonuclease 7 small subunit	xseB	A5IT51;A6U1Z4;A7X2P9;A8Z462;P67460;P67461;P67462;Q2FGL1;Q2FY47;Q2YYB9;Q5HFP9;Q6G943	Staphylococcus aureus (strain JH9);Staphylococcus aureus (strain JH1);Staphylococcus aureus (strain Mu3 / ATCC 700698);Staphylococcus aureus (strain USA300 / TCH1516);Staphylococcus aureus (strain Mu50 / ATCC 700699);Staphylococcus aureus (strain N315);Staphylococcus aureus (strain MW2);Staphylococcus aureus (strain USA300);Staphylococcus aureus (strain NCTC 8325 / PS 47);Staphylococcus aureus (s…	35.5%;35.5%;35.5%;35.5%;35.5%;35.5%;35.5%;35.5%;35.5%;35.5%;35.5%;35.5%	8759.67;8759.67;8759.67;8759.67;8759.67;8759.67;8759.67;8759.67;8759.67;8759.67;8759.67;8759.67	359786;359787;418127;451516;158878;158879;196620;367830;93061;273036;93062;282459	3	1	3	4
TRUE	PSA / 2x	PSA	2x	12	A5IT53;A6QH69;A6U1Z6;A7X2Q3;P65577;P65578;P65579;Q2FY45;Q5HFP7;Q6G941	17734.8	640815	5.17525	5.175252516633638	3513.3184834777735	36.13318483477774	2.22737e-06	2.670232926165788E-07	3.0072824954986572	0.060936072462883434	A5IT53;A6QH69;A6U1Z6;A7X2Q3;P65577;P65578;P65579;Q2FY45;Q5HFP7;Q6G941	NUSB_STAA9;NUSB_STAAE;NUSB_STAA2;NUSB_STAA1;NUSB_STAAM;NUSB_STAAN;NUSB_STAAW;NUSB_STAA8;NUSB_STAAC;NUSB_STAAS	Transcription antitermination protein NusB	nusB	A5IT53;A6QH69;A6U1Z6;A7X2Q3;P65577;P65578;P65579;Q2FY45;Q5HFP7;Q6G941	Staphylococcus aureus (strain JH9);Staphylococcus aureus (strain Newman);Staphylococcus aureus (strain JH1);Staphylococcus aureus (strain Mu3 / ATCC 700698);Staphylococcus aureus (strain Mu50 / ATCC 700699);Staphylococcus aureus (strain N315);Staphylococcus aureus (strain MW2);Staphylococcus aureus (strain NCTC 8325 / PS 47);Staphylococcus aureus (strain COL);Staphylococcus aureus (strain MSSA476)	44.2%;44.2%;44.2%;44.2%;44.2%;44.2%;44.2%;44.2%;44.2%;44.2%	15061.18;15061.18;15061.18;15061.18;15061.18;15061.18;15061.18;15061.18;15061.18;15061.18	359786;426430;359787;418127;158878;158879;196620;93061;93062;282459	3;3;3;3;3;1;3;3;3;3	1	8	15
TRUE	PSA / 2x	PSA	2x	12	A5IT57;A6QH73;A6U200;A7X2Q9;A8Z468;P64038;P64039;P99066;Q2FGJ3;Q2FY41;Q2YT00;Q5HFN0;Q6G937;Q6GGH0	179259	349233	0.962148	0.9621480162379077	94.82084072452201	1.9482084072452202	2.44858e-05	1.7911112534669705E-06	3.61818	0.0528076	A5IT57;A6QH73;A6U200;A7X2Q9;A8Z468;P64038;P64039;P99066;Q2FGJ3;Q2FY41;Q2YT00;Q5HFN0;Q6G937;Q6GGH0	EFP_STAA9;EFP_STAAE;EFP_STAA2;EFP_STAA1;EFP_STAAT;EFP_STAAM;EFP_STAAW;EFP_STAAN;EFP_STAA3;EFP_STAA8;EFP_STAAB;EFP_STAAC;EFP_STAAS;EFP_STAAR	Elongation factor P	efp	A5IT57;A6QH73;A6U200;A7X2Q9;A8Z468;P64038;P64039;P99066;Q2FGJ3;Q2FY41;Q2YT00;Q5HFN0;Q6G937;Q6GGH0	Staphylococcus aureus (strain JH9);Staphylococcus aureus (strain Newman);Staphylococcus aureus (strain JH1);Staphylococcus aureus (strain Mu3 / ATCC 700698);Staphylococcus aureus (strain USA300 / TCH1516);Staphylococcus aureus (strain Mu50 / ATCC 700699);Staphylococcus aureus (strain MW2);Staphylococcus aureus (strain N315);Staphylococcus aureus (strain USA300);Staphylococcus aureus (strain NCTC …	28.1%;28.1%;28.1%;28.1%;28.1%;28.1%;28.1%;28.1%;28.1%;28.1%;28.1%;28.1%;28.1%;28.1%	20554.06;20554.06;20554.06;20554.06;20554.06;20554.06;20554.06;20554.06;20554.06;20554.06;20554.06;20554.06;20554.06;20554.06	359786;426430;359787;418127;451516;158878;196620;158879;367830;93061;273036;93062;282459;282458	3;3;3;3;3;3;3;1;3;1;3;3;3;3	1	10	14
TRUE	PSA / 2x	PSA	2x	12	A5IT63;A6U206;A7X2R9;P64219;P99168	120628	1.36722e+06	3.50261	3.502609871350627	1033.4193803770902	11.334193803770901	2.59759e-05	1.8849776049027832E-06	2.762369394302368	0.0678936	A5IT63;A6U206;A7X2R9;P64219;P99168	GCSPB_STAA9;GCSPB_STAA2;GCSPB_STAA1;GCSPB_STAAM;GCSPB_STAAN	Probable glycine dehydrogenase (decarboxylating) subunit 2	gcvPB	A5IT63;A6U206;A7X2R9;P64219;P99168	Staphylococcus aureus (strain JH9);Staphylococcus aureus (strain JH1);Staphylococcus aureus (strain Mu3 / ATCC 700698);Staphylococcus aureus (strain Mu50 / ATCC 700699);Staphylococcus aureus (strain N315)	34.7%;34.7%;34.7%;34.7%;34.7%	54783.07;54783.07;54783.07;54783.07;54783.07	359786;359787;418127;158878;158879	3;3;3;3;1	1	25	34
TRUE	PSA / 2x	PSA	2x	12	A5IT64;A6U207;A7X2S0;P64217;P64218	22450.1	331926	3.88607	3.886067680182468	1378.5054744212796	14.785054744212797	6.75676e-08	1.9930003223752668E-08	5.09686	0.0844917	A5IT64;A6U207;A7X2S0;P64217;P64218	GCSPA_STAA9;GCSPA_STAA2;GCSPA_STAA1;GCSPA_STAAM;GCSPA_STAAN	Probable glycine dehydrogenase (decarboxylating) subunit 1	gcvPA	A5IT64;A6U207;A7X2S0;P64217;P64218	Staphylococcus aureus (strain JH9);Staphylococcus aureus (strain JH1);Staphylococcus aureus (strain Mu3 / ATCC 700698);Staphylococcus aureus (strain Mu50 / ATCC 700699);Staphylococcus aureus (strain N315)	23.2%;23.2%;23.2%;23.2%;23.2%	49707.39;49707.39;49707.39;49707.39;49707.39	359786;359787;418127;158878;158879	3;3;3;3;1	1	19	26
TRUE	PSA / 2x	PSA	2x	12	A5IT65;A6QH81;A6U208;A7X2S3;A8Z476;P64224;P64225;P64226;Q2FGI5;Q2FY33;Q5HFM2;Q6G929;Q6GGG2	55426.5	891202	4.00711	4.0071051659997305	1507.899317056889	16.07899317056889	7.15098e-05	4.391055030671502E-06	2.683842182159424	0.0998771	A5IT65;A6QH81;A6U208;A7X2S3;A8Z476;P64224;P64225;P64226;Q2FGI5;Q2FY33;Q5HFM2;Q6G929;Q6GGG2	GCST_STAA9;GCST_STAAE;GCST_STAA2;GCST_STAA1;GCST_STAAT;GCST_STAAM;GCST_STAAN;GCST_STAAW;GCST_STAA3;GCST_STAA8;GCST_STAAC;GCST_STAAS;GCST_STAAR	Aminomethyltransferase	gcvT	A5IT65;A6QH81;A6U208;A7X2S3;A8Z476;P64224;P64225;P64226;Q2FGI5;Q2FY33;Q5HFM2;Q6G929;Q6GGG2	Staphylococcus aureus (strain JH9);Staphylococcus aureus (strain Newman);Staphylococcus aureus (strain JH1);Staphylococcus aureus (strain Mu3 / ATCC 700698);Staphylococcus aureus (strain USA300 / TCH1516);Staphylococcus aureus (strain Mu50 / ATCC 700699);Staphylococcus aureus (strain N315);Staphylococcus aureus (strain MW2);Staphylococcus aureus (strain USA300);Staphylococcus aureus (strain NCTC …	41.6%;41.6%;41.6%;41.6%;41.6%;41.6%;41.6%;41.6%;41.6%;41.6%;41.6%;41.6%;41.6%	40457.88;40457.88;40457.88;40457.88;40457.88;40457.88;40457.88;40457.88;40457.88;40457.88;40457.88;40457.88;40456.94	359786;426430;359787;418127;451516;158878;158879;196620;367830;93061;93062;282459;282458	3;3;3;3;3;3;1;3;3;3;3;3;3	1	18	21
TRUE	PSA / 2x	PSA	2x	12	A5IT85;A6QHA0;A6U229;A7X2V2;A8Z497;P63537;P63538;P63539;Q2FGG6;Q2FY16;Q2YT22;Q5HFK3;Q6G909	10899.3	243805	4.48342	4.483418058643181	2136.8832565174075	22.368832565174074	1.20783e-05	1.0025596432032555E-06	2.633246421813965	0.0574965	A5IT85;A6QHA0;A6U229;A7X2V2;A8Z497;P63537;P63538;P63539;Q2FGG6;Q2FY16;Q2YT22;Q5HFK3;Q6G909	END4_STAA9;END4_STAAE;END4_STAA2;END4_STAA1;END4_STAAT;END4_STAAM;END4_STAAN;END4_STAAW;END4_STAA3;END4_STAA8;END4_STAAB;END4_STAAC;END4_STAAS	Probable endonuclease 4	nfo	A5IT85;A6QHA0;A6U229;A7X2V2;A8Z497;P63537;P63538;P63539;Q2FGG6;Q2FY16;Q2YT22;Q5HFK3;Q6G909	Staphylococcus aureus (strain JH9);Staphylococcus aureus (strain Newman);Staphylococcus aureus (strain JH1);Staphylococcus aureus (strain Mu3 / ATCC 700698);Staphylococcus aureus (strain USA300 / TCH1516);Staphylococcus aureus (strain Mu50 / ATCC 700699);Staphylococcus aureus (strain N315);Staphylococcus aureus (strain MW2);Staphylococcus aureus (strain USA300);Staphylococcus aureus (strain NCTC …	43.2%;43.2%;43.2%;43.2%;43.2%;43.2%;43.2%;43.2%;43.2%;43.2%;43.2%;43.2%;43.2%	33184.56;33158.53;33184.56;33184.56;33158.53;33184.56;33184.56;33184.56;33158.53;33158.53;33158.53;33158.53;33184.56	359786;426430;359787;418127;451516;158878;158879;196620;367830;93061;273036;93062;282459	3;3;3;3;3;3;1;3;3;3;3;3;3	1	13	16
TRUE	PSA / 2x	PSA	2x	12	A5IT93;A6QHA8;A6U237;A7X2W2;A8Z4A4;P67034;P67035;P99129;Q2FGF8;Q2FY08;Q5HFJ5;Q6G902;Q6GGD5	30458.8	701754	4.52603	4.526033898738907	2203.9442443398643	23.039442443398645	6.25278e-07	9.994689211400457E-08	3.9928476810455322	0.0914936	A5IT93;A6QHA8;A6U237;A7X2W2;A8Z4A4;P67034;P67035;P99129;Q2FGF8;Q2FY08;Q5HFJ5;Q6G902;Q6GGD5	SYG_STAA9;SYG_STAAE;SYG_STAA2;SYG_STAA1;SYG_STAAT;SYG_STAAM;SYG_STAAW;SYG_STAAN;SYG_STAA3;SYG_STAA8;SYG_STAAC;SYG_STAAS;SYG_STAAR	Glycine--tRNA ligase	glyQS	A5IT93;A6QHA8;A6U237;A7X2W2;A8Z4A4;P67034;P67035;P99129;Q2FGF8;Q2FY08;Q5HFJ5;Q6G902;Q6GGD5	Staphylococcus aureus (strain JH9);Staphylococcus aureus (strain Newman);Staphylococcus aureus (strain JH1);Staphylococcus aureus (strain Mu3 / ATCC 700698);Staphylococcus aureus (strain USA300 / TCH1516);Staphylococcus aureus (strain Mu50 / ATCC 700699);Staphylococcus aureus (strain MW2);Staphylococcus aureus (strain N315);Staphylococcus aureus (strain USA300);Staphylococcus aureus (strain NCTC …	51.6%;51.6%;51.6%;51.6%;51.6%;51.6%;51.6%;51.6%;51.6%;51.6%;51.6%;51.6%;51.6%	53620.26;53620.26;53620.26;53620.26;53620.26;53620.26;53620.26;53620.26;53620.26;53620.26;53620.26;53620.26;53620.26	359786;426430;359787;418127;451516;158878;196620;158879;367830;93061;93062;282459;282458	3;3;3;3;3;3;3;1;3;3;3;3;3	1	31	47
TRUE	PSA / 2x	PSA	2x	12	A5IT95;A6QHB0;A6U239;A7X2W5;A8Z4A6;P64084;P64085;P64086;Q2FGF6;Q2FY06;Q2YT12;Q5HFJ3;Q6G900;Q6GGD3	5281.37	130456	4.62651	4.6265097606169965	2370.1209163034628	24.70120916303463	2.11348e-07	4.3653743112377194E-08	4.727787017822266	0.10006824862512194	A5IT95;A6QHB0;A6U239;A7X2W5;A8Z4A6;P64084;P64085;P64086;Q2FGF6;Q2FY06;Q2YT12;Q5HFJ3;Q6G900;Q6GGD3	ERA_STAA9;ERA_STAAE;ERA_STAA2;ERA_STAA1;ERA_STAAT;ERA_STAAM;ERA_STAAN;ERA_STAAW;ERA_STAA3;ERA_STAA8;ERA_STAAB;ERA_STAAC;ERA_STAAS;ERA_STAAR	GTPase Era	era	A5IT95;A6QHB0;A6U239;A7X2W5;A8Z4A6;P64084;P64085;P64086;Q2FGF6;Q2FY06;Q2YT12;Q5HFJ3;Q6G900;Q6GGD3	Staphylococcus aureus (strain JH9);Staphylococcus aureus (strain Newman);Staphylococcus aureus (strain JH1);Staphylococcus aureus (strain Mu3 / ATCC 700698);Staphylococcus aureus (strain USA300 / TCH1516);Staphylococcus aureus (strain Mu50 / ATCC 700699);Staphylococcus aureus (strain N315);Staphylococcus aureus (strain MW2);Staphylococcus aureus (strain USA300);Staphylococcus aureus (strain NCTC …	8%;8%;8%;8%;8%;8%;8%;8%;8%;8%;8%;8%;8%;8%	34328.68;34328.68;34328.68;34328.68;34328.68;34328.68;34328.68;34328.68;34328.68;34270.64;34314.65;34328.68;34328.68;34328.68	359786;426430;359787;418127;451516;158878;158879;196620;367830;93061;273036;93062;282459;282458	3;3;3;3;3;3;1;3;3;3;3;3;3;3	1;1;1;1;1;1;1;1;1;2;1;1;1;1	14	20
TRUE	PSA / 2x	PSA	2x	12	A5IT98;A6QHB3;A6U242;A7X2W8;A8Z4A9;P67136;P67137;Q2FGF3;Q2FY02;Q2YT09;Q5HFJ0;Q6GGD0	5422.96	115738	4.41564	4.415641990666645	2034.2273904949702	21.342273904949703	1.08076e-05	9.131367997073462E-07	3.004441022872925	0.0832406	A5IT98;A6QHB3;A6U242;A7X2W8;A8Z4A9;P67136;P67137;Q2FGF3;Q2FY02;Q2YT09;Q5HFJ0;Q6GGD0	YBEY_STAA9;YBEY_STAAE;YBEY_STAA2;YBEY_STAA1;YBEY_STAAT;YBEY_STAAM;YBEY_STAAN;YBEY_STAA3;YBEY_STAA8;YBEY_STAAB;YBEY_STAAC;YBEY_STAAR	Endoribonuclease YbeY	ybeY	A5IT98;A6QHB3;A6U242;A7X2W8;A8Z4A9;P67136;P67137;Q2FGF3;Q2FY02;Q2YT09;Q5HFJ0;Q6GGD0	Staphylococcus aureus (strain JH9);Staphylococcus aureus (strain Newman);Staphylococcus aureus (strain JH1);Staphylococcus aureus (strain Mu3 / ATCC 700698);Staphylococcus aureus (strain USA300 / TCH1516);Staphylococcus aureus (strain Mu50 / ATCC 700699);Staphylococcus aureus (strain N315);Staphylococcus aureus (strain USA300);Staphylococcus aureus (strain NCTC 8325 / PS 47);Staphylococcus aureus…	20.6%;20.6%;20.6%;20.6%;20.6%;20.6%;20.6%;20.6%;20.6%;20.6%;20.6%;20.6%	17951.89;17951.89;17951.89;17951.89;17951.89;17951.89;17951.89;17951.89;17951.89;17937.86;17951.89;17937.86	359786;426430;359787;418127;451516;158878;158879;367830;93061;273036;93062;282458	3;3;3;3;3;1;3;3;3;3;3;3	1	6	7
TRUE	PSA / 2x	PSA	2x	12	A5ITA1;A6QHB6;A6U245;A7X2X2;A8Z4B2;Q2FGF0;Q2FXZ9;Q2YT06;Q5HFI7;Q6G8Z4;Q6GGC7;Q7A5C5;Q8NWB3;Q99TS3	147711	1.01332e+06	2.77825	2.77825	586.0174415714127	6.860174415714128	2.61914e-05	1.8977604817409806E-06	3.002969264984131	0.068238	A5ITA1;A6QHB6;A6U245;A7X2X2;A8Z4B2;Q2FGF0;Q2FXZ9;Q2YT06;Q5HFI7;Q6G8Z4;Q6GGC7;Q7A5C5;Q8NWB3;Q99TS3	FLOA_STAA9;FLOA_STAAE;FLOA_STAA2;FLOA_STAA1;FLOA_STAAT;FLOA_STAA3;FLOA_STAA8;FLOA_STAAB;FLOA_STAAC;FLOA_STAAS;FLOA_STAAR;FLOA_STAAN;FLOA_STAAW;FLOA_STAAM	Flotillin-like protein FloA	floA	A5ITA1;A6QHB6;A6U245;A7X2X2;A8Z4B2;Q2FGF0;Q2FXZ9;Q2YT06;Q5HFI7;Q6G8Z4;Q6GGC7;Q7A5C5;Q8NWB3;Q99TS3	Staphylococcus aureus (strain JH9);Staphylococcus aureus (strain Newman);Staphylococcus aureus (strain JH1);Staphylococcus aureus (strain Mu3 / ATCC 700698);Staphylococcus aureus (strain USA300 / TCH1516);Staphylococcus aureus (strain USA300);Staphylococcus aureus (strain NCTC 8325 / PS 47);Staphylococcus aureus (strain bovine RF122 / ET3-1);Staphylococcus aureus (strain COL);Staphylococcus aureu…	57.4%;57.4%;57.4%;57.4%;57.4%;57.4%;57.4%;57.4%;57.4%;57.4%;57.4%;57.4%;57.4%;57.4%	35195.51;35181.48;35195.51;35195.51;35181.48;35181.48;35181.48;35181.48;35181.48;35181.48;35181.48;35195.51;35181.48;35195.51	359786;426430;359787;418127;451516;367830;93061;273036;93062;282459;282458;158879;196620;158878	3;3;3;3;3;3;3;3;3;3;3;1;3;3	1	18	26
TRUE	PSA / 2x	PSA	2x	12	A5ITA3;A6QHB8;A6U247;A7X2X5;A8Z4B4;P66520;P66521;P66522;Q2FGE8;Q2FXZ7;Q2YT04;Q5HFI5;Q5HNX1;Q6G8Z2;Q6GGC5	357811	860738	1.26638	1.2663756466760394	140.55647734479982	2.405564773447998	2.0469e-05	1.5444884192308766E-06	5.493813514709473	0.11891240855827252	A5ITA3;A6QHB8;A6U247;A7X2X5;A8Z4B4;P66520;P66521;P66522;Q2FGE8;Q2FXZ7;Q2YT04;Q5HFI5;Q5HNX1;Q6G8Z2;Q6GGC5	RS21_STAA9;RS21_STAAE;RS21_STAA2;RS21_STAA1;RS21_STAAT;RS21_STAAM;RS21_STAAN;RS21_STAAW;RS21_STAA3;RS21_STAA8;RS21_STAAB;RS21_STAAC;RS21_STAEQ;RS21_STAAS;RS21_STAAR	Small ribosomal subunit protein bS21	rpsU	A5ITA3;A6QHB8;A6U247;A7X2X5;A8Z4B4;P66520;P66521;P66522;Q2FGE8;Q2FXZ7;Q2YT04;Q5HFI5;Q5HNX1;Q6G8Z2;Q6GGC5	Staphylococcus aureus (strain JH9);Staphylococcus aureus (strain Newman);Staphylococcus aureus (strain JH1);Staphylococcus aureus (strain Mu3 / ATCC 700698);Staphylococcus aureus (strain USA300 / TCH1516);Staphylococcus aureus (strain Mu50 / ATCC 700699);Staphylococcus aureus (strain N315);Staphylococcus aureus (strain MW2);Staphylococcus aureus (strain USA300);Staphylococcus aureus (strain NCTC …	32.8%;32.8%;32.8%;32.8%;32.8%;32.8%;32.8%;32.8%;32.8%;32.8%;32.8%;32.8%;32.8%;32.8%;32.8%	6972.18;6972.18;6972.18;6972.18;6972.18;6972.18;6972.18;6972.18;6972.18;6972.18;6972.18;6972.18;6972.18;6972.18;6972.18	359786;426430;359787;418127;451516;158878;158879;196620;367830;93061;273036;93062;176279;282459;282458	3;3;3;3;3;3;1;3;3;1;1;3;3;3;3	1	5	5
TRUE	PSA / 2x	PSA	2x	12	A5ITA6;A6QHC1;A6U250;A7X2X9;A8Z4B7;P0A0P3;P0A0P4;P0A0P5;Q2FGE5;Q2FXZ4;Q5HFI2;Q6G8Y9;Q8NWB0	1939.2457275390625	98804.3	5.67101	5.671005685520905	4994.983910980914	50.94983910980914	9.51719e-06	8.267048730647387E-07	3.043766975402832	0.0955778	A5ITA6;A6QHC1;A6U250;A7X2X9;A8Z4B7;P0A0P3;P0A0P4;P0A0P5;Q2FGE5;Q2FXZ4;Q5HFI2;Q6G8Y9;Q8NWB0	PRMA_STAA9;PRMA_STAAE;PRMA_STAA2;PRMA_STAA1;PRMA_STAAT;PRMA_STAAM;PRMA_STAAN;PRMA_STAAU;PRMA_STAA3;PRMA_STAA8;PRMA_STAAC;PRMA_STAAS;PRMA_STAAW	Ribosomal protein L11 methyltransferase	prmA	A5ITA6;A6QHC1;A6U250;A7X2X9;A8Z4B7;P0A0P3;P0A0P4;P0A0P5;Q2FGE5;Q2FXZ4;Q5HFI2;Q6G8Y9;Q8NWB0	Staphylococcus aureus (strain JH9);Staphylococcus aureus (strain Newman);Staphylococcus aureus (strain JH1);Staphylococcus aureus (strain Mu3 / ATCC 700698);Staphylococcus aureus (strain USA300 / TCH1516);Staphylococcus aureus (strain Mu50 / ATCC 700699);Staphylococcus aureus (strain N315);Staphylococcus aureus;Staphylococcus aureus (strain USA300);Staphylococcus aureus (strain NCTC 8325 / PS 47)…	17%;17%;17%;17%;17%;17%;17%;17%;17%;17%;17%;17%;17%	35526.96;35512.94;35526.96;35526.96;35512.94;35526.96;35526.96;35526.96;35512.94;35512.94;35454.9;35512.94;35512.94	359786;426430;359787;418127;451516;158878;158879;1280;367830;93061;93062;282459;196620	3;3;3;3;3;3;3;2;3;3;3;3;3	1	9	12
TRUE	PSA / 2x	PSA	2x	12	A5ITA7;A6QHC2;A6U251;A7X2Y0;A8Z4B8;P45555;P63970;P63971;P63972;Q2FGE4;Q2FXZ3;Q2YT48;Q5HFI1;Q6G8Y8	40678.9	436458	3.42349	3.4234884471146896	972.9332702248083	10.729332702248083	7.40513e-05	4.514651160321943E-06	2.387662887573242	0.0647122	A5ITA7;A6QHC2;A6U251;A7X2Y0;A8Z4B8;P45555;P63970;P63971;P63972;Q2FGE4;Q2FXZ3;Q2YT48;Q5HFI1;Q6G8Y8	DNAJ_STAA9;DNAJ_STAAE;DNAJ_STAA2;DNAJ_STAA1;DNAJ_STAAT;DNAJ_STAAU;DNAJ_STAAM;DNAJ_STAAN;DNAJ_STAAW;DNAJ_STAA3;DNAJ_STAA8;DNAJ_STAAB;DNAJ_STAAC;DNAJ_STAAS	Chaperone protein DnaJ	dnaJ	A5ITA7;A6QHC2;A6U251;A7X2Y0;A8Z4B8;P45555;P63970;P63971;P63972;Q2FGE4;Q2FXZ3;Q2YT48;Q5HFI1;Q6G8Y8	Staphylococcus aureus (strain JH9);Staphylococcus aureus (strain Newman);Staphylococcus aureus (strain JH1);Staphylococcus aureus (strain Mu3 / ATCC 700698);Staphylococcus aureus (strain USA300 / TCH1516);Staphylococcus aureus;Staphylococcus aureus (strain Mu50 / ATCC 700699);Staphylococcus aureus (strain N315);Staphylococcus aureus (strain MW2);Staphylococcus aureus (strain USA300);Staphylococcu…	36.9%;36.9%;36.9%;36.9%;36.9%;36.9%;36.9%;36.9%;36.9%;36.9%;36.9%;36.9%;36.9%;36.9%	41760.53;41760.53;41760.53;41760.53;41760.53;41655.43;41760.53;41760.53;41760.53;41760.53;41760.53;41750.49;41760.53;41760.53	359786;426430;359787;418127;451516;1280;158878;158879;196620;367830;93061;273036;93062;282459	3;3;3;3;3;3;3;1;3;3;3;3;3;3	1	17	20
TRUE	PSA / 2x	PSA	2x	12	A5ITA8;A6QHC3;A6U252;A7X2Y1;A8Z4B9;P45554;P64407;P64408;P99110;Q2FGE3;Q2FXZ2;Q2YT47;Q5HFI0;Q6G8Y7;Q6GGC0	429274	3.07692e+06	2.84152	2.8415185002456305	616.7740962346849	7.167740962346849	2.09851e-07	4.35260946717585E-08	4.307165145874023	0.056562495204942144	A5ITA8;A6QHC3;A6U252;A7X2Y1;A8Z4B9;P45554;P64407;P64408;P99110;Q2FGE3;Q2FXZ2;Q2YT47;Q5HFI0;Q6G8Y7;Q6GGC0	DNAK_STAA9;DNAK_STAAE;DNAK_STAA2;DNAK_STAA1;DNAK_STAAT;DNAK_STAAU;DNAK_STAAM;DNAK_STAAW;DNAK_STAAN;DNAK_STAA3;DNAK_STAA8;DNAK_STAAB;DNAK_STAAC;DNAK_STAAS;DNAK_STAAR	Chaperone protein DnaK	dnaK	A5ITA8;A6QHC3;A6U252;A7X2Y1;A8Z4B9;P45554;P64407;P64408;P99110;Q2FGE3;Q2FXZ2;Q2YT47;Q5HFI0;Q6G8Y7;Q6GGC0	Staphylococcus aureus (strain JH9);Staphylococcus aureus (strain Newman);Staphylococcus aureus (strain JH1);Staphylococcus aureus (strain Mu3 / ATCC 700698);Staphylococcus aureus (strain USA300 / TCH1516);Staphylococcus aureus;Staphylococcus aureus (strain Mu50 / ATCC 700699);Staphylococcus aureus (strain MW2);Staphylococcus aureus (strain N315);Staphylococcus aureus (strain USA300);Staphylococcu…	49.3%;49.3%;49.3%;49.3%;49.3%;49.3%;49.3%;49.3%;49.3%;49.3%;49.3%;49.3%;49.3%;49.3%;49.3%	66361.33;66361.33;66361.33;66361.33;66361.33;66347.26;66361.33;66361.33;66361.33;66361.33;66361.33;66321.31;66361.33;66361.33;66361.33	359786;426430;359787;418127;451516;1280;158878;196620;158879;367830;93061;273036;93062;282459;282458	3;3;3;3;3;3;3;3;1;3;3;3;3;3;3	1	37	44
TRUE	PSA / 2x	PSA	2x	12	A5ITA9;A6U253;A7X2Y2;P63189;P63191;P99086	76127.1	392889	2.36764	2.367638998690125	416.0958388878798	5.1609583888787975	1.39404e-05	1.1306744698615744E-06	3.5571792125701904	0.0877569	A5ITA9;A6U253;A7X2Y2;P63189;P63191;P99086	GRPE_STAA9;GRPE_STAA2;GRPE_STAA1;GRPE_STAAM;GRPE_STAAU;GRPE_STAAN	Protein GrpE	grpE	A5ITA9;A6U253;A7X2Y2;P63189;P63191;P99086	Staphylococcus aureus (strain JH9);Staphylococcus aureus (strain JH1);Staphylococcus aureus (strain Mu3 / ATCC 700698);Staphylococcus aureus (strain Mu50 / ATCC 700699);Staphylococcus aureus;Staphylococcus aureus (strain N315)	39.9%;39.9%;39.9%;39.9%;39.9%;39.9%	24022.37;24022.37;24022.37;24022.37;24022.37;24022.37	359786;359787;418127;158878;1280;158879	3;3;3;3;3;1	1	7	11
TRUE	PSA / 2x	PSA	2x	12	A5ITB2;A6QHC7;A6U257;A7X2Y7;A8Z4C4;P65271;P65272;Q2FGD9;Q2FXY7;Q2YT42;Q5HFH6;Q6G8Y3;Q6GGB6	15702.3	355819	4.50209	4.502093193230429	2166.0270741165837	22.660270741165835	3.23471e-05	2.253963445418367E-06	2.7504069805145264	0.0943351	A5ITB2;A6QHC7;A6U257;A7X2Y7;A8Z4C4;P65271;P65272;Q2FGD9;Q2FXY7;Q2YT42;Q5HFH6;Q6G8Y3;Q6GGB6	LEPA_STAA9;LEPA_STAAE;LEPA_STAA2;LEPA_STAA1;LEPA_STAAT;LEPA_STAAM;LEPA_STAAN;LEPA_STAA3;LEPA_STAA8;LEPA_STAAB;LEPA_STAAC;LEPA_STAAS;LEPA_STAAR	Elongation factor 4	lepA	A5ITB2;A6QHC7;A6U257;A7X2Y7;A8Z4C4;P65271;P65272;Q2FGD9;Q2FXY7;Q2YT42;Q5HFH6;Q6G8Y3;Q6GGB6	Staphylococcus aureus (strain JH9);Staphylococcus aureus (strain Newman);Staphylococcus aureus (strain JH1);Staphylococcus aureus (strain Mu3 / ATCC 700698);Staphylococcus aureus (strain USA300 / TCH1516);Staphylococcus aureus (strain Mu50 / ATCC 700699);Staphylococcus aureus (strain N315);Staphylococcus aureus (strain USA300);Staphylococcus aureus (strain NCTC 8325 / PS 47);Staphylococcus aureus…	16.8%;16.8%;16.8%;16.8%;16.8%;16.8%;16.8%;16.8%;16.8%;16.8%;16.8%;16.8%;16.8%	68189.1;68175.08;68189.1;68189.1;68175.08;68189.1;68189.1;68175.08;68175.08;68189.1;68175.08;68189.1;68189.1	359786;426430;359787;418127;451516;158878;158879;367830;93061;273036;93062;282459;282458	3;3;3;3;3;3;1;3;1;3;3;3;3	1	26	34
TRUE	PSA / 2x	PSA	2x	12	A5ITB3;A6QHC8;A6U258;A7X2Y8;A8Z4C5;Q2FGD8;Q2FXY6;Q2YT41;Q5HFH5;Q6G8Y2;Q6GGB5;Q7A0R9;Q7A5C0;Q99TR3	761612	665915	-0.193718	0.1937179021000402	-12.565	0.8743495699579116	0.0343067	0.00151001	4.949749946594238	0.1091627815086094	A5ITB3;A6QHC8;A6U258;A7X2Y8;A8Z4C5;Q2FGD8;Q2FXY6;Q2YT41;Q5HFH5;Q6G8Y2;Q6GGB5;Q7A0R9;Q7A5C0;Q99TR3	RS20_STAA9;RS20_STAAE;RS20_STAA2;RS20_STAA1;RS20_STAAT;RS20_STAA3;RS20_STAA8;RS20_STAAB;RS20_STAAC;RS20_STAAS;RS20_STAAR;RS20_STAAW;RS20_STAAN;RS20_STAAM	Small ribosomal subunit protein bS20	rpsT	A5ITB3;A6QHC8;A6U258;A7X2Y8;A8Z4C5;Q2FGD8;Q2FXY6;Q2YT41;Q5HFH5;Q6G8Y2;Q6GGB5;Q7A0R9;Q7A5C0;Q99TR3	Staphylococcus aureus (strain JH9);Staphylococcus aureus (strain Newman);Staphylococcus aureus (strain JH1);Staphylococcus aureus (strain Mu3 / ATCC 700698);Staphylococcus aureus (strain USA300 / TCH1516);Staphylococcus aureus (strain USA300);Staphylococcus aureus (strain NCTC 8325 / PS 47);Staphylococcus aureus (strain bovine RF122 / ET3-1);Staphylococcus aureus (strain COL);Staphylococcus aureu…	33.7%;33.7%;33.7%;33.7%;33.7%;33.7%;33.7%;33.7%;33.7%;33.7%;33.7%;33.7%;33.7%;33.7%	9021.43;9021.43;9021.43;9021.43;9021.43;9021.43;9021.43;9021.43;9021.43;9021.43;9021.43;9021.43;9021.43;9021.43	359786;426430;359787;418127;451516;367830;93061;273036;93062;282459;282458;196620;158879;158878	3;3;3;3;3;3;1;1;3;3;3;1;1;3	1	4	4
TRUE	PSA / 2x	PSA	2x	12	A5ITD0;A6QHE6;A6U274;A7X313;A8Z4E3;P67622;P67623;Q2FGC1;Q2FXX2;Q2YT73;Q5HFF7;Q6G8W4;Q6GG98;Q8NW95	1536.2957763671875	25803.5	4.07004	4.070037225068626	1579.5900307778854	16.795900307778854	2.38241e-06	2.778917851369744E-07	3.761598825454712	0.0825943	A5ITD0;A6QHE6;A6U274;A7X313;A8Z4E3;P67622;P67623;Q2FGC1;Q2FXX2;Q2YT73;Q5HFF7;Q6G8W4;Q6GG98;Q8NW95	PXPA_STAA9;PXPA_STAAE;PXPA_STAA2;PXPA_STAA1;PXPA_STAAT;PXPA_STAAM;PXPA_STAAN;PXPA_STAA3;PXPA_STAA8;PXPA_STAAB;PXPA_STAAC;PXPA_STAAS;PXPA_STAAR;PXPA_STAAW	5-oxoprolinase subunit A	pxpA	A5ITD0;A6QHE6;A6U274;A7X313;A8Z4E3;P67622;P67623;Q2FGC1;Q2FXX2;Q2YT73;Q5HFF7;Q6G8W4;Q6GG98;Q8NW95	Staphylococcus aureus (strain JH9);Staphylococcus aureus (strain Newman);Staphylococcus aureus (strain JH1);Staphylococcus aureus (strain Mu3 / ATCC 700698);Staphylococcus aureus (strain USA300 / TCH1516);Staphylococcus aureus (strain Mu50 / ATCC 700699);Staphylococcus aureus (strain N315);Staphylococcus aureus (strain USA300);Staphylococcus aureus (strain NCTC 8325 / PS 47);Staphylococcus aureus…	5.6%;5.6%;5.6%;5.6%;5.6%;5.6%;5.6%;5.6%;5.6%;5.6%;5.6%;5.6%;5.6%;5.6%	27462.32;27448.29;27462.32;27462.32;27448.29;27462.32;27462.32;27448.29;27448.29;27435.29;27448.29;27421.27;27495.39;27421.27	359786;426430;359787;418127;451516;158878;158879;367830;93061;273036;93062;282459;282458;196620	3	1	6	8
TRUE	PSA / 2x	PSA	2x	12	A5ITD5;A6QHF1;A6U279;A7X319;A8Z4E8;P64283;P64284;P99156;Q2FGB6;Q2FXW7;Q2YT68;Q5HFF2;Q6G8V9;Q6GG93	401214	467106	0.219377	0.21937748097241347	16.42311154756433	1.1642311154756433	0.000759178	3.788960558304007E-05	5.4332380294799805	0.0887329	A5ITD5;A6QHF1;A6U279;A7X319;A8Z4E8;P64283;P64284;P99156;Q2FGB6;Q2FXW7;Q2YT68;Q5HFF2;Q6G8V9;Q6GG93	GREA_STAA9;GREA_STAAE;GREA_STAA2;GREA_STAA1;GREA_STAAT;GREA_STAAM;GREA_STAAW;GREA_STAAN;GREA_STAA3;GREA_STAA8;GREA_STAAB;GREA_STAAC;GREA_STAAS;GREA_STAAR	Transcription elongation factor GreA	greA	A5ITD5;A6QHF1;A6U279;A7X319;A8Z4E8;P64283;P64284;P99156;Q2FGB6;Q2FXW7;Q2YT68;Q5HFF2;Q6G8V9;Q6GG93	Staphylococcus aureus (strain JH9);Staphylococcus aureus (strain Newman);Staphylococcus aureus (strain JH1);Staphylococcus aureus (strain Mu3 / ATCC 700698);Staphylococcus aureus (strain USA300 / TCH1516);Staphylococcus aureus (strain Mu50 / ATCC 700699);Staphylococcus aureus (strain MW2);Staphylococcus aureus (strain N315);Staphylococcus aureus (strain USA300);Staphylococcus aureus (strain NCTC …	41.8%;41.8%;41.8%;41.8%;41.8%;41.8%;41.8%;41.8%;41.8%;41.8%;41.8%;41.8%;41.8%;41.8%	17742.88;17742.88;17742.88;17742.88;17742.88;17742.88;17742.88;17742.88;17742.88;17742.88;17742.88;17742.88;17742.88;17742.88	359786;426430;359787;418127;451516;158878;196620;158879;367830;93061;273036;93062;282459;282458	3;3;3;3;3;3;3;1;3;3;3;3;3;3	1	7	12
TRUE	PSA / 2x	PSA	2x	12	A5ITD6;A6QHF2;A6U280;A7X320;A8Z4E9;P67410;P67411;P67412;Q2FGB5;Q2FXW6;Q2YT67;Q5HFF1;Q6G8V8;Q6GG92	14520.9	148356	3.35287	3.352865750021716	921.676	10.21675930885155	1.1979e-05	9.97238115756148E-07	2.9253861904144287	0.0613628	A5ITD6;A6QHF2;A6U280;A7X320;A8Z4E9;P67410;P67411;P67412;Q2FGB5;Q2FXW6;Q2YT67;Q5HFF1;Q6G8V8;Q6GG92	URK_STAA9;URK_STAAE;URK_STAA2;URK_STAA1;URK_STAAT;URK_STAAM;URK_STAAN;URK_STAAW;URK_STAA3;URK_STAA8;URK_STAAB;URK_STAAC;URK_STAAS;URK_STAAR	Uridine kinase	udk	A5ITD6;A6QHF2;A6U280;A7X320;A8Z4E9;P67410;P67411;P67412;Q2FGB5;Q2FXW6;Q2YT67;Q5HFF1;Q6G8V8;Q6GG92	Staphylococcus aureus (strain JH9);Staphylococcus aureus (strain Newman);Staphylococcus aureus (strain JH1);Staphylococcus aureus (strain Mu3 / ATCC 700698);Staphylococcus aureus (strain USA300 / TCH1516);Staphylococcus aureus (strain Mu50 / ATCC 700699);Staphylococcus aureus (strain N315);Staphylococcus aureus (strain MW2);Staphylococcus aureus (strain USA300);Staphylococcus aureus (strain NCTC …	37.2%;37.2%;37.2%;37.2%;37.2%;37.2%;37.2%;37.2%;37.2%;37.2%;37.2%;37.2%;37.2%;37.2%	23504.84;23504.84;23504.84;23504.84;23504.84;23504.84;23504.84;23504.84;23504.84;23504.84;23504.84;23504.84;23504.84;23504.84	359786;426430;359787;418127;451516;158878;158879;196620;367830;93061;273036;93062;282459;282458	3;3;3;3;3;3;1;3;3;3;3;3;3;3	1	15	20
TRUE	PSA / 2x	PSA	2x	12	A5ITE0;A6QHF6;A6U284;A7X325;A8Z4F3;Q2FGB1;Q2FXW2;Q2YT63;Q5HFE7;Q6G8V4;Q6GG88;Q7A0R2;Q7A598;Q99TN4	44831.2	221480	2.3046	2.304598933744121	394.0300964076612	4.940300964076612	2.66539e-05	1.9239596276556796E-06	5.161736965179443	0.18113986484789857	A5ITE0;A6QHF6;A6U284;A7X325;A8Z4F3;Q2FGB1;Q2FXW2;Q2YT63;Q5HFE7;Q6G8V4;Q6GG88;Q7A0R2;Q7A598;Q99TN4	Y1672_STAA9;Y1516_STAAE;Y1706_STAA2;Y1602_STAA1;Y1615_STAAT;Y1572_STAA3;Y1719_STAA8;Y1486_STAAB;Y1670_STAAC;Y1551_STAAS;Y1694_STAAR;Y1565_STAAW;Y1443_STAAN;Y1615_STAAM	UPF0473 protein SaurJH9_1672;UPF0473 protein NWMN_1516;UPF0473 protein SaurJH1_1706;UPF0473 protein SAHV_1602;UPF0473 protein USA300HOU_1615;UPF0473 protein SAUSA300_1572;UPF0473 protein SAOUHSC_01719;UPF0473 protein SAB1486c;UPF0473 protein SACOL1670;UPF0473 protein SAS1551;UPF0473 protein SAR1694;UPF0473 protein MW1565;UPF0473 protein SA1443;UPF0473 protein SAV1615	SaurJH9_1672;NWMN_1516;SaurJH1_1706;SAHV_1602;USA300HOU_1615;SAUSA300_1572;SAOUHSC_01719;SAB1486c;SACOL1670;SAS1551;SAR1694;MW1565;SA1443;SAV1615	A5ITE0;A6QHF6;A6U284;A7X325;A8Z4F3;Q2FGB1;Q2FXW2;Q2YT63;Q5HFE7;Q6G8V4;Q6GG88;Q7A0R2;Q7A598;Q99TN4	Staphylococcus aureus (strain JH9);Staphylococcus aureus (strain Newman);Staphylococcus aureus (strain JH1);Staphylococcus aureus (strain Mu3 / ATCC 700698);Staphylococcus aureus (strain USA300 / TCH1516);Staphylococcus aureus (strain USA300);Staphylococcus aureus (strain NCTC 8325 / PS 47);Staphylococcus aureus (strain bovine RF122 / ET3-1);Staphylococcus aureus (strain COL);Staphylococcus aureu…	9.8%;9.8%;9.8%;9.8%;9.8%;9.8%;9.8%;9.8%;9.8%;9.8%;9.8%;9.8%;9.8%;9.8%	11948.98;11948.98;11948.98;11948.98;11948.98;11948.98;11948.98;11948.98;11948.98;11948.98;11948.98;11948.98;11948.98;11948.98	359786;426430;359787;418127;451516;367830;93061;273036;93062;282459;282458;196620;158879;158878	3;3;3;3;3;3;3;3;3;3;3;3;1;3	1	1	2
TRUE	PSA / 2x	PSA	2x	10	A5ITE1;A6QHF7;A6U285;A8Z4F4;P67489;P67490;P67491;Q2FGB0;Q2FXW1;Q2YT62;Q5HFE6;Q6G8V3;Q6GG87	5841.36	97711.3	4.06415	4.064150135902166	1572.750228159887	16.72750228159887	3.96309e-09	2.98140513987128E-09	5.540159225463867	0.0756321	A5ITE1;A6QHF7;A6U285;A8Z4F4;P67489;P67490;P67491;Q2FGB0;Q2FXW1;Q2YT62;Q5HFE6;Q6G8V3;Q6GG87	YQGF_STAA9;YQGF_STAAE;YQGF_STAA2;YQGF_STAAT;YQGF_STAAM;YQGF_STAAN;YQGF_STAAW;YQGF_STAA3;YQGF_STAA8;YQGF_STAAB;YQGF_STAAC;YQGF_STAAS;YQGF_STAAR	Putative pre-16S rRNA nuclease	SaurJH9_1673;NWMN_1517;SaurJH1_1707;USA300HOU_1616;SAV1616;SA1444;MW1566;SAUSA300_1573;SAOUHSC_01720;SAB1487c;SACOL1671;SAS1552;SAR1695	A5ITE1;A6QHF7;A6U285;A8Z4F4;P67489;P67490;P67491;Q2FGB0;Q2FXW1;Q2YT62;Q5HFE6;Q6G8V3;Q6GG87	Staphylococcus aureus (strain JH9);Staphylococcus aureus (strain Newman);Staphylococcus aureus (strain JH1);Staphylococcus aureus (strain USA300 / TCH1516);Staphylococcus aureus (strain Mu50 / ATCC 700699);Staphylococcus aureus (strain N315);Staphylococcus aureus (strain MW2);Staphylococcus aureus (strain USA300);Staphylococcus aureus (strain NCTC 8325 / PS 47);Staphylococcus aureus (strain bovin…	6.3%;6.3%;6.3%;6.3%;6.3%;6.3%;6.3%;6.3%;6.3%;6.3%;6.3%;6.3%;6.3%	15865.35;15865.35;15865.35;15865.35;15865.35;15865.35;15865.35;15865.35;15865.35;15879.38;15865.35;15865.35;15865.35	359786;426430;359787;451516;158878;158879;196620;367830;93061;273036;93062;282459;282458	3	1	9	11
TRUE	PSA / 2x	PSA	2x	12	A5ITE2;A6QHF8;A6U286;A7X327;A8Z4F5;P60358;P60359;P60360;Q2FGA9;Q2FXW0;Q2YT61;Q5HFE5;Q6G8V2;Q6GG86	77906.9	253710	1.70336	1.7033589753053677	225.6582951308578	3.256582951308578	0.000457066	2.3586810822048548E-05	2.562453269958496	0.0973971	A5ITE2;A6QHF8;A6U286;A7X327;A8Z4F5;P60358;P60359;P60360;Q2FGA9;Q2FXW0;Q2YT61;Q5HFE5;Q6G8V2;Q6GG86	Y1674_STAA9;Y1518_STAAE;Y1708_STAA2;Y1604_STAA1;Y1617_STAAT;Y1617_STAAM;Y1445_STAAN;Y1567_STAAW;Y1574_STAA3;Y1721_STAA8;Y1488_STAAB;Y1672_STAAC;Y1553_STAAS;Y1696_STAAR	UPF0297 protein SaurJH9_1674;UPF0297 protein NWMN_1518;UPF0297 protein SaurJH1_1708;UPF0297 protein SAHV_1604;UPF0297 protein USA300HOU_1617;UPF0297 protein SAV1617;UPF0297 protein SA1445;UPF0297 protein MW1567;UPF0297 protein SAUSA300_1574;UPF0297 protein SAOUHSC_01721;UPF0297 protein SAB1488c;UPF0297 protein SACOL1672;UPF0297 protein SAS1553;UPF0297 protein SAR1696	SaurJH9_1674;NWMN_1518;SaurJH1_1708;SAHV_1604;USA300HOU_1617;SAV1617;SA1445;MW1567;SAUSA300_1574;SAOUHSC_01721;SAB1488c;SACOL1672;SAS1553;SAR1696	A5ITE2;A6QHF8;A6U286;A7X327;A8Z4F5;P60358;P60359;P60360;Q2FGA9;Q2FXW0;Q2YT61;Q5HFE5;Q6G8V2;Q6GG86	Staphylococcus aureus (strain JH9);Staphylococcus aureus (strain Newman);Staphylococcus aureus (strain JH1);Staphylococcus aureus (strain Mu3 / ATCC 700698);Staphylococcus aureus (strain USA300 / TCH1516);Staphylococcus aureus (strain Mu50 / ATCC 700699);Staphylococcus aureus (strain N315);Staphylococcus aureus (strain MW2);Staphylococcus aureus (strain USA300);Staphylococcus aureus (strain NCTC …	23.3%;23.3%;23.3%;23.3%;23.3%;23.3%;23.3%;23.3%;23.3%;23.3%;23.3%;23.3%;23.3%;23.3%	10303.5;10303.5;10303.5;10303.5;10303.5;10303.5;10303.5;10303.5;10303.5;10303.5;10303.5;10303.5;10303.5;10303.5	359786;426430;359787;418127;451516;158878;158879;196620;367830;93061;273036;93062;282459;282458	3;3;3;3;3;3;1;3;3;3;3;3;3;3	1	4	5
TRUE	PSA / 2x	PSA	2x	12	A5ITE3;A6U287;A7X328;P67010;P67011	18449.8	322963	4.1297	4.129695921026654	1650.5009274552367	17.505009274552368	3.32361e-05	2.297945927566124E-06	2.312177896499634	0.048446344185139587	A5ITE3;A6U287;A7X328;P67010;P67011	SYA_STAA9;SYA_STAA2;SYA_STAA1;SYA_STAAM;SYA_STAAN	Alanine--tRNA ligase	alaS	A5ITE3;A6U287;A7X328;P67010;P67011	Staphylococcus aureus (strain JH9);Staphylococcus aureus (strain JH1);Staphylococcus aureus (strain Mu3 / ATCC 700698);Staphylococcus aureus (strain Mu50 / ATCC 700699);Staphylococcus aureus (strain N315)	28.5%;28.5%;28.5%;28.5%;28.5%	98538.35;98538.35;98538.35;98538.35;98538.35	359786;359787;418127;158878;158879	3;3;3;3;1	1	40	53
TRUE	PSA / 2x	PSA	2x	12	A5ITE6;A6QHG3;A6U290;A8Z4F9;Q2FGA5;Q2FXV6;Q2YT57;Q5HFE1;Q6G8U8;Q6GG82;Q8NW84;Q99TM8	7860.88	107635	3.77531	3.775305275933612	1269.241743571625	13.69241743571625	2.35678e-07	4.725082697818387E-08	4.8742218017578125	0.1038836523218959	A5ITE6;A6QHG3;A6U290;A8Z4F9;Q2FGA5;Q2FXV6;Q2YT57;Q5HFE1;Q6G8U8;Q6GG82;Q8NW84;Q99TM8	MNMA_STAA9;MNMA_STAAE;MNMA_STAA2;MNMA_STAAT;MNMA_STAA3;MNMA_STAA8;MNMA_STAAB;MNMA_STAAC;MNMA_STAAS;MNMA_STAAR;MNMA_STAAW;MNMA_STAAN	tRNA-specific 2-thiouridylase MnmA	mnmA	A5ITE6;A6QHG3;A6U290;A8Z4F9;Q2FGA5;Q2FXV6;Q2YT57;Q5HFE1;Q6G8U8;Q6GG82;Q8NW84;Q99TM8	Staphylococcus aureus (strain JH9);Staphylococcus aureus (strain Newman);Staphylococcus aureus (strain JH1);Staphylococcus aureus (strain USA300 / TCH1516);Staphylococcus aureus (strain USA300);Staphylococcus aureus (strain NCTC 8325 / PS 47);Staphylococcus aureus (strain bovine RF122 / ET3-1);Staphylococcus aureus (strain COL);Staphylococcus aureus (strain MSSA476);Staphylococcus aureus (strain …	20.7%;20.7%;20.7%;20.7%;20.7%;20.7%;20.7%;20.7%;20.7%;20.7%;20.7%;20.7%	42150.44;42150.44;42150.44;42150.44;42150.44;42150.44;42162.5;42150.44;42176.52;42150.44;42176.52;42150.44	359786;426430;359787;451516;367830;93061;273036;93062;282459;282458;196620;158879	3;3;3;3;3;3;3;3;3;3;3;1	1;1;1;1;2;2;1;1;1;1;1;1	17	25
TRUE	PSA / 2x	PSA	2x	12	A5ITF4;A6QHH2;A6U298;A7X344;A8Z2F7;P67014;P67015;P67016;Q2FG97;Q2YT75;Q5HFD3;Q6G8T9;Q6GG73	19744.3	440388	4.47927	4.4792684799833475	2130.458623027946	22.304586230279458	8.0794e-09	4.846734562272624E-09	3.6960690021514893	0.022028686323276443	A5ITF4;A6QHH2;A6U298;A7X344;A8Z2F7;P67014;P67015;P67016;Q2FG97;Q2YT75;Q5HFD3;Q6G8T9;Q6GG73	SYD_STAA9;SYD_STAAE;SYD_STAA2;SYD_STAA1;SYD_STAAT;SYD_STAAM;SYD_STAAN;SYD_STAAW;SYD_STAA3;SYD_STAAB;SYD_STAAC;SYD_STAAS;SYD_STAAR	Aspartate--tRNA ligase	aspS	A5ITF4;A6QHH2;A6U298;A7X344;A8Z2F7;P67014;P67015;P67016;Q2FG97;Q2YT75;Q5HFD3;Q6G8T9;Q6GG73	Staphylococcus aureus (strain JH9);Staphylococcus aureus (strain Newman);Staphylococcus aureus (strain JH1);Staphylococcus aureus (strain Mu3 / ATCC 700698);Staphylococcus aureus (strain USA300 / TCH1516);Staphylococcus aureus (strain Mu50 / ATCC 700699);Staphylococcus aureus (strain N315);Staphylococcus aureus (strain MW2);Staphylococcus aureus (strain USA300);Staphylococcus aureus (strain bovin…	40.5%;40.5%;40.5%;40.5%;40.5%;40.5%;40.5%;40.5%;40.5%;40.5%;40.5%;40.5%;40.5%	66598.83;66598.83;66598.83;66598.83;66598.83;66598.83;66598.83;66598.83;66598.83;66598.83;66598.83;66598.83;66568.8	359786;426430;359787;418127;451516;158878;158879;196620;367830;273036;93062;282459;282458	3;3;3;3;3;3;1;3;3;3;3;3;3	1	34	40
TRUE	PSA / 2x	PSA	2x	12	A5ITF5;A6QHH3;A6U299;A7X345;A8Z2F8;P60909;P60910;P60911;P60912;Q2FG96;Q2FXU4;Q2YT99;Q5HFD2;Q6G8T8;Q6GG72	30268.3	510720	4.07665	4.076653866966738	1587.3108372093682	16.873108372093682	2.99676e-11	1.5358376091240984E-10	5.761999130249023	0.0335741	A5ITF5;A6QHH3;A6U299;A7X345;A8Z2F8;P60909;P60910;P60911;P60912;Q2FG96;Q2FXU4;Q2YT99;Q5HFD2;Q6G8T8;Q6GG72	SYH_STAA9;SYH_STAAE;SYH_STAA2;SYH_STAA1;SYH_STAAT;SYH_STAAM;SYH_STAAN;SYH_STAAU;SYH_STAAW;SYH_STAA3;SYH_STAA8;SYH_STAAB;SYH_STAAC;SYH_STAAS;SYH_STAAR	Histidine--tRNA ligase	hisS	A5ITF5;A6QHH3;A6U299;A7X345;A8Z2F8;P60909;P60910;P60911;P60912;Q2FG96;Q2FXU4;Q2YT99;Q5HFD2;Q6G8T8;Q6GG72	Staphylococcus aureus (strain JH9);Staphylococcus aureus (strain Newman);Staphylococcus aureus (strain JH1);Staphylococcus aureus (strain Mu3 / ATCC 700698);Staphylococcus aureus (strain USA300 / TCH1516);Staphylococcus aureus (strain Mu50 / ATCC 700699);Staphylococcus aureus (strain N315);Staphylococcus aureus;Staphylococcus aureus (strain MW2);Staphylococcus aureus (strain USA300);Staphylococcu…	17.4%;17.4%;17.4%;17.4%;17.4%;17.4%;17.4%;17.4%;17.4%;17.4%;17.4%;17.4%;17.4%;17.4%;17.4%	48282.92;48282.92;48282.92;48282.92;48282.92;48282.92;48282.92;48282.92;48282.92;48282.92;48282.92;48282.92;48282.92;48282.92;48282.92	359786;426430;359787;418127;451516;158878;158879;1280;196620;367830;93061;273036;93062;282459;282458	3;3;3;3;3;3;1;1;3;3;3;3;3;3;3	1	15	18
TRUE	PSA / 2x	PSA	2x	12	A5ITF7;A6QHH5;A6U2A1;A7X347;A8Z2G0;P0A025;P0A026;P0A027;P0A028;Q2FG94;Q2FXU2;Q5HFD0;Q6G8T6	3395.874267578125	146104	5.42706	5.42706	4202.385254510568	43.02385254510568	2.18086e-08	9.362848398448109E-09	3.7885313034057617	0.0361448	A5ITF7;A6QHH5;A6U2A1;A7X347;A8Z2G0;P0A025;P0A026;P0A027;P0A028;Q2FG94;Q2FXU2;Q5HFD0;Q6G8T6	DTD_STAA9;DTD_STAAE;DTD_STAA2;DTD_STAA1;DTD_STAAT;DTD_STAAM;DTD_STAAN;DTD_STAAW;DTD_STAAU;DTD_STAA3;DTD_STAA8;DTD_STAAC;DTD_STAAS	D-aminoacyl-tRNA deacylase	dtd	A5ITF7;A6QHH5;A6U2A1;A7X347;A8Z2G0;P0A025;P0A026;P0A027;P0A028;Q2FG94;Q2FXU2;Q5HFD0;Q6G8T6	Staphylococcus aureus (strain JH9);Staphylococcus aureus (strain Newman);Staphylococcus aureus (strain JH1);Staphylococcus aureus (strain Mu3 / ATCC 700698);Staphylococcus aureus (strain USA300 / TCH1516);Staphylococcus aureus (strain Mu50 / ATCC 700699);Staphylococcus aureus (strain N315);Staphylococcus aureus (strain MW2);Staphylococcus aureus;Staphylococcus aureus (strain USA300);Staphylococcu…	30.7%;30.7%;30.7%;30.7%;30.7%;30.7%;30.7%;30.7%;30.7%;30.7%;30.7%;30.7%;30.7%	16696.77;16696.77;16696.77;16696.77;16696.77;16696.77;16696.77;16696.77;16696.77;16696.77;16696.77;16696.77;16696.77	359786;426430;359787;418127;451516;158878;158879;196620;1280;367830;93061;93062;282459	3;3;3;3;3;3;1;3;3;3;3;3;3	1	6	6
TRUE	PSA / 2x	PSA	2x	12	A5ITF9;A6QHH7;A6U2A3;A7X350;A8Z2G2;P68778;P68779;P68780;P68781;Q2FG92;Q2FXU0;Q5HFC8;Q6G8T4;Q6GG69	10598.8	158776	3.90501	3.905010611958877	1398.0466149603099	14.9805	2.93579e-05	2.0824775307179934E-06	3.1435329914093018	0.12090340608265693	A5ITF9;A6QHH7;A6U2A3;A7X350;A8Z2G2;P68778;P68779;P68780;P68781;Q2FG92;Q2FXU0;Q5HFC8;Q6G8T4;Q6GG69	APT_STAA9;APT_STAAE;APT_STAA2;APT_STAA1;APT_STAAT;APT_STAAM;APT_STAAN;APT_STAAU;APT_STAAW;APT_STAA3;APT_STAA8;APT_STAAC;APT_STAAS;APT_STAAR	Adenine phosphoribosyltransferase	apt	A5ITF9;A6QHH7;A6U2A3;A7X350;A8Z2G2;P68778;P68779;P68780;P68781;Q2FG92;Q2FXU0;Q5HFC8;Q6G8T4;Q6GG69	Staphylococcus aureus (strain JH9);Staphylococcus aureus (strain Newman);Staphylococcus aureus (strain JH1);Staphylococcus aureus (strain Mu3 / ATCC 700698);Staphylococcus aureus (strain USA300 / TCH1516);Staphylococcus aureus (strain Mu50 / ATCC 700699);Staphylococcus aureus (strain N315);Staphylococcus aureus;Staphylococcus aureus (strain MW2);Staphylococcus aureus (strain USA300);Staphylococcu…	34.3%;34.3%;34.3%;34.3%;34.3%;34.3%;34.3%;34.3%;34.3%;34.3%;34.3%;34.3%;34.3%;34.3%	19117.07;19117.07;19117.07;19117.07;19117.07;19117.07;19117.07;19117.07;19117.07;19117.07;19117.07;19117.07;19117.07;19117.07	359786;426430;359787;418127;451516;158878;158879;1280;196620;367830;93061;93062;282459;282458	3;3;3;3;3;3;1;3;3;3;3;3;3;3	1	11	14
TRUE	PSA / 2x	PSA	2x	10	A5ITG3;A6QHI1;A6U2A7;A7X354;A8Z2G7;P66904;P66905;P66906;Q2FG88;Q2FXT6;Q5HFC4;Q6G8T0;Q6GG65	2688.676513671875	106613	5.30935	5.309345586911926	3865.265569151731	39.65265569151731	1.11482e-05	9.366321080616531E-07	2.640888214111328	0.0675315	A5ITG3;A6QHI1;A6U2A7;A7X354;A8Z2G7;P66904;P66905;P66906;Q2FG88;Q2FXT6;Q5HFC4;Q6G8T0;Q6GG65	TGT_STAA9;TGT_STAAE;TGT_STAA2;TGT_STAA1;TGT_STAAT;TGT_STAAM;TGT_STAAN;TGT_STAAW;TGT_STAA3;TGT_STAA8;TGT_STAAC;TGT_STAAS;TGT_STAAR	Queuine tRNA-ribosyltransferase	tgt	A5ITG3;A6QHI1;A6U2A7;A7X354;A8Z2G7;P66904;P66905;P66906;Q2FG88;Q2FXT6;Q5HFC4;Q6G8T0;Q6GG65	Staphylococcus aureus (strain JH9);Staphylococcus aureus (strain Newman);Staphylococcus aureus (strain JH1);Staphylococcus aureus (strain Mu3 / ATCC 700698);Staphylococcus aureus (strain USA300 / TCH1516);Staphylococcus aureus (strain Mu50 / ATCC 700699);Staphylococcus aureus (strain N315);Staphylococcus aureus (strain MW2);Staphylococcus aureus (strain USA300);Staphylococcus aureus (strain NCTC …	14.5%;14.5%;14.5%;14.5%;14.5%;14.5%;14.5%;14.5%;14.5%;14.5%;14.5%;14.5%;14.5%	43309.68;43309.68;43309.68;43309.68;43309.68;43309.68;43309.68;43309.68;43309.68;43309.68;43309.68;43309.68;43309.68	359786;426430;359787;418127;451516;158878;158879;196620;367830;93061;93062;282459;282458	3;3;3;3;3;3;1;3;3;3;3;3;3	1	14	23
TRUE	PSA / 2x	PSA	2x	12	A5ITG4;A6U2A8;A7X356;P65950;P65951;P65952;Q2YT90;Q6G8S9;Q6GG64	4778.35	91638.6	4.26137	4.261369650557747	1817.785750561768	19.17785750561768	4.3125e-10	7.519512397036841E-10	6.601502895355225	0.0714996	A5ITG4;A6U2A8;A7X356;P65950;P65951;P65952;Q2YT90;Q6G8S9;Q6GG64	QUEA_STAA9;QUEA_STAA2;QUEA_STAA1;QUEA_STAAM;QUEA_STAAN;QUEA_STAAW;QUEA_STAAB;QUEA_STAAS;QUEA_STAAR	S-adenosylmethionine:tRNA ribosyltransferase-isomerase	queA	A5ITG4;A6U2A8;A7X356;P65950;P65951;P65952;Q2YT90;Q6G8S9;Q6GG64	Staphylococcus aureus (strain JH9);Staphylococcus aureus (strain JH1);Staphylococcus aureus (strain Mu3 / ATCC 700698);Staphylococcus aureus (strain Mu50 / ATCC 700699);Staphylococcus aureus (strain N315);Staphylococcus aureus (strain MW2);Staphylococcus aureus (strain bovine RF122 / ET3-1);Staphylococcus aureus (strain MSSA476);Staphylococcus aureus (strain MRSA252)	20.8%;20.8%;20.8%;20.8%;20.8%;20.8%;20.8%;20.8%;20.8%	38970.48;38970.48;38970.48;38970.48;38970.48;38970.48;38970.48;38970.48;38970.48	359786;359787;418127;158878;158879;196620;273036;282459;282458	3;3;3;3;1;3;3;3;3	1;1;1;1;1;1;2;1;1	14	19
TRUE	PSA / 2x	PSA	2x	12	A5ITG6;A6U2B0;A7X358;P66748;P66749;P66750;Q6G8S7	47648	58953	0.30715	0.3071503998186297	23.726145549378618	1.2372614554937862	0.000254748	1.3662116745366842E-05	3.49337	0.054872	A5ITG6;A6U2B0;A7X358;P66748;P66749;P66750;Q6G8S7	RUVA_STAA9;RUVA_STAA2;RUVA_STAA1;RUVA_STAAM;RUVA_STAAN;RUVA_STAAW;RUVA_STAAS	Holliday junction branch migration complex subunit RuvA	ruvA	A5ITG6;A6U2B0;A7X358;P66748;P66749;P66750;Q6G8S7	Staphylococcus aureus (strain JH9);Staphylococcus aureus (strain JH1);Staphylococcus aureus (strain Mu3 / ATCC 700698);Staphylococcus aureus (strain Mu50 / ATCC 700699);Staphylococcus aureus (strain N315);Staphylococcus aureus (strain MW2);Staphylococcus aureus (strain MSSA476)	25.5%;25.5%;25.5%;25.5%;25.5%;25.5%;25.5%	22281.5;22281.5;22281.5;22281.5;22281.5;22281.5;22281.5	359786;359787;418127;158878;158879;196620;282459	3	1	8	9
TRUE	PSA / 2x	PSA	2x	12	A5ITG8;A6QHI6;A6U2B2;A7X361;A8Z2H2;Q2FG83;Q2FXT1;Q5HFB9;Q6G8S5;Q6GG60;Q7A0Q3;Q7A584;Q99TK9	4790.63	80663	4.07362	4.073620249240002	1583.766582823763	16.83766582823763	8.32312e-07	1.2341691461260867E-07	3.7966723442077637	0.0771207	A5ITG8;A6QHI6;A6U2B2;A7X361;A8Z2H2;Q2FG83;Q2FXT1;Q5HFB9;Q6G8S5;Q6GG60;Q7A0Q3;Q7A584;Q99TK9	OBG_STAA9;OBG_STAAE;OBG_STAA2;OBG_STAA1;OBG_STAAT;OBG_STAA3;OBG_STAA8;OBG_STAAC;OBG_STAAS;OBG_STAAR;OBG_STAAW;OBG_STAAN;OBG_STAAM	GTPase Obg	obg	A5ITG8;A6QHI6;A6U2B2;A7X361;A8Z2H2;Q2FG83;Q2FXT1;Q5HFB9;Q6G8S5;Q6GG60;Q7A0Q3;Q7A584;Q99TK9	Staphylococcus aureus (strain JH9);Staphylococcus aureus (strain Newman);Staphylococcus aureus (strain JH1);Staphylococcus aureus (strain Mu3 / ATCC 700698);Staphylococcus aureus (strain USA300 / TCH1516);Staphylococcus aureus (strain USA300);Staphylococcus aureus (strain NCTC 8325 / PS 47);Staphylococcus aureus (strain COL);Staphylococcus aureus (strain MSSA476);Staphylococcus aureus (strain MRS…	40.5%;40.5%;40.5%;40.5%;40.5%;40.5%;40.5%;40.5%;40.5%;40.5%;40.5%;40.5%;40.5%	47235.25;47235.25;47235.25;47235.25;47235.25;47235.25;47235.25;47201.23;47235.25;47234.31;47235.25;47235.25;47235.25	359786;426430;359787;418127;451516;367830;93061;93062;282459;282458;196620;158879;158878	3;3;3;3;3;3;3;3;3;3;3;1;3	1	25	33
TRUE	PSA / 2x	PSA	2x	12	A5ITG9;A6QHI7;A6U2B3;A7X362;A8Z2H3;P66133;P66134;Q2FG82;Q2FXT0;Q2YT85;Q5HFB8;Q6G8S4;Q6GG59;Q931Q3	3739092	3.26513e+06	-0.195549	0.19554897170673888	-12.6759	0.8732405487749432	0.927624	0.0375445	6.194920063018799	0.14110117551900997	A5ITG9;A6QHI7;A6U2B3;A7X362;A8Z2H3;P66133;P66134;Q2FG82;Q2FXT0;Q2YT85;Q5HFB8;Q6G8S4;Q6GG59;Q931Q3	RL27_STAA9;RL27_STAAE;RL27_STAA2;RL27_STAA1;RL27_STAAT;RL27_STAAN;RL27_STAAW;RL27_STAA3;RL27_STAA8;RL27_STAAB;RL27_STAAC;RL27_STAAS;RL27_STAAR;RL27_STAAM	Large ribosomal subunit protein bL27	rpmA	A5ITG9;A6QHI7;A6U2B3;A7X362;A8Z2H3;P66133;P66134;Q2FG82;Q2FXT0;Q2YT85;Q5HFB8;Q6G8S4;Q6GG59;Q931Q3	Staphylococcus aureus (strain JH9);Staphylococcus aureus (strain Newman);Staphylococcus aureus (strain JH1);Staphylococcus aureus (strain Mu3 / ATCC 700698);Staphylococcus aureus (strain USA300 / TCH1516);Staphylococcus aureus (strain N315);Staphylococcus aureus (strain MW2);Staphylococcus aureus (strain USA300);Staphylococcus aureus (strain NCTC 8325 / PS 47);Staphylococcus aureus (strain bovine…	44.7%;44.7%;44.7%;44.7%;44.7%;44.7%;44.7%;44.7%;44.7%;44.7%;44.7%;44.7%;44.7%;44.7%	10314.76;10314.76;10314.76;10314.76;10314.76;10314.76;10314.76;10314.76;10314.76;10314.76;10314.76;10314.76;10314.76;10314.76	359786;426430;359787;418127;451516;158879;196620;367830;93061;273036;93062;282459;282458;158878	3;3;3;3;3;1;1;3;1;3;3;3;3;3	1;1;1;1;1;1;1;1;1;1;1;1;1;3	7	8
TRUE	PSA / 2x	PSA	2x	12	A5ITH1;A6QHI9;A6U2B5;A7X364;A8Z2H5;Q2FG80;Q2FXS8;Q2YT83;Q5HFB6;Q6G8S2;Q6GG57;Q7A0Q2;Q7A583;Q93EP0;Q99TK6	288405	2.17263e+06	2.91327	2.913274823380872	653.3262613840145	7.533262613840145	1.20475e-08	6.4055077067840645E-09	4.99373	0.049983010420917635	A5ITH1;A6QHI9;A6U2B5;A7X364;A8Z2H5;Q2FG80;Q2FXS8;Q2YT83;Q5HFB6;Q6G8S2;Q6GG57;Q7A0Q2;Q7A583;Q93EP0;Q99TK6	RL21_STAA9;RL21_STAAE;RL21_STAA2;RL21_STAA1;RL21_STAAT;RL21_STAA3;RL21_STAA8;RL21_STAAB;RL21_STAAC;RL21_STAAS;RL21_STAAR;RL21_STAAW;RL21_STAAN;RL21_STAAU;RL21_STAAM	Large ribosomal subunit protein bL21	rplU	A5ITH1;A6QHI9;A6U2B5;A7X364;A8Z2H5;Q2FG80;Q2FXS8;Q2YT83;Q5HFB6;Q6G8S2;Q6GG57;Q7A0Q2;Q7A583;Q93EP0;Q99TK6	Staphylococcus aureus (strain JH9);Staphylococcus aureus (strain Newman);Staphylococcus aureus (strain JH1);Staphylococcus aureus (strain Mu3 / ATCC 700698);Staphylococcus aureus (strain USA300 / TCH1516);Staphylococcus aureus (strain USA300);Staphylococcus aureus (strain NCTC 8325 / PS 47);Staphylococcus aureus (strain bovine RF122 / ET3-1);Staphylococcus aureus (strain COL);Staphylococcus aureu…	66.7%;66.7%;66.7%;66.7%;66.7%;66.7%;66.7%;66.7%;66.7%;66.7%;66.7%;66.7%;66.7%;66.7%;66.7%	11333.06;11333.06;11333.06;11333.06;11333.06;11333.06;11333.06;11333.06;11333.06;11333.06;11333.06;11333.06;11333.06;NaN;11333.06	359786;426430;359787;418127;451516;367830;93061;273036;93062;282459;282458;196620;158879;1280;158878	3;3;3;3;3;3;1;1;3;3;3;1;1;3;3	1	7	10
TRUE	PSA / 2x	PSA	2x	12	A5ITI8;A6QHJ8;A6U2D1;A8Z2I4;Q2FG72;Q2FXR8;Q5HFA8;Q6G8R2;Q7A0P4;Q99TJ8	24813.7	548282	4.46571	4.46571	2109.591198545223	22.09591198545223	1.1419e-05	9.574201711224028E-07	2.6317479610443115	0.055433762587032163	A5ITI8;A6QHJ8;A6U2D1;A8Z2I4;Q2FG72;Q2FXR8;Q5HFA8;Q6G8R2;Q7A0P4;Q99TJ8	SYV_STAA9;SYV_STAAE;SYV_STAA2;SYV_STAAT;SYV_STAA3;SYV_STAA8;SYV_STAAC;SYV_STAAS;SYV_STAAW;SYV_STAAN	Valine--tRNA ligase	valS	A5ITI8;A6QHJ8;A6U2D1;A8Z2I4;Q2FG72;Q2FXR8;Q5HFA8;Q6G8R2;Q7A0P4;Q99TJ8	Staphylococcus aureus (strain JH9);Staphylococcus aureus (strain Newman);Staphylococcus aureus (strain JH1);Staphylococcus aureus (strain USA300 / TCH1516);Staphylococcus aureus (strain USA300);Staphylococcus aureus (strain NCTC 8325 / PS 47);Staphylococcus aureus (strain COL);Staphylococcus aureus (strain MSSA476);Staphylococcus aureus (strain MW2);Staphylococcus aureus (strain N315)	26.6%;26.6%;26.6%;26.6%;26.6%;26.6%;26.6%;26.6%;26.6%;26.6%	101724.12;101724.12;101724.12;101724.12;101724.12;101724.12;101724.12;101724.12;101724.12;101724.12	359786;426430;359787;451516;367830;93061;93062;282459;196620;158879	3;3;3;3;3;3;3;3;3;1	1	51	71
TRUE	PSA / 2x	PSA	2x	12	A5ITJ2;A6QHK1;A6U2D5;A7X388;A8Z2I8;P0C1P8;P63508;P99096;Q2FG69;Q2FXR4;Q2YTC2;Q5HFA5;Q6G8Q8;Q8NW75	27026.3	507053	4.2297	4.2297015882402365	1776.147810085652	18.76147810085652	8.41168e-07	1.240571756097505E-07	3.0406296253204346	0.0371852	A5ITJ2;A6QHK1;A6U2D5;A7X388;A8Z2I8;P0C1P8;P63508;P99096;Q2FG69;Q2FXR4;Q2YTC2;Q5HFA5;Q6G8Q8;Q8NW75	GSA1_STAA9;GSA1_STAAE;GSA1_STAA2;GSA1_STAA1;GSA1_STAAT;GSA1_STAAU;GSA1_STAAM;GSA1_STAAN;GSA1_STAA3;GSA1_STAA8;GSA1_STAAB;GSA1_STAAC;GSA1_STAAS;GSA1_STAAW	Glutamate-1-semialdehyde 2,1-aminomutase 1;Glutamate-1-semialdehyde 2,1-aminomutase 1;Glutamate-1-semialdehyde 2,1-aminomutase 1;Glutamate-1-semialdehyde 2,1-aminomutase 1;Glutamate-1-semialdehyde 2,1-aminomutase 1;Glutamate-1-semialdehyde 2,1-aminomutase 1;Glutamate-1-semialdehyde 2,1-aminomutase 1;Glutamate-1-semialdehyde 2,1-aminomutase 1;Glutamate-1-semialdehyde 2,1-aminomutase 1;Glutamate-1-…	hemL1	A5ITJ2;A6QHK1;A6U2D5;A7X388;A8Z2I8;P0C1P8;P63508;P99096;Q2FG69;Q2FXR4;Q2YTC2;Q5HFA5;Q6G8Q8;Q8NW75	Staphylococcus aureus (strain JH9);Staphylococcus aureus (strain Newman);Staphylococcus aureus (strain JH1);Staphylococcus aureus (strain Mu3 / ATCC 700698);Staphylococcus aureus (strain USA300 / TCH1516);Staphylococcus aureus;Staphylococcus aureus (strain Mu50 / ATCC 700699);Staphylococcus aureus (strain N315);Staphylococcus aureus (strain USA300);Staphylococcus aureus (strain NCTC 8325 / PS 47)…	39%;39%;39%;39%;39%;39%;39%;39%;39%;39%;39%;39%;39%;39%	46389.06;46388.08;46389.06;46389.06;46388.08;46388.08;46389.06;46389.06;46388.08;46388.08;46364.05;46388.08;46388.08;46388.08	359786;426430;359787;418127;451516;1280;158878;158879;367830;93061;273036;93062;282459;196620	3;3;3;3;3;3;3;1;3;3;3;3;3;3	1	17	26
TRUE	PSA / 2x	PSA	2x	12	A5ITJ8;A6QHK7;A6U2E1;A7X395;A8Z2J4;P64070;P64071;Q2FG63;Q2FXQ8;Q2YTB6;Q5HF99;Q6G8Q2	4107.6	267981	6.02769	6.02769	6424.024611854283	65.24024611854283	7.1877e-08	2.082655218479683E-08	4.008	0.0666779	A5ITJ8;A6QHK7;A6U2E1;A7X395;A8Z2J4;P64070;P64071;Q2FG63;Q2FXQ8;Q2YTB6;Q5HF99;Q6G8Q2	ENGB_STAA9;ENGB_STAAE;ENGB_STAA2;ENGB_STAA1;ENGB_STAAT;ENGB_STAAM;ENGB_STAAN;ENGB_STAA3;ENGB_STAA8;ENGB_STAAB;ENGB_STAAC;ENGB_STAAS	Probable GTP-binding protein EngB	engB	A5ITJ8;A6QHK7;A6U2E1;A7X395;A8Z2J4;P64070;P64071;Q2FG63;Q2FXQ8;Q2YTB6;Q5HF99;Q6G8Q2	Staphylococcus aureus (strain JH9);Staphylococcus aureus (strain Newman);Staphylococcus aureus (strain JH1);Staphylococcus aureus (strain Mu3 / ATCC 700698);Staphylococcus aureus (strain USA300 / TCH1516);Staphylococcus aureus (strain Mu50 / ATCC 700699);Staphylococcus aureus (strain N315);Staphylococcus aureus (strain USA300);Staphylococcus aureus (strain NCTC 8325 / PS 47);Staphylococcus aureus…	16.3%;16.3%;16.3%;16.3%;16.3%;16.3%;16.3%;16.3%;16.3%;16.3%;16.3%;16.3%	22684.97;22684.97;22684.97;22684.97;22684.97;22684.97;22684.97;22684.97;22684.97;22684.97;22684.97;22684.97	359786;426430;359787;418127;451516;158878;158879;367830;93061;273036;93062;282459	3;3;3;3;3;3;1;3;1;3;3;3	1	9	14
TRUE	PSA / 2x	PSA	2x	12	A5ITJ9;A6QHK8;A6U2E2;A7X396;A8Z2J5;P63789;P63790;Q2FG62;Q2FXQ7;Q2YTB5;Q5HF98;Q6G8Q1;Q6GG31;Q8NW72	61632	536678	3.1223	3.1223	770.7774304120259	8.707774304120258	8.19695e-08	2.2479924646899816E-08	4.119465351104736	0.0435886	A5ITJ9;A6QHK8;A6U2E2;A7X396;A8Z2J5;P63789;P63790;Q2FG62;Q2FXQ7;Q2YTB5;Q5HF98;Q6G8Q1;Q6GG31;Q8NW72	CLPX_STAA9;CLPX_STAAE;CLPX_STAA2;CLPX_STAA1;CLPX_STAAT;CLPX_STAAM;CLPX_STAAN;CLPX_STAA3;CLPX_STAA8;CLPX_STAAB;CLPX_STAAC;CLPX_STAAS;CLPX_STAAR;CLPX_STAAW	ATP-dependent Clp protease ATP-binding subunit ClpX	clpX	A5ITJ9;A6QHK8;A6U2E2;A7X396;A8Z2J5;P63789;P63790;Q2FG62;Q2FXQ7;Q2YTB5;Q5HF98;Q6G8Q1;Q6GG31;Q8NW72	Staphylococcus aureus (strain JH9);Staphylococcus aureus (strain Newman);Staphylococcus aureus (strain JH1);Staphylococcus aureus (strain Mu3 / ATCC 700698);Staphylococcus aureus (strain USA300 / TCH1516);Staphylococcus aureus (strain Mu50 / ATCC 700699);Staphylococcus aureus (strain N315);Staphylococcus aureus (strain USA300);Staphylococcus aureus (strain NCTC 8325 / PS 47);Staphylococcus aureus…	41.9%;41.9%;41.9%;41.9%;41.9%;41.9%;41.9%;41.9%;41.9%;41.9%;41.9%;41.9%;41.9%;41.9%	46297.47;46297.47;46297.47;46297.47;46297.47;46297.47;46297.47;46297.47;46297.47;46279.44;46297.47;46296.49;46279.44;46296.49	359786;426430;359787;418127;451516;158878;158879;367830;93061;273036;93062;282459;282458;196620	3;3;3;3;3;3;1;3;3;3;3;3;3;3	1	17	20
TRUE	PSA / 2x	PSA	2x	12	A5ITK0;A6U2E3;A7X397;A8Z2J6;P66934;P66935;P99080;Q2FG61;Q2FXQ6;Q2YTB4;Q5HF97;Q6G8Q0;Q6GG30	331027	2.38813e+06	2.85086	2.850859848248176	621.4302153921328	7.214302153921328	3.59526e-07	6.532210781471304E-08	4.12791	0.0588285	A5ITK0;A6U2E3;A7X397;A8Z2J6;P66934;P66935;P99080;Q2FG61;Q2FXQ6;Q2YTB4;Q5HF97;Q6G8Q0;Q6GG30	TIG_STAA9;TIG_STAA2;TIG_STAA1;TIG_STAAT;TIG_STAAM;TIG_STAAW;TIG_STAAN;TIG_STAA3;TIG_STAA8;TIG_STAAB;TIG_STAAC;TIG_STAAS;TIG_STAAR	Trigger factor	tig	A5ITK0;A6U2E3;A7X397;A8Z2J6;P66934;P66935;P99080;Q2FG61;Q2FXQ6;Q2YTB4;Q5HF97;Q6G8Q0;Q6GG30	Staphylococcus aureus (strain JH9);Staphylococcus aureus (strain JH1);Staphylococcus aureus (strain Mu3 / ATCC 700698);Staphylococcus aureus (strain USA300 / TCH1516);Staphylococcus aureus (strain Mu50 / ATCC 700699);Staphylococcus aureus (strain MW2);Staphylococcus aureus (strain N315);Staphylococcus aureus (strain USA300);Staphylococcus aureus (strain NCTC 8325 / PS 47);Staphylococcus aureus (s…	36.5%;36.5%;36.5%;36.5%;36.5%;36.5%;36.5%;36.5%;36.5%;36.5%;36.5%;36.5%;36.5%	48609;48609;48609;48609;48609;48609;48609;48609;48609;48594.97;48609;48609;48594.97	359786;359787;418127;451516;158878;196620;158879;367830;93061;273036;93062;282459;282458	3;3;3;3;3;3;1;3;3;3;3;3;3	1	17	23
TRUE	PSA / 2x	PSA	2x	12	A5ITK3;A6QHL2;A6U2E6;A7X3A1;P66107;P66108;P66109;Q2FG58;Q2FXQ1;Q2YTB1;Q5HF94;Q6G8P7;Q6GG27	90039.4	1.21348e+06	3.75246	3.752455350867013	1247.7260349091912	13.477260349091912	7.44362e-08	2.1267479451606324E-08	5.040690898895264	0.0879953	A5ITK3;A6QHL2;A6U2E6;A7X3A1;P66107;P66108;P66109;Q2FG58;Q2FXQ1;Q2YTB1;Q5HF94;Q6G8P7;Q6GG27	RL20_STAA9;RL20_STAAE;RL20_STAA2;RL20_STAA1;RL20_STAAM;RL20_STAAN;RL20_STAAW;RL20_STAA3;RL20_STAA8;RL20_STAAB;RL20_STAAC;RL20_STAAS;RL20_STAAR	Large ribosomal subunit protein bL20	rplT	A5ITK3;A6QHL2;A6U2E6;A7X3A1;P66107;P66108;P66109;Q2FG58;Q2FXQ1;Q2YTB1;Q5HF94;Q6G8P7;Q6GG27	Staphylococcus aureus (strain JH9);Staphylococcus aureus (strain Newman);Staphylococcus aureus (strain JH1);Staphylococcus aureus (strain Mu3 / ATCC 700698);Staphylococcus aureus (strain Mu50 / ATCC 700699);Staphylococcus aureus (strain N315);Staphylococcus aureus (strain MW2);Staphylococcus aureus (strain USA300);Staphylococcus aureus (strain NCTC 8325 / PS 47);Staphylococcus aureus (strain bovi…	35.6%;35.6%;35.6%;35.6%;35.6%;35.6%;35.6%;35.6%;35.6%;35.6%;35.6%;35.6%;35.6%	13686.18;13686.18;13686.18;13686.18;13686.18;13686.18;13686.18;13686.18;13686.18;13686.18;13686.18;13686.18;13686.18	359786;426430;359787;418127;158878;158879;196620;367830;93061;273036;93062;282459;282458	3;3;3;3;3;1;1;3;1;1;3;3;3	1	6	7
TRUE	PSA / 2x	PSA	2x	12	A5ITK4;A6QHL3;A6U2E7;A7X3A2;P66275;P66276;P66277;Q2FG57;Q2FXQ0;Q2YTB0;Q5HF93;Q5HNM4;Q6G8P6;Q6GG26	6266.46	4771.31	-0.393265	0.3932653960514501	-23.8596	0.7614042901576092	0.123038	0.00525476	3.2608416080474854	0.11729876633575032	A5ITK4;A6QHL3;A6U2E7;A7X3A2;P66275;P66276;P66277;Q2FG57;Q2FXQ0;Q2YTB0;Q5HF93;Q5HNM4;Q6G8P6;Q6GG26	RL35_STAA9;RL35_STAAE;RL35_STAA2;RL35_STAA1;RL35_STAAM;RL35_STAAN;RL35_STAAW;RL35_STAA3;RL35_STAA8;RL35_STAAB;RL35_STAAC;RL35_STAEQ;RL35_STAAS;RL35_STAAR	Large ribosomal subunit protein bL35	rpmI	A5ITK4;A6QHL3;A6U2E7;A7X3A2;P66275;P66276;P66277;Q2FG57;Q2FXQ0;Q2YTB0;Q5HF93;Q5HNM4;Q6G8P6;Q6GG26	Staphylococcus aureus (strain JH9);Staphylococcus aureus (strain Newman);Staphylococcus aureus (strain JH1);Staphylococcus aureus (strain Mu3 / ATCC 700698);Staphylococcus aureus (strain Mu50 / ATCC 700699);Staphylococcus aureus (strain N315);Staphylococcus aureus (strain MW2);Staphylococcus aureus (strain USA300);Staphylococcus aureus (strain NCTC 8325 / PS 47);Staphylococcus aureus (strain bovi…	15.2%;15.2%;15.2%;15.2%;15.2%;15.2%;15.2%;15.2%;15.2%;15.2%;15.2%;15.2%;15.2%;15.2%	7697.26;7697.26;7697.26;7697.26;7697.26;7697.26;7697.26;7697.26;7697.26;7697.26;7697.26;7682.24;7697.26;7697.26	359786;426430;359787;418127;158878;158879;196620;367830;93061;273036;93062;176279;282459;282458	3;3;3;3;3;3;1;3;1;1;3;3;3;3	1	1	1
TRUE	PSA / 2x	PSA	2x	12	A5ITK7;A6QHL6;A6U2F0;A7X3A6;A8Z2J8;P67584;P67585;Q2FG54;Q2FXP7;Q5HF90;Q6G8P3;Q6GG23;Q8NW68	47245.2	516169	3.4496	3.449601829369141	992.5306353312674	10.925306353312674	0.000266005	1.4237850174508951E-05	2.189737558364868	0.0820929	A5ITK7;A6QHL6;A6U2F0;A7X3A6;A8Z2J8;P67584;P67585;Q2FG54;Q2FXP7;Q5HF90;Q6G8P3;Q6GG23;Q8NW68	SYT_STAA9;SYT_STAAE;SYT_STAA2;SYT_STAA1;SYT_STAAT;SYT_STAAM;SYT_STAAN;SYT_STAA3;SYT_STAA8;SYT_STAAC;SYT_STAAS;SYT_STAAR;SYT_STAAW	Threonine--tRNA ligase	thrS	A5ITK7;A6QHL6;A6U2F0;A7X3A6;A8Z2J8;P67584;P67585;Q2FG54;Q2FXP7;Q5HF90;Q6G8P3;Q6GG23;Q8NW68	Staphylococcus aureus (strain JH9);Staphylococcus aureus (strain Newman);Staphylococcus aureus (strain JH1);Staphylococcus aureus (strain Mu3 / ATCC 700698);Staphylococcus aureus (strain USA300 / TCH1516);Staphylococcus aureus (strain Mu50 / ATCC 700699);Staphylococcus aureus (strain N315);Staphylococcus aureus (strain USA300);Staphylococcus aureus (strain NCTC 8325 / PS 47);Staphylococcus aureus…	29.6%;29.6%;29.6%;29.6%;29.6%;29.6%;29.6%;29.6%;29.6%;29.6%;29.6%;29.6%;29.6%	74460.24;74460.24;74460.24;74388.18;74460.24;74388.18;74388.18;74460.24;74488.29;74460.24;74460.24;74460.24;74460.24	359786;426430;359787;418127;451516;158878;158879;367830;93061;93062;282459;282458;196620	3;3;3;3;3;3;1;3;3;3;3;3;1	1	33	51
TRUE	PSA / 2x	PSA	2x	10	A5ITL0;A6QHL9;A6U2F3;A7X3B0;A8Z2K2;P67315;P67316;P67317;Q2FG51;Q2FXP3;Q2YTA4;Q5HF87;Q6G8P0;Q6GG20	3898.61	39586.6	3.34398	3.343977332249424	915.4007546251033	10.154007546251034	8.71645e-05	5.2019570999866E-06	3.217301845550537	0.1388118512973238	A5ITL0;A6QHL9;A6U2F3;A7X3B0;A8Z2K2;P67315;P67316;P67317;Q2FG51;Q2FXP3;Q2YTA4;Q5HF87;Q6G8P0;Q6GG20	NRDR_STAA9;NRDR_STAAE;NRDR_STAA2;NRDR_STAA1;NRDR_STAAT;NRDR_STAAM;NRDR_STAAN;NRDR_STAAW;NRDR_STAA3;NRDR_STAA8;NRDR_STAAB;NRDR_STAAC;NRDR_STAAS;NRDR_STAAR	Transcriptional repressor NrdR	nrdR	A5ITL0;A6QHL9;A6U2F3;A7X3B0;A8Z2K2;P67315;P67316;P67317;Q2FG51;Q2FXP3;Q2YTA4;Q5HF87;Q6G8P0;Q6GG20	Staphylococcus aureus (strain JH9);Staphylococcus aureus (strain Newman);Staphylococcus aureus (strain JH1);Staphylococcus aureus (strain Mu3 / ATCC 700698);Staphylococcus aureus (strain USA300 / TCH1516);Staphylococcus aureus (strain Mu50 / ATCC 700699);Staphylococcus aureus (strain N315);Staphylococcus aureus (strain MW2);Staphylococcus aureus (strain USA300);Staphylococcus aureus (strain NCTC …	12.2%;12.2%;12.2%;12.2%;12.2%;12.2%;12.2%;12.2%;12.2%;12.2%;12.2%;12.2%;12.2%;12.2%	18203.6;18203.6;18203.6;18203.6;18203.6;18203.6;18203.6;18203.6;18203.6;18203.6;18203.6;18203.6;18203.6;18203.6	359786;426430;359787;418127;451516;158878;158879;196620;367830;93061;273036;93062;282459;282458	3	1	6	7
TRUE	PSA / 2x	PSA	2x	12	A5ITM2;A6QHN3;A6U2G5;A8Z2L4;P65694;P65695;P99165;Q2FXM8;Q2YTE2;Q5HF75;Q6G8M8	28932	822815	4.82983	4.829830558839589	2743.962543364245	28.43962543364245	6.38107e-06	5.986816539375925E-07	2.8031580448150635	0.062191465036576736	A5ITM2;A6QHN3;A6U2G5;A8Z2L4;P65694;P65695;P99165;Q2FXM8;Q2YTE2;Q5HF75;Q6G8M8	PFKA_STAA9;PFKA_STAAE;PFKA_STAA2;PFKA_STAAT;PFKA_STAAM;PFKA_STAAW;PFKA_STAAN;PFKA_STAA8;PFKA_STAAB;PFKA_STAAC;PFKA_STAAS	ATP-dependent 6-phosphofructokinase	pfkA	A5ITM2;A6QHN3;A6U2G5;A8Z2L4;P65694;P65695;P99165;Q2FXM8;Q2YTE2;Q5HF75;Q6G8M8	Staphylococcus aureus (strain JH9);Staphylococcus aureus (strain Newman);Staphylococcus aureus (strain JH1);Staphylococcus aureus (strain USA300 / TCH1516);Staphylococcus aureus (strain Mu50 / ATCC 700699);Staphylococcus aureus (strain MW2);Staphylococcus aureus (strain N315);Staphylococcus aureus (strain NCTC 8325 / PS 47);Staphylococcus aureus (strain bovine RF122 / ET3-1);Staphylococcus aureus…	46.3%;46.3%;46.3%;46.3%;46.3%;46.3%;46.3%;46.3%;46.3%;46.3%;46.3%	34839.61;34839.61;34839.61;34839.61;34839.61;34839.61;34839.61;34839.61;34839.61;34839.61;34839.61	359786;426430;359787;451516;158878;196620;158879;93061;273036;93062;282459	3;3;3;3;3;3;1;1;3;3;3	1;1;1;1;1;1;1;2;1;1;1	14	19
TRUE	PSA / 2x	PSA	2x	12	A5ITM3;A6U2G6;A7X3C7;Q7A558;Q99TG3	11001.8	62193.3	2.49901	2.4990141837046065	465.2990152036033	5.652990152036033	5.838e-07	9.483407666604008E-08	4.130324840545654	0.0557317	A5ITM3;A6U2G6;A7X3C7;Q7A558;Q99TG3	ACCA_STAA9;ACCA_STAA2;ACCA_STAA1;ACCA_STAAN;ACCA_STAAM	Acetyl-coenzyme A carboxylase carboxyl transferase subunit alpha	accA	A5ITM3;A6U2G6;A7X3C7;Q7A558;Q99TG3	Staphylococcus aureus (strain JH9);Staphylococcus aureus (strain JH1);Staphylococcus aureus (strain Mu3 / ATCC 700698);Staphylococcus aureus (strain N315);Staphylococcus aureus (strain Mu50 / ATCC 700699)	17.2%;17.2%;17.2%;17.2%;17.2%	35055.96;35055.96;35055.96;35055.96;35055.96	359786;359787;418127;158879;158878	3;3;3;1;3	1	15	20
TRUE	PSA / 2x	PSA	2x	10	A5ITM4;A6U2G7;A7X3C8;A8Z2L6;Q2FG37;Q2FXM6;Q2YTE0;Q5HF73;Q6G8M6;Q6GG06;Q7A557;Q8NW59;Q99TG2	2993.96	73992	4.62724	4.627243846747144	2371.3781070867312	24.713781070867313	3.48606e-06	3.7612722051092863E-07	2.3921897411346436	0.023516848025690533	A5ITM4;A6U2G7;A7X3C8;A8Z2L6;Q2FG37;Q2FXM6;Q2YTE0;Q5HF73;Q6G8M6;Q6GG06;Q7A557;Q8NW59;Q99TG2	ACCD_STAA9;ACCD_STAA2;ACCD_STAA1;ACCD_STAAT;ACCD_STAA3;ACCD_STAA8;ACCD_STAAB;ACCD_STAAC;ACCD_STAAS;ACCD_STAAR;ACCD_STAAN;ACCD_STAAW;ACCD_STAAM	Acetyl-coenzyme A carboxylase carboxyl transferase subunit beta	accD	A5ITM4;A6U2G7;A7X3C8;A8Z2L6;Q2FG37;Q2FXM6;Q2YTE0;Q5HF73;Q6G8M6;Q6GG06;Q7A557;Q8NW59;Q99TG2	Staphylococcus aureus (strain JH9);Staphylococcus aureus (strain JH1);Staphylococcus aureus (strain Mu3 / ATCC 700698);Staphylococcus aureus (strain USA300 / TCH1516);Staphylococcus aureus (strain USA300);Staphylococcus aureus (strain NCTC 8325 / PS 47);Staphylococcus aureus (strain bovine RF122 / ET3-1);Staphylococcus aureus (strain COL);Staphylococcus aureus (strain MSSA476);Staphylococcus aure…	29.8%;29.8%;29.8%;29.8%;29.8%;29.8%;29.8%;29.8%;29.8%;29.8%;29.8%;29.8%;29.8%	31871.73;31871.73;31871.73;31871.73;31871.73;31871.73;31871.73;31871.73;31870.75;31871.73;31871.73;31870.75;31871.73	359786;359787;418127;451516;367830;93061;273036;93062;282459;282458;158879;196620;158878	3;3;3;3;3;1;3;1;3;3;1;3;3	1	16	22
TRUE	PSA / 2x	PSA	2x	10	A5ITN0;A6QHP1;A6U2H3;A7X3D5;A8Z2M2;P67325;P99149;Q2FG31;Q2FXM0;Q2YTD3;Q6G8M0;Q6GG00;Q8NW56	328.8178405761719	20741.6	5.97909	5.9790949088678556	6207.9307151204075	63.07930715120408	8.30431e-05	4.985018292281986E-06	3.995260715484619	0.3382906736261726	A5ITN0;A6QHP1;A6U2H3;A7X3D5;A8Z2M2;P67325;P99149;Q2FG31;Q2FXM0;Q2YTD3;Q6G8M0;Q6GG00;Q8NW56	Y1763_STAA9;Y1601_STAAE;Y1797_STAA2;Y1693_STAA1;Y1693_STAAT;Y1707_STAAM;Y1529_STAAN;Y1653_STAA3;Y1815_STAA8;Y1566_STAAB;Y1634_STAAS;Y1785_STAAR;Y1650_STAAW	UPF0173 metal-dependent hydrolase SaurJH9_1763;UPF0173 metal-dependent hydrolase NWMN_1601;UPF0173 metal-dependent hydrolase SaurJH1_1797;UPF0173 metal-dependent hydrolase SAHV_1693;UPF0173 metal-dependent hydrolase USA300HOU_1693;UPF0173 metal-dependent hydrolase SAV1707;UPF0173 metal-dependent hydrolase SA1529;UPF0173 metal-dependent hydrolase SAUSA300_1653;UPF0173 metal-dependent hydrolase SAO…	SaurJH9_1763;NWMN_1601;SaurJH1_1797;SAHV_1693;USA300HOU_1693;SAV1707;SA1529;SAUSA300_1653;SAOUHSC_01815;SAB1566c;SAS1634;SAR1785;MW1650	A5ITN0;A6QHP1;A6U2H3;A7X3D5;A8Z2M2;P67325;P99149;Q2FG31;Q2FXM0;Q2YTD3;Q6G8M0;Q6GG00;Q8NW56	Staphylococcus aureus (strain JH9);Staphylococcus aureus (strain Newman);Staphylococcus aureus (strain JH1);Staphylococcus aureus (strain Mu3 / ATCC 700698);Staphylococcus aureus (strain USA300 / TCH1516);Staphylococcus aureus (strain Mu50 / ATCC 700699);Staphylococcus aureus (strain N315);Staphylococcus aureus (strain USA300);Staphylococcus aureus (strain NCTC 8325 / PS 47);Staphylococcus aureus…	10.5%;10.5%;10.5%;10.5%;10.5%;10.5%;10.5%;10.5%;10.5%;10.5%;10.5%;10.5%;10.5%	25250.61;25250.61;25250.61;25250.61;25250.61;25250.61;25250.61;25250.61;25250.61;25232.58;25250.61;25322.68;25250.61	359786;426430;359787;418127;451516;158878;158879;367830;93061;273036;282459;282458;196620	3;3;3;3;3;3;1;3;1;3;3;3;3	1;1;1;1;1;1;1;1;1;1;1;1;2	5	5
TRUE	PSA / 2x	PSA	2x	12	A5ITP0;A6QHQ1;A6U2I4;A8Z2N4;Q2FG20;Q2YTH2;Q5HF56;Q6G8L0;Q6GFZ0;Q8NW47	39575.2	457773	3.53196	3.531964161717655	1056.7171010338009	11.56717101033801	2.45524e-05	1.7943791380959115E-06	2.6729202270507812	0.0621002	A5ITP0;A6QHQ1;A6U2I4;A8Z2N4;Q2FG20;Q2YTH2;Q5HF56;Q6G8L0;Q6GFZ0;Q8NW47	EZRA_STAA9;EZRA_STAAE;EZRA_STAA2;EZRA_STAAT;EZRA_STAA3;EZRA_STAAB;EZRA_STAAC;EZRA_STAAS;EZRA_STAAR;EZRA_STAAW	Septation ring formation regulator EzrA	ezrA	A5ITP0;A6QHQ1;A6U2I4;A8Z2N4;Q2FG20;Q2YTH2;Q5HF56;Q6G8L0;Q6GFZ0;Q8NW47	Staphylococcus aureus (strain JH9);Staphylococcus aureus (strain Newman);Staphylococcus aureus (strain JH1);Staphylococcus aureus (strain USA300 / TCH1516);Staphylococcus aureus (strain USA300);Staphylococcus aureus (strain bovine RF122 / ET3-1);Staphylococcus aureus (strain COL);Staphylococcus aureus (strain MSSA476);Staphylococcus aureus (strain MRSA252);Staphylococcus aureus (strain MW2)	45.4%;45.4%;45.4%;45.4%;45.4%;45.4%;45.4%;45.4%;45.4%;45.4%	66199.51;66199.51;66199.51;66199.51;66199.51;66199.51;66199.51;66199.51;66215.57;66199.51	359786;426430;359787;451516;367830;273036;93062;282459;282458;196620	3	1	31	40
TRUE	PSA / 2x	PSA	2x	12	A5ITP2;A6QHQ3;A6U2I6;A7X3F0;A8Z2N6;P66562;P66563;P66564;Q2FG18;Q2FXK6;Q2YTH0;Q5HF54;Q6G8K8	179398	3.99821e+06	4.47812	4.47812	2128.6845948069695	22.286845948069697	6.52389e-07	1.0367426827799662E-07	3.6677439212799072	0.0677247	A5ITP2;A6QHQ3;A6U2I6;A7X3F0;A8Z2N6;P66562;P66563;P66564;Q2FG18;Q2FXK6;Q2YTH0;Q5HF54;Q6G8K8	RS4_STAA9;RS4_STAAE;RS4_STAA2;RS4_STAA1;RS4_STAAT;RS4_STAAM;RS4_STAAN;RS4_STAAW;RS4_STAA3;RS4_STAA8;RS4_STAAB;RS4_STAAC;RS4_STAAS	Small ribosomal subunit protein uS4	rpsD	A5ITP2;A6QHQ3;A6U2I6;A7X3F0;A8Z2N6;P66562;P66563;P66564;Q2FG18;Q2FXK6;Q2YTH0;Q5HF54;Q6G8K8	Staphylococcus aureus (strain JH9);Staphylococcus aureus (strain Newman);Staphylococcus aureus (strain JH1);Staphylococcus aureus (strain Mu3 / ATCC 700698);Staphylococcus aureus (strain USA300 / TCH1516);Staphylococcus aureus (strain Mu50 / ATCC 700699);Staphylococcus aureus (strain N315);Staphylococcus aureus (strain MW2);Staphylococcus aureus (strain USA300);Staphylococcus aureus (strain NCTC …	61.5%;61.5%;61.5%;61.5%;61.5%;61.5%;61.5%;61.5%;61.5%;61.5%;61.5%;61.5%;61.5%	23013.37;23013.37;23013.37;23013.37;23013.37;23013.37;23013.37;23013.37;23013.37;23013.37;23013.37;23013.37;23013.37	359786;426430;359787;418127;451516;158878;158879;196620;367830;93061;273036;93062;282459	3;3;3;3;3;3;1;1;3;1;1;3;3	1	16	22
TRUE	PSA / 2x	PSA	2x	12	A5ITQ1;A6QHR2;A6U2J5;A7X3G2;A8Z2P6;Q2FG09;Q2FXJ5;Q2YTG1;Q6G8J9;Q6GFX9;Q7A0M7;Q7A537;Q99TD5	106677	900136	3.07689	3.076891842509028	743.7945927957845	8.437945927957845	1.48123e-05	1.1815276697068225E-06	2.7604613304138184	0.0514957	A5ITQ1;A6QHR2;A6U2J5;A7X3G2;A8Z2P6;Q2FG09;Q2FXJ5;Q2YTG1;Q6G8J9;Q6GFX9;Q7A0M7;Q7A537;Q99TD5	SYY_STAA9;SYY_STAAE;SYY_STAA2;SYY_STAA1;SYY_STAAT;SYY_STAA3;SYY_STAA8;SYY_STAAB;SYY_STAAS;SYY_STAAR;SYY_STAAW;SYY_STAAN;SYY_STAAM	Tyrosine--tRNA ligase	tyrS	A5ITQ1;A6QHR2;A6U2J5;A7X3G2;A8Z2P6;Q2FG09;Q2FXJ5;Q2YTG1;Q6G8J9;Q6GFX9;Q7A0M7;Q7A537;Q99TD5	Staphylococcus aureus (strain JH9);Staphylococcus aureus (strain Newman);Staphylococcus aureus (strain JH1);Staphylococcus aureus (strain Mu3 / ATCC 700698);Staphylococcus aureus (strain USA300 / TCH1516);Staphylococcus aureus (strain USA300);Staphylococcus aureus (strain NCTC 8325 / PS 47);Staphylococcus aureus (strain bovine RF122 / ET3-1);Staphylococcus aureus (strain MSSA476);Staphylococcus a…	26.4%;26.4%;26.4%;26.4%;26.4%;26.4%;26.4%;26.4%;26.4%;26.4%;26.4%;26.4%;26.4%	47597.6;47597.6;47597.6;47597.6;47597.6;47597.6;47597.6;47597.6;47597.6;47597.6;47597.6;47597.6;47597.6	359786;426430;359787;418127;451516;367830;93061;273036;282459;282458;196620;158879;158878	3;1;3;3;3;3;3;3;3;3;3;1;3	1	23	30
TRUE	PSA / 2x	PSA	2x	12	A5ITQ4;A6U2J8;A7X3G5;Q7A535;Q99TD2	62904	611332	3.28073	3.280732648090061	871.8493193345791	9.718493193345791	4.58822e-08	1.54828849794649E-08	4.9546074867248535	0.069684	A5ITQ4;A6U2J8;A7X3G5;Q7A535;Q99TD2	FTHS_STAA9;FTHS_STAA2;FTHS_STAA1;FTHS_STAAN;FTHS_STAAM	Formate--tetrahydrofolate ligase	fhs	A5ITQ4;A6U2J8;A7X3G5;Q7A535;Q99TD2	Staphylococcus aureus (strain JH9);Staphylococcus aureus (strain JH1);Staphylococcus aureus (strain Mu3 / ATCC 700698);Staphylococcus aureus (strain N315);Staphylococcus aureus (strain Mu50 / ATCC 700699)	33.7%;33.7%;33.7%;33.7%;33.7%	59871.55;59871.55;59871.55;59871.55;59871.55	359786;359787;418127;158879;158878	3;3;3;1;3	1	27	36
TRUE	PSA / 2x	PSA	2x	12	A5ITR2;A6QHS3;A6U2K6;A7X3H5;A8Z4G7;P65474;P65475;P65476;Q2FFZ8;Q2FXJ0;Q5HF34;Q6G8I7	2472.76	145504	5.87879	5.878791964217857	5784.271725644922	58.84271725644923	2.86613e-06	3.2019424284859053E-07	2.7204270362854004	0.050754504924609777	A5ITR2;A6QHS3;A6U2K6;A7X3H5;A8Z4G7;P65474;P65475;P65476;Q2FFZ8;Q2FXJ0;Q5HF34;Q6G8I7	MURC_STAA9;MURC_STAAE;MURC_STAA2;MURC_STAA1;MURC_STAAT;MURC_STAAM;MURC_STAAN;MURC_STAAW;MURC_STAA3;MURC_STAA8;MURC_STAAC;MURC_STAAS	UDP-N-acetylmuramate--L-alanine ligase	murC	A5ITR2;A6QHS3;A6U2K6;A7X3H5;A8Z4G7;P65474;P65475;P65476;Q2FFZ8;Q2FXJ0;Q5HF34;Q6G8I7	Staphylococcus aureus (strain JH9);Staphylococcus aureus (strain Newman);Staphylococcus aureus (strain JH1);Staphylococcus aureus (strain Mu3 / ATCC 700698);Staphylococcus aureus (strain USA300 / TCH1516);Staphylococcus aureus (strain Mu50 / ATCC 700699);Staphylococcus aureus (strain N315);Staphylococcus aureus (strain MW2);Staphylococcus aureus (strain USA300);Staphylococcus aureus (strain NCTC …	26.5%;26.5%;26.5%;26.5%;26.5%;26.5%;26.5%;26.5%;26.5%;26.5%;26.5%;26.5%	49174.28;49188.31;49174.28;49174.28;49188.31;49174.28;49174.28;49174.28;49188.31;49188.31;49188.31;49174.28	359786;426430;359787;418127;451516;158878;158879;196620;367830;93061;93062;282459	3;3;3;3;3;3;1;3;3;1;3;3	1	21	29
TRUE	PSA / 2x	PSA	2x	11	A5ITS0;A6U2L4	6767.1	92663.2	3.77539	3.7753867102273087	1269.3190339054374	13.693190339054375	1.06736e-05	9.051064261965437E-07	3.9593381881713867	0.13965854012662401	A5ITS0;A6U2L4	TRMB_STAA9;TRMB_STAA2	tRNA (guanine-N(7)-)-methyltransferase	trmB	A5ITS0;A6U2L4	Staphylococcus aureus (strain JH9);Staphylococcus aureus (strain JH1)	13.1%;13.1%	25289.73;25289.73	359786;359787	3	1	7	10
TRUE	PSA / 2x	PSA	2x	12	A5ITT0;A6U2M4	7556	247538	5.03388	5.033882518689371	3176.043296277745	32.76043296277745	1.58151e-05	1.2505704082872568E-06	2.5377612113952637	0.0604635	A5ITT0;A6U2M4	SYL_STAA9;SYL_STAA2	Leucine--tRNA ligase	leuS	A5ITT0;A6U2M4	Staphylococcus aureus (strain JH9);Staphylococcus aureus (strain JH1)	15.4%;15.4%	91783.95;91783.95	359786;359787	3	1	23	28
TRUE	PSA / 2x	PSA	2x	12	A5ITT7;A6U2N1;A7X3K7;P0C600;P61595;P61597;P99141;Q6G8G2	12820.1	694051	5.75856	5.758564739486971	5313.781436148937	54.13781436148937	0.000453331	2.340876782229406E-05	2.061154842376709	0.14001691523372728	A5ITT7;A6U2N1;A7X3K7;P0C600;P61595;P61597;P99141;Q6G8G2	RISB_STAA9;RISB_STAA2;RISB_STAA1;RISB_STAAU;RISB_STAAM;RISB_STAAW;RISB_STAAN;RISB_STAAS	6,7-dimethyl-8-ribityllumazine synthase;6,7-dimethyl-8-ribityllumazine synthase;6,7-dimethyl-8-ribityllumazine synthase;6,7-dimethyl-8-ribityllumazine synthase;6,7-dimethyl-8-ribityllumazine synthase;6,7-dimethyl-8-ribityllumazine synthase;6,7-dimethyl-8-ribityllumazine synthase;6,7-dimethyl-8-ribityllumazine synthase	ribH	A5ITT7;A6U2N1;A7X3K7;P0C600;P61595;P61597;P99141;Q6G8G2	Staphylococcus aureus (strain JH9);Staphylococcus aureus (strain JH1);Staphylococcus aureus (strain Mu3 / ATCC 700698);Staphylococcus aureus;Staphylococcus aureus (strain Mu50 / ATCC 700699);Staphylococcus aureus (strain MW2);Staphylococcus aureus (strain N315);Staphylococcus aureus (strain MSSA476)	37%;37%;37%;37%;37%;37%;37%;37%	16409.84;16409.84;16409.84;16409.84;16409.84;16409.84;16409.84;16409.84	359786;359787;418127;1280;158878;196620;158879;282459	3;3;3;3;3;3;1;3	1	7	8
TRUE	PSA / 2x	PSA	2x	12	A5ITV6;A6U2Q1;A7X3N2;P66766;P66767;Q6GFR6	11569.6	218107	4.23663	4.236626979036284	1785.175561446844	18.85175561446844	0.000237737	1.2815658213137235E-05	2.098684787750244	0.0879824	A5ITV6;A6U2Q1;A7X3N2;P66766;P66767;Q6GFR6	METK_STAA9;METK_STAA2;METK_STAA1;METK_STAAM;METK_STAAN;METK_STAAR	S-adenosylmethionine synthase	metK	A5ITV6;A6U2Q1;A7X3N2;P66766;P66767;Q6GFR6	Staphylococcus aureus (strain JH9);Staphylococcus aureus (strain JH1);Staphylococcus aureus (strain Mu3 / ATCC 700698);Staphylococcus aureus (strain Mu50 / ATCC 700699);Staphylococcus aureus (strain N315);Staphylococcus aureus (strain MRSA252)	23.1%;23.1%;23.1%;23.1%;23.1%;23.2%	43790.33;43790.33;43790.33;43790.33;43790.33;43627.16	359786;359787;418127;158878;158879;282458	3;3;3;3;1;3	1	14	19
TRUE	PSA / 2x	PSA	2x	12	A5ITV7;A6QHX1;A6U2Q2;A7X3N3;A8Z4L3;P0A0B3;P0C1S4;P99128;Q2FFV5;Q2G1W2;Q5HEY8;Q6G8E2;Q8NVZ8	53280.8	310354	2.54223	2.542225511182602	482.4868624268561	5.824868624268561	0.000399103	2.0805097266207612E-05	2.32949	0.0920585	A5ITV7;A6QHX1;A6U2Q2;A7X3N3;A8Z4L3;P0A0B3;P0C1S4;P99128;Q2FFV5;Q2G1W2;Q5HEY8;Q6G8E2;Q8NVZ8	PCKA_STAA9;PCKA_STAAE;PCKA_STAA2;PCKA_STAA1;PCKA_STAAT;PCKA_STAAM;PCKA_STAAU;PCKA_STAAN;PCKA_STAA3;PCKA_STAA8;PCKA_STAAC;PCKA_STAAS;PCKA_STAAW	Phosphoenolpyruvate carboxykinase (ATP)	pckA	A5ITV7;A6QHX1;A6U2Q2;A7X3N3;A8Z4L3;P0A0B3;P0C1S4;P99128;Q2FFV5;Q2G1W2;Q5HEY8;Q6G8E2;Q8NVZ8	Staphylococcus aureus (strain JH9);Staphylococcus aureus (strain Newman);Staphylococcus aureus (strain JH1);Staphylococcus aureus (strain Mu3 / ATCC 700698);Staphylococcus aureus (strain USA300 / TCH1516);Staphylococcus aureus (strain Mu50 / ATCC 700699);Staphylococcus aureus;Staphylococcus aureus (strain N315);Staphylococcus aureus (strain USA300);Staphylococcus aureus (strain NCTC 8325 / PS 47)…	33.6%;33.6%;33.6%;33.6%;33.6%;33.6%;33.6%;33.6%;33.6%;33.6%;33.6%;33.6%;33.6%	59377.36;59377.36;59377.36;59377.36;59377.36;59377.36;59377.36;59377.36;59377.36;59377.36;59377.36;59376.42;59376.42	359786;426430;359787;418127;451516;158878;1280;158879;367830;93061;93062;282459;196620	3;3;3;3;3;3;3;1;3;3;3;3;3	1	25	30
TRUE	PSA / 2x	PSA	2x	12	A5ITW2;A6U2Q7;A7X3P0;P63525;P63526	1599.49	36220.3	4.50111	4.501114490225944	2164.490356125208	22.644903561252082	5.38558e-07	8.86782113691301E-08	3.88558	0.0799419	A5ITW2;A6U2Q7;A7X3P0;P63525;P63526	MENE_STAA9;MENE_STAA2;MENE_STAA1;MENE_STAAM;MENE_STAAN	2-succinylbenzoate--CoA ligase	menE	A5ITW2;A6U2Q7;A7X3P0;P63525;P63526	Staphylococcus aureus (strain JH9);Staphylococcus aureus (strain JH1);Staphylococcus aureus (strain Mu3 / ATCC 700698);Staphylococcus aureus (strain Mu50 / ATCC 700699);Staphylococcus aureus (strain N315)	2.2%;2.2%;2.2%;2.2%;2.2%	55357.21;55357.21;55357.21;55357.21;55357.21	359786;359787;418127;158878;158879	3;3;3;3;1	1	11	11
TRUE	PSA / 2x	PSA	2x	12	A5ITZ9;A6QI15;A6U2T7;A7X3T8;A8YY02;P67419;P67420;P67421;Q2FFR2;Q2FXA3;Q5HEU2;Q6G8A2	6808.91	55673.2	3.03149	3.0314874906242255	717.6523064619486	8.176523064619486	1.42408e-05	1.1459724925036298E-06	4.487123012542725	0.15086626018591717	A5ITZ9;A6QI15;A6U2T7;A7X3T8;A8YY02;P67419;P67420;P67421;Q2FFR2;Q2FXA3;Q5HEU2;Q6G8A2	DCUP_STAA9;DCUP_STAAE;DCUP_STAA2;DCUP_STAA1;DCUP_STAAT;DCUP_STAAM;DCUP_STAAN;DCUP_STAAW;DCUP_STAA3;DCUP_STAA8;DCUP_STAAC;DCUP_STAAS	Uroporphyrinogen decarboxylase	hemE	A5ITZ9;A6QI15;A6U2T7;A7X3T8;A8YY02;P67419;P67420;P67421;Q2FFR2;Q2FXA3;Q5HEU2;Q6G8A2	Staphylococcus aureus (strain JH9);Staphylococcus aureus (strain Newman);Staphylococcus aureus (strain JH1);Staphylococcus aureus (strain Mu3 / ATCC 700698);Staphylococcus aureus (strain USA300 / TCH1516);Staphylococcus aureus (strain Mu50 / ATCC 700699);Staphylococcus aureus (strain N315);Staphylococcus aureus (strain MW2);Staphylococcus aureus (strain USA300);Staphylococcus aureus (strain NCTC …	13%;13%;13%;13%;13%;13%;13%;13%;13%;13%;13%;13%	39352.34;39352.34;39352.34;39352.34;39280.28;39352.34;39352.34;39352.34;39352.34;39352.34;39352.34;39352.34	359786;426430;359787;418127;451516;158878;158879;196620;367830;93061;93062;282459	3;3;3;3;3;3;1;3;3;3;3;3	1	16	21
TRUE	PSA / 2x	PSA	2x	12	A5IU10;A6QI27;A6U2U8;A7X3V3;A8YY15;Q2FFQ0;Q2FXA0;Q2YTZ2;Q5HET0;Q6G890;Q6GFL1;Q7A0K2;Q7A4V3;Q99T33	534579	1477695	1.46687	1.4668734542329642	176.42219391334115	2.7642219391334115	1.44237e-05	1.155020706349908E-06	4.563818454742432	0.10310458562223876	A5IU10;A6QI27;A6U2U8;A7X3V3;A8YY15;Q2FFQ0;Q2FXA0;Q2YTZ2;Q5HET0;Q6G890;Q6GFL1;Q7A0K2;Q7A4V3;Q99T33	Y1898_STAA9;Y1737_STAAE;Y1932_STAA2;Y1830_STAA1;Y1838_STAAT;Y1795_STAA3;Y1977_STAA8;Y1778_STAAB;Y1902_STAAC;Y1766_STAAS;Y1936_STAAR;Y1786_STAAW;Y1663_STAAN;Y1845_STAAM	UPF0342 protein SaurJH9_1898;UPF0342 protein NWMN_1737;UPF0342 protein SaurJH1_1932;UPF0342 protein SAHV_1830;UPF0342 protein USA300HOU_1838;UPF0342 protein SAUSA300_1795;UPF0342 protein SAOUHSC_01977;UPF0342 protein SAB1778c;UPF0342 protein SACOL1902;UPF0342 protein SAS1766;UPF0342 protein SAR1936;UPF0342 protein MW1786;UPF0342 protein SA1663;UPF0342 protein SAV1845	SaurJH9_1898;NWMN_1737;SaurJH1_1932;SAHV_1830;USA300HOU_1838;SAUSA300_1795;SAOUHSC_01977;SAB1778c;SACOL1902;SAS1766;SAR1936;MW1786;SA1663;SAV1845	A5IU10;A6QI27;A6U2U8;A7X3V3;A8YY15;Q2FFQ0;Q2FXA0;Q2YTZ2;Q5HET0;Q6G890;Q6GFL1;Q7A0K2;Q7A4V3;Q99T33	Staphylococcus aureus (strain JH9);Staphylococcus aureus (strain Newman);Staphylococcus aureus (strain JH1);Staphylococcus aureus (strain Mu3 / ATCC 700698);Staphylococcus aureus (strain USA300 / TCH1516);Staphylococcus aureus (strain USA300);Staphylococcus aureus (strain NCTC 8325 / PS 47);Staphylococcus aureus (strain bovine RF122 / ET3-1);Staphylococcus aureus (strain COL);Staphylococcus aureu…	71.9%;71.9%;71.9%;71.9%;71.9%;71.9%;71.9%;71.9%;71.9%;71.9%;71.9%;71.9%;71.9%;71.9%	13309.77;13309.77;13309.77;13309.77;13309.77;13309.77;13309.77;13309.77;13309.77;13309.77;13309.77;13309.77;13309.77;13309.77	359786;426430;359787;418127;451516;367830;93061;273036;93062;282459;282458;196620;158879;158878	3;3;3;3;3;3;3;3;3;3;3;3;1;3	1	10	15
TRUE	PSA / 2x	PSA	2x	12	A5IU30;A6U2W8;A7X3X9;Q7A4T5;Q99T15	15257.1	143050	3.22897	3.228973224669027	837.6004256219608	9.376004256219607	2.32532e-08	9.746587088507621E-09	5.374336242675781	0.0808648	A5IU30;A6U2W8;A7X3X9;Q7A4T5;Q99T15	GSA2_STAA9;GSA2_STAA2;GSA2_STAA1;GSA2_STAAN;GSA2_STAAM	Glutamate-1-semialdehyde 2,1-aminomutase 2;Glutamate-1-semialdehyde 2,1-aminomutase 2;Glutamate-1-semialdehyde 2,1-aminomutase 2;Glutamate-1-semialdehyde 2,1-aminomutase 2;Glutamate-1-semialdehyde 2,1-aminomutase 2	hemL2	A5IU30;A6U2W8;A7X3X9;Q7A4T5;Q99T15	Staphylococcus aureus (strain JH9);Staphylococcus aureus (strain JH1);Staphylococcus aureus (strain Mu3 / ATCC 700698);Staphylococcus aureus (strain N315);Staphylococcus aureus (strain Mu50 / ATCC 700699)	17.5%;17.5%;17.5%;17.5%;17.5%	46726;46726;46726;46726;46726	359786;359787;418127;158879;158878	3;3;3;1;3	1	16	26
TRUE	PSA / 2x	PSA	2x	12	A5IU64;A6QIC6;A6U302;A7X424;A8Z2R1;Q2FFJ7;Q2FWZ2;Q2YU29;Q5HEM4;Q6G835;Q6GFF9;Q7A0H3;Q7A4Q8;Q99SY8	3389.509033203125	69202.8	4.35168	4.351682288589392	1941.6763610776559	20.41676361077656	6.99081e-05	4.313366715969122E-06	2.897878408432007	0.10958999214700546	A5IU64;A6QIC6;A6U302;A7X424;A8Z2R1;Q2FFJ7;Q2FWZ2;Q2YU29;Q5HEM4;Q6G835;Q6GFF9;Q7A0H3;Q7A4Q8;Q99SY8	DAGK_STAA9;DAGK_STAAE;DAGK_STAA2;DAGK_STAA1;DAGK_STAAT;DAGK_STAA3;DAGK_STAA8;DAGK_STAAB;DAGK_STAAC;DAGK_STAAS;DAGK_STAAR;DAGK_STAAW;DAGK_STAAN;DAGK_STAAM	Diacylglycerol kinase	dagK	A5IU64;A6QIC6;A6U302;A7X424;A8Z2R1;Q2FFJ7;Q2FWZ2;Q2YU29;Q5HEM4;Q6G835;Q6GFF9;Q7A0H3;Q7A4Q8;Q99SY8	Staphylococcus aureus (strain JH9);Staphylococcus aureus (strain Newman);Staphylococcus aureus (strain JH1);Staphylococcus aureus (strain Mu3 / ATCC 700698);Staphylococcus aureus (strain USA300 / TCH1516);Staphylococcus aureus (strain USA300);Staphylococcus aureus (strain NCTC 8325 / PS 47);Staphylococcus aureus (strain bovine RF122 / ET3-1);Staphylococcus aureus (strain COL);Staphylococcus aureu…	20%;20%;20%;20%;20%;20%;20%;20%;20%;20%;20%;20%;20%;20%	34886.82;34886.82;34886.82;34886.82;34886.82;34886.82;34886.82;34840.74;34886.82;34886.82;34901.79;34886.82;34886.82;34886.82	359786;426430;359787;418127;451516;367830;93061;273036;93062;282459;282458;196620;158879;158878	3;3;3;3;3;3;3;3;3;3;1;3;3;3	1	13	17
TRUE	PSA / 2x	PSA	2x	12	A5IU67;A6U305;A7X427;P63488;P63489;Q6G833;Q8NVT3	37809.1	757834	4.32508	4.325077169866693	1904.3703128506259	20.04370312850626	8.18798e-07	1.2215650380150246E-07	3.2487568855285645	0.0494697	A5IU67;A6U305;A7X427;P63488;P63489;Q6G833;Q8NVT3	GATA_STAA9;GATA_STAA2;GATA_STAA1;GATA_STAAM;GATA_STAAN;GATA_STAAS;GATA_STAAW	Glutamyl-tRNA(Gln) amidotransferase subunit A	gatA	A5IU67;A6U305;A7X427;P63488;P63489;Q6G833;Q8NVT3	Staphylococcus aureus (strain JH9);Staphylococcus aureus (strain JH1);Staphylococcus aureus (strain Mu3 / ATCC 700698);Staphylococcus aureus (strain Mu50 / ATCC 700699);Staphylococcus aureus (strain N315);Staphylococcus aureus (strain MSSA476);Staphylococcus aureus (strain MW2)	36.1%;36.1%;36.1%;36.1%;36.1%;36.1%;36.1%	52834.91;52834.91;52800.9;52800.9;52800.9;52834.91;52834.91	359786;359787;418127;158878;158879;282459;196620	3;3;3;1;1;3;3	1	21	28
TRUE	PSA / 2x	PSA	2x	12	A5IU68;A6U306;A7X428;A8Z2R5;P68807;P68808;P68809;P68810;Q2FFJ4;Q2FWY8;Q2YU75;Q5HEM1;Q6G832;Q6GFF6	456020	387213	-0.23597	0.2359703314890172	-15.0886	0.8491137079890418	0.142863	0.00606354	3.5451507568359375	0.063828	A5IU68;A6U306;A7X428;A8Z2R5;P68807;P68808;P68809;P68810;Q2FFJ4;Q2FWY8;Q2YU75;Q5HEM1;Q6G832;Q6GFF6	GATC_STAA9;GATC_STAA2;GATC_STAA1;GATC_STAAT;GATC_STAAM;GATC_STAAN;GATC_STAAU;GATC_STAAW;GATC_STAA3;GATC_STAA8;GATC_STAAB;GATC_STAAC;GATC_STAAS;GATC_STAAR	Aspartyl/glutamyl-tRNA(Asn/Gln) amidotransferase subunit C	gatC	A5IU68;A6U306;A7X428;A8Z2R5;P68807;P68808;P68809;P68810;Q2FFJ4;Q2FWY8;Q2YU75;Q5HEM1;Q6G832;Q6GFF6	Staphylococcus aureus (strain JH9);Staphylococcus aureus (strain JH1);Staphylococcus aureus (strain Mu3 / ATCC 700698);Staphylococcus aureus (strain USA300 / TCH1516);Staphylococcus aureus (strain Mu50 / ATCC 700699);Staphylococcus aureus (strain N315);Staphylococcus aureus;Staphylococcus aureus (strain MW2);Staphylococcus aureus (strain USA300);Staphylococcus aureus (strain NCTC 8325 / PS 47);St…	31%;31%;31%;31%;31%;31%;31%;31%;31%;31%;31%;31%;31%;31%	11267.52;11267.52;11267.52;11267.52;11267.52;11267.52;11267.52;11267.52;11267.52;11267.52;11267.52;11267.52;11267.52;11267.52	359786;359787;418127;451516;158878;158879;1280;196620;367830;93061;273036;93062;282459;282458	3;3;3;3;1;1;3;3;3;3;3;3;3;3	1	5	7
TRUE	PSA / 2x	PSA	2x	12	A5IU71;A6U309;A7X432;Q7A4Q5;Q99SY3	17918.9	192565	3.42579	3.425789322579055	974.6457980975309	10.74645798097531	5.77636e-06	5.559409886079212E-07	2.8954849243164062	0.050435233590279197	A5IU71;A6U309;A7X432;Q7A4Q5;Q99SY3	DNLJ_STAA9;DNLJ_STAA2;DNLJ_STAA1;DNLJ_STAAN;DNLJ_STAAM	DNA ligase	ligA	A5IU71;A6U309;A7X432;Q7A4Q5;Q99SY3	Staphylococcus aureus (strain JH9);Staphylococcus aureus (strain JH1);Staphylococcus aureus (strain Mu3 / ATCC 700698);Staphylococcus aureus (strain N315);Staphylococcus aureus (strain Mu50 / ATCC 700699)	26.8%;26.8%;26.8%;26.8%;26.8%	75095.07;75095.07;75095.07;75095.07;75095.07	359786;359787;418127;158879;158878	3	1	39	47
TRUE	PSA / 2x	PSA	2x	12	A5IU80;A6U318;A7X442;P65506;P65507;P99150;Q6G820	4116.22	202988	5.62393	5.6239320339448176	4831.422766330076	49.31422766330076	3.49098e-06	3.761637139438204E-07	3.49443	0.10703211288945144	A5IU80;A6U318;A7X442;P65506;P65507;P99150;Q6G820	NADE_STAA9;NADE_STAA2;NADE_STAA1;NADE_STAAM;NADE_STAAW;NADE_STAAN;NADE_STAAS	NH(3)-dependent NAD(+) synthetase	nadE	A5IU80;A6U318;A7X442;P65506;P65507;P99150;Q6G820	Staphylococcus aureus (strain JH9);Staphylococcus aureus (strain JH1);Staphylococcus aureus (strain Mu3 / ATCC 700698);Staphylococcus aureus (strain Mu50 / ATCC 700699);Staphylococcus aureus (strain MW2);Staphylococcus aureus (strain N315);Staphylococcus aureus (strain MSSA476)	28.6%;28.6%;28.6%;28.6%;28.6%;28.6%;28.6%	30682.82;30682.82;30682.82;30682.82;30682.82;30682.82;30682.82	359786;359787;418127;158878;196620;158879;282459	3;3;3;3;3;1;3	1	17	22
TRUE	PSA / 2x	PSA	2x	12	A5IU87;A6U325;A7X451;A8Z2T4;P65752;P65753;P65754;Q2FFH6;Q2FWY1;Q2YU53;Q5HEK1;Q6G813;Q6GFD7	99008.3	1.57494e+06	3.99161	3.99161	1490.719210672087	15.90719210672087	1.68602e-07	3.637283544918974E-08	3.860816478729248	0.0514078	A5IU87;A6U325;A7X451;A8Z2T4;P65752;P65753;P65754;Q2FFH6;Q2FWY1;Q2YU53;Q5HEK1;Q6G813;Q6GFD7	PPAC_STAA9;PPAC_STAA2;PPAC_STAA1;PPAC_STAAT;PPAC_STAAM;PPAC_STAAN;PPAC_STAAW;PPAC_STAA3;PPAC_STAA8;PPAC_STAAB;PPAC_STAAC;PPAC_STAAS;PPAC_STAAR	Probable manganese-dependent inorganic pyrophosphatase	ppaC	A5IU87;A6U325;A7X451;A8Z2T4;P65752;P65753;P65754;Q2FFH6;Q2FWY1;Q2YU53;Q5HEK1;Q6G813;Q6GFD7	Staphylococcus aureus (strain JH9);Staphylococcus aureus (strain JH1);Staphylococcus aureus (strain Mu3 / ATCC 700698);Staphylococcus aureus (strain USA300 / TCH1516);Staphylococcus aureus (strain Mu50 / ATCC 700699);Staphylococcus aureus (strain N315);Staphylococcus aureus (strain MW2);Staphylococcus aureus (strain USA300);Staphylococcus aureus (strain NCTC 8325 / PS 47);Staphylococcus aureus (s…	44.3%;44.3%;44.3%;44.3%;44.3%;44.3%;44.3%;44.3%;44.3%;44.3%;44.3%;44.3%;44.3%	34068.81;34068.81;34068.81;34068.81;34068.81;34068.81;34068.81;34068.81;34068.81;34068.81;34068.81;34068.81;34068.81	359786;359787;418127;451516;158878;158879;196620;367830;93061;273036;93062;282459;282458	3;3;3;3;1;1;3;3;3;3;3;3;3	1;1;1;1;1;1;1;1;1;1;1;2;2	14	20
TRUE	PSA / 2x	PSA	2x	12	A5IUH6;A6QIM7;A6U3B5;A7X4J1;A8Z4T2;P63766;P63767;P99083;Q2FF95;Q2YUD8;Q5HEH2;Q6G7S8	83402.5	676113	3.0191	3.019100643372164	710.662	8.10662	2.27508e-07	4.633962979236592E-08	5.100194454193115	0.0906415	A5IUH6;A6QIM7;A6U3B5;A7X4J1;A8Z4T2;P63766;P63767;P99083;Q2FF95;Q2YUD8;Q5HEH2;Q6G7S8	CH60_STAA9;CH60_STAAE;CH60_STAA2;CH60_STAA1;CH60_STAAT;CH60_STAAM;CH60_STAAW;CH60_STAAN;CH60_STAA3;CH60_STAAB;CH60_STAAC;CH60_STAAS	Chaperonin GroEL	groEL	A5IUH6;A6QIM7;A6U3B5;A7X4J1;A8Z4T2;P63766;P63767;P99083;Q2FF95;Q2YUD8;Q5HEH2;Q6G7S8	Staphylococcus aureus (strain JH9);Staphylococcus aureus (strain Newman);Staphylococcus aureus (strain JH1);Staphylococcus aureus (strain Mu3 / ATCC 700698);Staphylococcus aureus (strain USA300 / TCH1516);Staphylococcus aureus (strain Mu50 / ATCC 700699);Staphylococcus aureus (strain MW2);Staphylococcus aureus (strain N315);Staphylococcus aureus (strain USA300);Staphylococcus aureus (strain bovin…	39.8%;39.8%;39.8%;39.8%;39.8%;39.8%;39.8%;39.8%;39.8%;39.8%;39.8%;39.8%	57572.2;57630.23;57572.2;57572.2;57630.23;57572.2;57572.2;57572.2;57630.23;57573.18;57630.23;57572.2	359786;426430;359787;418127;451516;158878;196620;158879;367830;273036;93062;282459	3;3;3;3;3;3;3;1;3;3;3;3	1	27	32
TRUE	PSA / 2x	PSA	2x	12	A5IUH7;A6QIM8;A6U3B6;A7X4J3;A8Z4T3;P0A012;P0A013;P0A014;P99104;Q2FF94;Q2FWN3;Q2YUD7;Q5HEH1;Q6G7S7;Q6GF42	97676.4	210662	1.10885	1.1088519836151907	115.67395767255269	2.156739576725527	8.88089e-07	1.293485942916096E-07	6.8905839920043945	0.0861405	A5IUH7;A6QIM8;A6U3B6;A7X4J3;A8Z4T3;P0A012;P0A013;P0A014;P99104;Q2FF94;Q2FWN3;Q2YUD7;Q5HEH1;Q6G7S7;Q6GF42	CH10_STAA9;CH10_STAAE;CH10_STAA2;CH10_STAA1;CH10_STAAT;CH10_STAAM;CH10_STAAW;CH10_STAAU;CH10_STAAN;CH10_STAA3;CH10_STAA8;CH10_STAAB;CH10_STAAC;CH10_STAAS;CH10_STAAR	Co-chaperonin GroES	groES	A5IUH7;A6QIM8;A6U3B6;A7X4J3;A8Z4T3;P0A012;P0A013;P0A014;P99104;Q2FF94;Q2FWN3;Q2YUD7;Q5HEH1;Q6G7S7;Q6GF42	Staphylococcus aureus (strain JH9);Staphylococcus aureus (strain Newman);Staphylococcus aureus (strain JH1);Staphylococcus aureus (strain Mu3 / ATCC 700698);Staphylococcus aureus (strain USA300 / TCH1516);Staphylococcus aureus (strain Mu50 / ATCC 700699);Staphylococcus aureus (strain MW2);Staphylococcus aureus;Staphylococcus aureus (strain N315);Staphylococcus aureus (strain USA300);Staphylococcu…	44.7%;44.7%;44.7%;44.7%;44.7%;44.7%;44.7%;44.7%;44.7%;44.7%;44.7%;44.7%;44.7%;44.7%;44.7%	10415.79;10415.79;10415.79;10415.79;10415.79;10415.79;10415.79;10415.79;10415.79;10415.79;10415.79;10415.79;10415.79;10415.79;10415.79	359786;426430;359787;418127;451516;158878;196620;1280;158879;367830;93061;273036;93062;282459;282458	3;3;3;3;3;3;3;1;1;3;3;3;3;3;3	1	4	5
TRUE	PSA / 2x	PSA	2x	12	A5IUJ2;A6QIP3;A6U3D1;A7X4L6;P60385;P60386;P60387;Q2FF78;Q2FWL6;Q5HEF5;Q6G7R1;Q6GF26	1202.612060546875	121219	6.6553	6.655297170676069	9979.618116408801	100.79618116408801	6.62788e-05	4.1173201064580325E-06	2.141472339630127	0.0729557	A5IUJ2;A6QIP3;A6U3D1;A7X4L6;P60385;P60386;P60387;Q2FF78;Q2FWL6;Q5HEF5;Q6G7R1;Q6GF26	REX_STAA9;REX_STAAE;REX_STAA2;REX_STAA1;REX_STAAM;REX_STAAN;REX_STAAW;REX_STAA3;REX_STAA8;REX_STAAC;REX_STAAS;REX_STAAR	Redox-sensing transcriptional repressor Rex	rex	A5IUJ2;A6QIP3;A6U3D1;A7X4L6;P60385;P60386;P60387;Q2FF78;Q2FWL6;Q5HEF5;Q6G7R1;Q6GF26	Staphylococcus aureus (strain JH9);Staphylococcus aureus (strain Newman);Staphylococcus aureus (strain JH1);Staphylococcus aureus (strain Mu3 / ATCC 700698);Staphylococcus aureus (strain Mu50 / ATCC 700699);Staphylococcus aureus (strain N315);Staphylococcus aureus (strain MW2);Staphylococcus aureus (strain USA300);Staphylococcus aureus (strain NCTC 8325 / PS 47);Staphylococcus aureus (strain COL)…	11.8%;11.8%;11.8%;11.8%;11.8%;11.8%;11.8%;11.8%;11.8%;11.8%;11.8%;11.8%	23599.11;23599.11;23599.11;23599.11;23599.11;23599.11;23599.11;23599.11;23599.11;23599.11;23599.11;23599.11	359786;426430;359787;418127;158878;158879;196620;367830;93061;93062;282459;282458	3	1	11	14
TRUE	PSA / 2x	PSA	2x	12	A5IUJ5;A6QIP6;A6U3D4;A8Z4V2;Q2FF75;Q2FWL2;Q5HEF2;Q6G7Q8;Q8NVJ5	5040.1	88000.1	4.12598	4.125979686226009	1645.9976187085417	17.459976187085417	3.87735e-10	7.225966014665379E-10	5.631107807159424	0.0523768	A5IUJ5;A6QIP6;A6U3D4;A8Z4V2;Q2FF75;Q2FWL2;Q5HEF2;Q6G7Q8;Q8NVJ5	TSAD_STAA9;TSAD_STAAE;TSAD_STAA2;TSAD_STAAT;TSAD_STAA3;TSAD_STAA8;TSAD_STAAC;TSAD_STAAS;TSAD_STAAW	tRNA N6-adenosine threonylcarbamoyltransferase	tsaD	A5IUJ5;A6QIP6;A6U3D4;A8Z4V2;Q2FF75;Q2FWL2;Q5HEF2;Q6G7Q8;Q8NVJ5	Staphylococcus aureus (strain JH9);Staphylococcus aureus (strain Newman);Staphylococcus aureus (strain JH1);Staphylococcus aureus (strain USA300 / TCH1516);Staphylococcus aureus (strain USA300);Staphylococcus aureus (strain NCTC 8325 / PS 47);Staphylococcus aureus (strain COL);Staphylococcus aureus (strain MSSA476);Staphylococcus aureus (strain MW2)	24.9%;24.9%;24.9%;24.9%;24.9%;24.9%;24.9%;24.9%;24.9%	36938.81;36818.65;36938.81;36818.65;36818.65;36818.65;36818.65;36938.8;36938.8	359786;426430;359787;451516;367830;93061;93062;282459;196620	3;3;3;3;3;1;3;3;3	1	12	14
TRUE	PSA / 2x	PSA	2x	12	A5IUL1;A6QIR1;A6U3F0;A7X4P1;A8Z4W8;P0A0H6;P0A0H7;Q2FF59;Q2FWJ3;Q2YUI8;Q5HED6;Q6GF08	16054	245777	3.93634	3.936344140706561	1430.9381996380016	15.309381996380017	3.71642e-05	2.5185654676396332E-06	2.4716644287109375	0.0615129	A5IUL1;A6QIR1;A6U3F0;A7X4P1;A8Z4W8;P0A0H6;P0A0H7;Q2FF59;Q2FWJ3;Q2YUI8;Q5HED6;Q6GF08	RSBW_STAA9;RSBW_STAAE;RSBW_STAA2;RSBW_STAA1;RSBW_STAAT;RSBW_STAAM;RSBW_STAAN;RSBW_STAA3;RSBW_STAA8;RSBW_STAAB;RSBW_STAAC;RSBW_STAAR	Serine-protein kinase RsbW	rsbW	A5IUL1;A6QIR1;A6U3F0;A7X4P1;A8Z4W8;P0A0H6;P0A0H7;Q2FF59;Q2FWJ3;Q2YUI8;Q5HED6;Q6GF08	Staphylococcus aureus (strain JH9);Staphylococcus aureus (strain Newman);Staphylococcus aureus (strain JH1);Staphylococcus aureus (strain Mu3 / ATCC 700698);Staphylococcus aureus (strain USA300 / TCH1516);Staphylococcus aureus (strain Mu50 / ATCC 700699);Staphylococcus aureus (strain N315);Staphylococcus aureus (strain USA300);Staphylococcus aureus (strain NCTC 8325 / PS 47);Staphylococcus aureus…	50.3%;50.3%;50.3%;50.3%;50.3%;50.3%;50.3%;50.3%;50.3%;50.3%;50.3%;50.3%	17921.26;17921.26;17921.26;17921.26;17921.26;17921.26;17921.26;17921.26;17921.26;17935.33;17921.26;17935.33	359786;426430;359787;418127;451516;158878;158879;367830;93061;273036;93062;282458	3;3;3;3;3;3;1;3;3;3;3;3	1;1;1;1;1;1;1;1;2;1;1;1	9	12
TRUE	PSA / 2x	PSA	2x	12	A5IUM9;A6QIS7;A6U3G9;A7X4R6;A8Z4Y6;P63891;P63892;Q2FF43;Q2FWH3;Q2YUH1;Q5HEB7	11564.1	358263	4.95329	4.953293677922984	2998.0610694590973	30.980610694590972	1.54345e-06	2.0217764177783038E-07	3.4870312213897705	0.0775042	A5IUM9;A6QIS7;A6U3G9;A7X4R6;A8Z4Y6;P63891;P63892;Q2FF43;Q2FWH3;Q2YUH1;Q5HEB7	DDL_STAA9;DDL_STAAE;DDL_STAA2;DDL_STAA1;DDL_STAAT;DDL_STAAM;DDL_STAAN;DDL_STAA3;DDL_STAA8;DDL_STAAB;DDL_STAAC	D-alanine--D-alanine ligase	ddl	A5IUM9;A6QIS7;A6U3G9;A7X4R6;A8Z4Y6;P63891;P63892;Q2FF43;Q2FWH3;Q2YUH1;Q5HEB7	Staphylococcus aureus (strain JH9);Staphylococcus aureus (strain Newman);Staphylococcus aureus (strain JH1);Staphylococcus aureus (strain Mu3 / ATCC 700698);Staphylococcus aureus (strain USA300 / TCH1516);Staphylococcus aureus (strain Mu50 / ATCC 700699);Staphylococcus aureus (strain N315);Staphylococcus aureus (strain USA300);Staphylococcus aureus (strain NCTC 8325 / PS 47);Staphylococcus aureus…	42.4%;42.4%;42.4%;42.4%;42.4%;42.4%;42.4%;42.4%;42.4%;42.4%;42.4%	40230.58;40230.58;40230.58;40230.58;40230.58;40230.58;40230.58;40230.58;40230.58;40230.58;40230.58	359786;426430;359787;418127;451516;158878;158879;367830;93061;273036;93062	3;3;3;3;3;3;1;3;1;3;1	1	18	20
TRUE	PSA / 2x	PSA	2x	12	A5IUN6;A6QIT4;A6U3H6;A7X4S6;P65628;P65629;P65630;Q2FF36;Q2FWG4;Q2YUI9;Q5HEA9;Q6G7M0;Q6GEY5	8224.72	145759	4.14748	4.147475069893962	1672.2068150339908	17.722068150339908	1.65905e-07	3.637283544918974E-08	3.617255210876465	0.0414073	A5IUN6;A6QIT4;A6U3H6;A7X4S6;P65628;P65629;P65630;Q2FF36;Q2FWG4;Q2YUI9;Q5HEA9;Q6G7M0;Q6GEY5	YIDC_STAA9;YIDC_STAAE;YIDC_STAA2;YIDC_STAA1;YIDC_STAAM;YIDC_STAAN;YIDC_STAAW;YIDC_STAA3;YIDC_STAA8;YIDC_STAAB;YIDC_STAAC;YIDC_STAAS;YIDC_STAAR	Membrane protein insertase YidC	yidC	A5IUN6;A6QIT4;A6U3H6;A7X4S6;P65628;P65629;P65630;Q2FF36;Q2FWG4;Q2YUI9;Q5HEA9;Q6G7M0;Q6GEY5	Staphylococcus aureus (strain JH9);Staphylococcus aureus (strain Newman);Staphylococcus aureus (strain JH1);Staphylococcus aureus (strain Mu3 / ATCC 700698);Staphylococcus aureus (strain Mu50 / ATCC 700699);Staphylococcus aureus (strain N315);Staphylococcus aureus (strain MW2);Staphylococcus aureus (strain USA300);Staphylococcus aureus (strain NCTC 8325 / PS 47);Staphylococcus aureus (strain bovi…	10.3%;10.3%;10.3%;10.3%;10.3%;10.3%;10.3%;10.3%;10.3%;10.3%;10.3%;10.3%;10.3%	33581.12;33581.12;33581.12;33581.12;33581.12;33581.12;33581.12;33581.12;33581.12;33581.12;33581.12;33581.12;33611.14	359786;426430;359787;418127;158878;158879;196620;367830;93061;273036;93062;282459;282458	3;3;3;3;3;1;3;3;3;3;3;3;3	1	7	11
TRUE	PSA / 2x	PSA	2x	12	A5IUN7;A6QIT5;A6U3H7;A7X4S8;P66918;P66919;Q2FF35;Q2FWG3;Q5HEA8;Q6G7L9;Q8NVH5	4689.12	61512.9	3.7135	3.7135003979162557	1211.8222981033953	13.118222981033952	1.84058e-07	3.9100455268592945E-08	4.317081928253174	0.0651131	A5IUN7;A6QIT5;A6U3H7;A7X4S8;P66918;P66919;Q2FF35;Q2FWG3;Q5HEA8;Q6G7L9;Q8NVH5	THIE_STAA9;THIE_STAAE;THIE_STAA2;THIE_STAA1;THIE_STAAM;THIE_STAAN;THIE_STAA3;THIE_STAA8;THIE_STAAC;THIE_STAAS;THIE_STAAW	Thiamine-phosphate synthase	thiE	A5IUN7;A6QIT5;A6U3H7;A7X4S8;P66918;P66919;Q2FF35;Q2FWG3;Q5HEA8;Q6G7L9;Q8NVH5	Staphylococcus aureus (strain JH9);Staphylococcus aureus (strain Newman);Staphylococcus aureus (strain JH1);Staphylococcus aureus (strain Mu3 / ATCC 700698);Staphylococcus aureus (strain Mu50 / ATCC 700699);Staphylococcus aureus (strain N315);Staphylococcus aureus (strain USA300);Staphylococcus aureus (strain NCTC 8325 / PS 47);Staphylococcus aureus (strain COL);Staphylococcus aureus (strain MSSA…	32.4%;32.4%;32.4%;32.4%;32.4%;32.4%;32.4%;32.4%;32.4%;32.4%;32.4%	23398.55;23398.55;23398.55;23398.55;23398.55;23398.55;23398.55;23398.55;23398.55;23384.48;23384.48	359786;426430;359787;418127;158878;158879;367830;93061;93062;282459;196620	3;3;3;3;3;1;3;3;3;3;3	1	8	11
TRUE	PSA / 2x	PSA	2x	12	A5IUN8;A6U3H8;A7X4S9;P66922;P66923	4090.85	71994.5	4.13741	4.137412474540643	1659.8889290201341	17.598889290201342	2.12082e-05	1.5940192764178396E-06	2.4731814861297607	0.045026398622252904	A5IUN8;A6U3H8;A7X4S9;P66922;P66923	THIM_STAA9;THIM_STAA2;THIM_STAA1;THIM_STAAM;THIM_STAAN	Hydroxyethylthiazole kinase	thiM	A5IUN8;A6U3H8;A7X4S9;P66922;P66923	Staphylococcus aureus (strain JH9);Staphylococcus aureus (strain JH1);Staphylococcus aureus (strain Mu3 / ATCC 700698);Staphylococcus aureus (strain Mu50 / ATCC 700699);Staphylococcus aureus (strain N315)	20.5%;20.5%;20.5%;20.5%;20.5%	28067.15;28067.15;28067.15;28067.15;28067.15	359786;359787;418127;158878;158879	3;3;3;3;1	1	8	11
TRUE	PSA / 2x	PSA	2x	12	A5IUP7;A6QIU6;A6U3I7;A7X4U2;A8Z500;P63664;P63665;P63666;Q2FF25;Q2FWF1;Q2YUK2;Q5HE98;Q6G7K8;Q6GEX3	11032.9	141643	3.68237	3.6823732011428576	1183.8219265310718	12.838219265310718	2.40606e-05	1.7663079623019666E-06	3.4831719398498535	0.13252997248899737	A5IUP7;A6QIU6;A6U3I7;A7X4U2;A8Z500;P63664;P63665;P63666;Q2FF25;Q2FWF1;Q2YUK2;Q5HE98;Q6G7K8;Q6GEX3	ATPE_STAA9;ATPE_STAAE;ATPE_STAA2;ATPE_STAA1;ATPE_STAAT;ATPE_STAAM;ATPE_STAAN;ATPE_STAAW;ATPE_STAA3;ATPE_STAA8;ATPE_STAAB;ATPE_STAAC;ATPE_STAAS;ATPE_STAAR	ATP synthase epsilon chain	atpC	A5IUP7;A6QIU6;A6U3I7;A7X4U2;A8Z500;P63664;P63665;P63666;Q2FF25;Q2FWF1;Q2YUK2;Q5HE98;Q6G7K8;Q6GEX3	Staphylococcus aureus (strain JH9);Staphylococcus aureus (strain Newman);Staphylococcus aureus (strain JH1);Staphylococcus aureus (strain Mu3 / ATCC 700698);Staphylococcus aureus (strain USA300 / TCH1516);Staphylococcus aureus (strain Mu50 / ATCC 700699);Staphylococcus aureus (strain N315);Staphylococcus aureus (strain MW2);Staphylococcus aureus (strain USA300);Staphylococcus aureus (strain NCTC …	34.3%;34.3%;34.3%;34.3%;34.3%;34.3%;34.3%;34.3%;34.3%;34.3%;34.3%;34.3%;34.3%;34.3%	14843.74;14843.74;14843.74;14843.74;14843.74;14843.74;14843.74;14843.74;14843.74;14843.74;14843.74;14843.74;14843.74;14843.74	359786;426430;359787;418127;451516;158878;158879;196620;367830;93061;273036;93062;282459;282458	3;3;3;3;3;3;1;3;3;3;3;3;3;3	1	6	9
TRUE	PSA / 2x	PSA	2x	12	A5IUP8;A6QIU7;A6U3I8;A7X4U3;A8YY70;P63679;P63680;P99112;Q2FF24;Q2FWF0;Q2YUK1;Q5HE97;Q6G7K7;Q6GEX2	250965	3355320	3.74089	3.740889586864059	1236.9648090281344	13.369648090281345	7.97878e-06	7.150611040390385E-07	3.3823578357696533	0.0942366	A5IUP8;A6QIU7;A6U3I8;A7X4U3;A8YY70;P63679;P63680;P99112;Q2FF24;Q2FWF0;Q2YUK1;Q5HE97;Q6G7K7;Q6GEX2	ATPB_STAA9;ATPB_STAAE;ATPB_STAA2;ATPB_STAA1;ATPB_STAAT;ATPB_STAAM;ATPB_STAAW;ATPB_STAAN;ATPB_STAA3;ATPB_STAA8;ATPB_STAAB;ATPB_STAAC;ATPB_STAAS;ATPB_STAAR	ATP synthase subunit beta	atpD	A5IUP8;A6QIU7;A6U3I8;A7X4U3;A8YY70;P63679;P63680;P99112;Q2FF24;Q2FWF0;Q2YUK1;Q5HE97;Q6G7K7;Q6GEX2	Staphylococcus aureus (strain JH9);Staphylococcus aureus (strain Newman);Staphylococcus aureus (strain JH1);Staphylococcus aureus (strain Mu3 / ATCC 700698);Staphylococcus aureus (strain USA300 / TCH1516);Staphylococcus aureus (strain Mu50 / ATCC 700699);Staphylococcus aureus (strain MW2);Staphylococcus aureus (strain N315);Staphylococcus aureus (strain USA300);Staphylococcus aureus (strain NCTC …	58.1%;58.1%;58.1%;58.1%;58.1%;58.1%;58.1%;58.1%;58.1%;58.1%;58.1%;58.1%;58.1%;58.1%	51400.28;51400.28;51400.28;51400.28;51400.28;51400.28;51400.28;51400.28;51400.28;51400.28;51400.28;51400.28;51400.28;51400.28	359786;426430;359787;418127;451516;158878;196620;158879;367830;93061;273036;93062;282459;282458	3;3;3;3;3;3;3;1;3;3;3;3;3;3	1	31	46
TRUE	PSA / 2x	PSA	2x	12	A5IUP9;A6QIU8;A6U3I9;A7X4U4;A8YY71;Q5HE96;Q6G7K6;Q6GEX1;Q7A0C5;Q7A4E8;Q99SF4	22118.6	333083	3.91255	3.9125497626808747	1405.8955089581889	15.05895508958189	5.0926e-07	8.52231766465766E-08	3.920813798904419	0.0755184	A5IUP9;A6QIU8;A6U3I9;A7X4U4;A8YY71;Q5HE96;Q6G7K6;Q6GEX1;Q7A0C5;Q7A4E8;Q99SF4	ATPG_STAA9;ATPG_STAAE;ATPG_STAA2;ATPG_STAA1;ATPG_STAAT;ATPG_STAAC;ATPG_STAAS;ATPG_STAAR;ATPG_STAAW;ATPG_STAAN;ATPG_STAAM	ATP synthase gamma chain	atpG	A5IUP9;A6QIU8;A6U3I9;A7X4U4;A8YY71;Q5HE96;Q6G7K6;Q6GEX1;Q7A0C5;Q7A4E8;Q99SF4	Staphylococcus aureus (strain JH9);Staphylococcus aureus (strain Newman);Staphylococcus aureus (strain JH1);Staphylococcus aureus (strain Mu3 / ATCC 700698);Staphylococcus aureus (strain USA300 / TCH1516);Staphylococcus aureus (strain COL);Staphylococcus aureus (strain MSSA476);Staphylococcus aureus (strain MRSA252);Staphylococcus aureus (strain MW2);Staphylococcus aureus (strain N315);Staphyloco…	42.4%;42.4%;42.4%;42.4%;42.4%;42.4%;42.4%;42.4%;42.4%;42.4%;42.4%	32106.2;32106.2;32106.2;32106.2;32106.2;32106.2;32106.2;32106.2;32106.2;32106.2;32106.2	359786;426430;359787;418127;451516;93062;282459;282458;196620;158879;158878	3;3;3;3;3;3;3;3;3;1;3	1	13	22
TRUE	PSA / 2x	PSA	2x	12	A5IUQ0;A6U3J0;A7X4U5;A8YY72;P63675;P63676;P99111;Q2FF22;Q2FWE8;Q2YUJ9;Q6G7K5;Q6GEX0	309727	4.25871e+06	3.78134	3.7813440166741534	1274.9850397683365	13.749850397683366	2.40322e-05	1.7658055181764105E-06	2.957423448562622	0.0913961	A5IUQ0;A6U3J0;A7X4U5;A8YY72;P63675;P63676;P99111;Q2FF22;Q2FWE8;Q2YUJ9;Q6G7K5;Q6GEX0	ATPA_STAA9;ATPA_STAA2;ATPA_STAA1;ATPA_STAAT;ATPA_STAAM;ATPA_STAAW;ATPA_STAAN;ATPA_STAA3;ATPA_STAA8;ATPA_STAAB;ATPA_STAAS;ATPA_STAAR	ATP synthase subunit alpha	atpA	A5IUQ0;A6U3J0;A7X4U5;A8YY72;P63675;P63676;P99111;Q2FF22;Q2FWE8;Q2YUJ9;Q6G7K5;Q6GEX0	Staphylococcus aureus (strain JH9);Staphylococcus aureus (strain JH1);Staphylococcus aureus (strain Mu3 / ATCC 700698);Staphylococcus aureus (strain USA300 / TCH1516);Staphylococcus aureus (strain Mu50 / ATCC 700699);Staphylococcus aureus (strain MW2);Staphylococcus aureus (strain N315);Staphylococcus aureus (strain USA300);Staphylococcus aureus (strain NCTC 8325 / PS 47);Staphylococcus aureus (s…	39.2%;39.2%;39.2%;39.2%;39.2%;39.2%;39.2%;39.2%;39.2%;39.2%;39.2%;39.2%	54584.04;54584.04;54584.04;54584.04;54584.04;54584.04;54584.04;54584.04;54584.04;54554.02;54584.04;54584.04	359786;359787;418127;451516;158878;196620;158879;367830;93061;273036;282459;282458	3;3;3;3;3;3;1;3;3;3;3;3	1	23	29
TRUE	PSA / 2x	PSA	2x	12	A5IUQ1;A6QIV0;A6U3J1;A7X4U8;A8YY73;P63658;P63659;P99109;Q2FF21;Q2FWE7;Q5HE94;Q6G7K4;Q6GEW9	32139.3	465218	3.8555	3.855495515442165	1347.5040859091648	14.475040859091648	7.70893e-06	6.954148808205554E-07	3.0534067153930664	0.0692092	A5IUQ1;A6QIV0;A6U3J1;A7X4U8;A8YY73;P63658;P63659;P99109;Q2FF21;Q2FWE7;Q5HE94;Q6G7K4;Q6GEW9	ATPD_STAA9;ATPD_STAAE;ATPD_STAA2;ATPD_STAA1;ATPD_STAAT;ATPD_STAAM;ATPD_STAAW;ATPD_STAAN;ATPD_STAA3;ATPD_STAA8;ATPD_STAAC;ATPD_STAAS;ATPD_STAAR	ATP synthase subunit delta	atpH	A5IUQ1;A6QIV0;A6U3J1;A7X4U8;A8YY73;P63658;P63659;P99109;Q2FF21;Q2FWE7;Q5HE94;Q6G7K4;Q6GEW9	Staphylococcus aureus (strain JH9);Staphylococcus aureus (strain Newman);Staphylococcus aureus (strain JH1);Staphylococcus aureus (strain Mu3 / ATCC 700698);Staphylococcus aureus (strain USA300 / TCH1516);Staphylococcus aureus (strain Mu50 / ATCC 700699);Staphylococcus aureus (strain MW2);Staphylococcus aureus (strain N315);Staphylococcus aureus (strain USA300);Staphylococcus aureus (strain NCTC …	29.1%;29.1%;29.1%;29.1%;29.1%;29.1%;29.1%;29.1%;29.1%;29.1%;29.1%;29.1%;29.1%	20470.42;20498.43;20470.42;20470.42;20498.43;20470.42;20470.42;20470.42;20498.43;20498.43;20498.43;20470.42;20454.46	359786;426430;359787;418127;451516;158878;196620;158879;367830;93061;93062;282459;282458	3;3;3;3;3;3;3;1;3;3;3;3;3	1	8	12
TRUE	PSA / 2x	PSA	2x	12	A5IUQ2;A6QIV1;A6U3J2;A7X4U9;A8YY74;Q2FF20;Q2G2F8;Q2YUJ7;Q5HE93;Q6G7K3;Q6GEW8;Q7A0C4;Q7A4E7;Q99SF1	22330.8	161555	2.85492	2.854916788933898	623.4617733675711	7.234617733675711	5.68991e-07	9.312822687924986E-08	4.888779163360596	0.0943941	A5IUQ2;A6QIV1;A6U3J2;A7X4U9;A8YY74;Q2FF20;Q2G2F8;Q2YUJ7;Q5HE93;Q6G7K3;Q6GEW8;Q7A0C4;Q7A4E7;Q99SF1	ATPF_STAA9;ATPF_STAAE;ATPF_STAA2;ATPF_STAA1;ATPF_STAAT;ATPF_STAA3;ATPF_STAA8;ATPF_STAAB;ATPF_STAAC;ATPF_STAAS;ATPF_STAAR;ATPF_STAAW;ATPF_STAAN;ATPF_STAAM	ATP synthase subunit b	atpF	A5IUQ2;A6QIV1;A6U3J2;A7X4U9;A8YY74;Q2FF20;Q2G2F8;Q2YUJ7;Q5HE93;Q6G7K3;Q6GEW8;Q7A0C4;Q7A4E7;Q99SF1	Staphylococcus aureus (strain JH9);Staphylococcus aureus (strain Newman);Staphylococcus aureus (strain JH1);Staphylococcus aureus (strain Mu3 / ATCC 700698);Staphylococcus aureus (strain USA300 / TCH1516);Staphylococcus aureus (strain USA300);Staphylococcus aureus (strain NCTC 8325 / PS 47);Staphylococcus aureus (strain bovine RF122 / ET3-1);Staphylococcus aureus (strain COL);Staphylococcus aureu…	35.3%;35.3%;35.3%;35.3%;35.3%;35.3%;35.3%;35.3%;35.3%;35.3%;35.3%;35.3%;35.3%;35.3%	19539.25;19539.25;19539.25;19539.25;19539.25;19539.25;19539.25;19539.25;19539.25;19539.25;19587.3;19539.25;19539.25;19539.25	359786;426430;359787;418127;451516;367830;93061;273036;93062;282459;282458;196620;158879;158878	3;3;3;3;3;3;3;3;3;3;3;3;1;3	1	8	11
TRUE	PSA / 2x	PSA	2x	12	A5IUQ7;A6QIV6;A6U3J7;A7X4V6;A8YY79;P67395;P67396;P67397;Q2FF16;Q2FWE6;Q2YUJ2;Q5HE88;Q6G7J8;Q6GEW3	141575	1.32813e+06	3.22976	3.229762282414785	838.1133706383789	9.381133706383789	2.72076e-05	1.9570413504631093E-06	4.071160316467285	0.17794273389942997	A5IUQ7;A6QIV6;A6U3J7;A7X4V6;A8YY79;P67395;P67396;P67397;Q2FF16;Q2FWE6;Q2YUJ2;Q5HE88;Q6G7J8;Q6GEW3	UPP_STAA9;UPP_STAAE;UPP_STAA2;UPP_STAA1;UPP_STAAT;UPP_STAAM;UPP_STAAN;UPP_STAAW;UPP_STAA3;UPP_STAA8;UPP_STAAB;UPP_STAAC;UPP_STAAS;UPP_STAAR	Uracil phosphoribosyltransferase	upp	A5IUQ7;A6QIV6;A6U3J7;A7X4V6;A8YY79;P67395;P67396;P67397;Q2FF16;Q2FWE6;Q2YUJ2;Q5HE88;Q6G7J8;Q6GEW3	Staphylococcus aureus (strain JH9);Staphylococcus aureus (strain Newman);Staphylococcus aureus (strain JH1);Staphylococcus aureus (strain Mu3 / ATCC 700698);Staphylococcus aureus (strain USA300 / TCH1516);Staphylococcus aureus (strain Mu50 / ATCC 700699);Staphylococcus aureus (strain N315);Staphylococcus aureus (strain MW2);Staphylococcus aureus (strain USA300);Staphylococcus aureus (strain NCTC …	38.3%;38.3%;38.3%;38.3%;38.3%;38.3%;38.3%;38.3%;38.3%;38.3%;38.3%;38.3%;38.3%;38.3%	23049.89;23049.89;23049.89;23049.89;23049.89;23049.89;23049.89;23049.89;23049.89;23049.89;23049.89;23049.89;23049.89;23049.89	359786;426430;359787;418127;451516;158878;158879;196620;367830;93061;273036;93062;282459;282458	3;3;3;3;3;3;1;3;3;3;3;3;3;3	1	14	24
TRUE	PSA / 2x	PSA	2x	12	A5IUQ8;A6QIV7;A6U3J8;A7X4V7;A8YY80;P66803;P66804;P99091;Q2FF15;Q2FWE5;Q2YUJ1;Q5HE87;Q6G7J7;Q6GEW2	65000.3	478220	2.87916	2.8791558516800966	635.7195110481707	7.357195110481707	9.40686e-07	1.3508982545349652E-07	4.437010288238525	0.0892747	A5IUQ8;A6QIV7;A6U3J8;A7X4V7;A8YY80;P66803;P66804;P99091;Q2FF15;Q2FWE5;Q2YUJ1;Q5HE87;Q6G7J7;Q6GEW2	GLYA_STAA9;GLYA_STAAE;GLYA_STAA2;GLYA_STAA1;GLYA_STAAT;GLYA_STAAM;GLYA_STAAW;GLYA_STAAN;GLYA_STAA3;GLYA_STAA8;GLYA_STAAB;GLYA_STAAC;GLYA_STAAS;GLYA_STAAR	Serine hydroxymethyltransferase	glyA	A5IUQ8;A6QIV7;A6U3J8;A7X4V7;A8YY80;P66803;P66804;P99091;Q2FF15;Q2FWE5;Q2YUJ1;Q5HE87;Q6G7J7;Q6GEW2	Staphylococcus aureus (strain JH9);Staphylococcus aureus (strain Newman);Staphylococcus aureus (strain JH1);Staphylococcus aureus (strain Mu3 / ATCC 700698);Staphylococcus aureus (strain USA300 / TCH1516);Staphylococcus aureus (strain Mu50 / ATCC 700699);Staphylococcus aureus (strain MW2);Staphylococcus aureus (strain N315);Staphylococcus aureus (strain USA300);Staphylococcus aureus (strain NCTC …	37.4%;37.4%;37.4%;37.4%;37.4%;37.4%;37.4%;37.4%;37.4%;37.4%;37.4%;37.4%;37.4%;37.4%	45172.29;45172.29;45172.29;45172.29;45100.22;45172.29;45172.29;45172.29;45100.22;45172.29;45241.4;45172.29;45172.29;45172.29	359786;426430;359787;418127;451516;158878;196620;158879;367830;93061;273036;93062;282459;282458	3;3;3;3;3;3;3;1;3;3;3;1;3;3	1	21	23
TRUE	PSA / 2x	PSA	2x	10	A5IUQ9;A6QIV8;A6U3J9;A7X4V8;A8YY81;Q2FF14;Q2FWE4;Q2YUJ0;Q5HE86;Q6G7J6;Q7A4E2;Q8NVG8;Q99SE4	760.5276489257812	37362.4	5.61844	5.618441657015251	4812.691215470345	49.12691215470345	2.29242e-06	2.7164477027243815E-07	3.681689739227295	0.0985311	A5IUQ9;A6QIV8;A6U3J9;A7X4V8;A8YY81;Q2FF14;Q2FWE4;Q2YUJ0;Q5HE86;Q6G7J6;Q7A4E2;Q8NVG8;Q99SE4	Y2150_STAA9;Y2018_STAAE;Y2188_STAA2;Y2098_STAA1;Y2104_STAAT;Y2068_STAA3;Y2355_STAA8;Y1998_STAAB;Y2106_STAAC;Y2017_STAAS;Y1916_STAAN;Y2038_STAAW;Y2114_STAAM	UPF0340 protein SaurJH9_2150;UPF0340 protein NWMN_2018;UPF0340 protein SaurJH1_2188;UPF0340 protein SAHV_2098;UPF0340 protein USA300HOU_2104;UPF0340 protein SAUSA300_2068;UPF0340 protein SAOUHSC_02355;UPF0340 protein SAB1998c;UPF0340 protein SACOL2106;UPF0340 protein SAS2017;UPF0340 protein SA1916;UPF0340 protein MW2038;UPF0340 protein SAV2114	SaurJH9_2150;NWMN_2018;SaurJH1_2188;SAHV_2098;USA300HOU_2104;SAUSA300_2068;SAOUHSC_02355;SAB1998c;SACOL2106;SAS2017;SA1916;MW2038;SAV2114	A5IUQ9;A6QIV8;A6U3J9;A7X4V8;A8YY81;Q2FF14;Q2FWE4;Q2YUJ0;Q5HE86;Q6G7J6;Q7A4E2;Q8NVG8;Q99SE4	Staphylococcus aureus (strain JH9);Staphylococcus aureus (strain Newman);Staphylococcus aureus (strain JH1);Staphylococcus aureus (strain Mu3 / ATCC 700698);Staphylococcus aureus (strain USA300 / TCH1516);Staphylococcus aureus (strain USA300);Staphylococcus aureus (strain NCTC 8325 / PS 47);Staphylococcus aureus (strain bovine RF122 / ET3-1);Staphylococcus aureus (strain COL);Staphylococcus aureu…	4%;4%;4%;4%;4%;4%;4%;4%;4%;4%;4%;4%;4%	18894.98;18894.93;18894.98;18894.98;18894.93;18894.93;18894.93;18878.94;18894.93;18894.93;18894.98;18894.93;18894.98	359786;426430;359787;418127;451516;367830;93061;273036;93062;282459;158879;196620;158878	3;3;3;3;3;3;1;3;3;3;3;3;3	1	7	8
TRUE	PSA / 2x	PSA	2x	12	A5IUR3;A6QIW2;A6U3K3;A7X4W4;A8YY83;P66018;P66019;P66020;Q2FF10;Q2FWE0;Q2YUN5;Q5HE82;Q6G7J2;Q6GEV7	23061.3	211464	3.19687	3.19687	816.9657787257339	9.16966	9.84941e-09	5.570008743871965E-09	6.0455498695373535	0.0866866	A5IUR3;A6QIW2;A6U3K3;A7X4W4;A8YY83;P66018;P66019;P66020;Q2FF10;Q2FWE0;Q2YUN5;Q5HE82;Q6G7J2;Q6GEV7	RF1_STAA9;RF1_STAAE;RF1_STAA2;RF1_STAA1;RF1_STAAT;RF1_STAAM;RF1_STAAN;RF1_STAAW;RF1_STAA3;RF1_STAA8;RF1_STAAB;RF1_STAAC;RF1_STAAS;RF1_STAAR	Peptide chain release factor 1	prfA	A5IUR3;A6QIW2;A6U3K3;A7X4W4;A8YY83;P66018;P66019;P66020;Q2FF10;Q2FWE0;Q2YUN5;Q5HE82;Q6G7J2;Q6GEV7	Staphylococcus aureus (strain JH9);Staphylococcus aureus (strain Newman);Staphylococcus aureus (strain JH1);Staphylococcus aureus (strain Mu3 / ATCC 700698);Staphylococcus aureus (strain USA300 / TCH1516);Staphylococcus aureus (strain Mu50 / ATCC 700699);Staphylococcus aureus (strain N315);Staphylococcus aureus (strain MW2);Staphylococcus aureus (strain USA300);Staphylococcus aureus (strain NCTC …	22.9%;22.9%;22.9%;22.9%;22.9%;22.9%;22.9%;22.9%;22.9%;22.9%;22.9%;22.9%;22.9%;22.9%	40349.92;40349.92;40349.92;40349.92;40349.92;40349.92;40349.92;40349.92;40349.92;40349.92;40322.9;40349.92;40349.92;40322.9	359786;426430;359787;418127;451516;158878;158879;196620;367830;93061;273036;93062;282459;282458	3	1	18	22
TRUE	PSA / 2x	PSA	2x	12	A5IUR5;A6QIW4;A6U3K5;A7X4W8;A8YY85;P66195;P66196;P66197;Q2FF08;Q2FWD8;Q2YUN3;Q5HE80;Q6G7J0;Q6GEV5	296683	821795	1.46985	1.4698543066406329	176.99391944102004	2.7699391944102003	0.000214658	1.1672370720620707E-05	3.0309650897979736	0.080372	A5IUR5;A6QIW4;A6U3K5;A7X4W8;A8YY85;P66195;P66196;P66197;Q2FF08;Q2FWD8;Q2YUN3;Q5HE80;Q6G7J0;Q6GEV5	RL31B_STAA9;RL31B_STAAE;RL31B_STAA2;RL31B_STAA1;RL31B_STAAT;RL31B_STAAM;RL31B_STAAN;RL31B_STAAW;RL31B_STAA3;RL31B_STAA8;RL31B_STAAB;RL31B_STAAC;RL31B_STAAS;RL31B_STAAR	Large ribosomal subunit protein bL31B	rpmE2	A5IUR5;A6QIW4;A6U3K5;A7X4W8;A8YY85;P66195;P66196;P66197;Q2FF08;Q2FWD8;Q2YUN3;Q5HE80;Q6G7J0;Q6GEV5	Staphylococcus aureus (strain JH9);Staphylococcus aureus (strain Newman);Staphylococcus aureus (strain JH1);Staphylococcus aureus (strain Mu3 / ATCC 700698);Staphylococcus aureus (strain USA300 / TCH1516);Staphylococcus aureus (strain Mu50 / ATCC 700699);Staphylococcus aureus (strain N315);Staphylococcus aureus (strain MW2);Staphylococcus aureus (strain USA300);Staphylococcus aureus (strain NCTC …	54.8%;54.8%;54.8%;54.8%;54.8%;54.8%;54.8%;54.8%;54.8%;54.8%;54.8%;54.8%;54.8%;54.8%	9722.9;9722.9;9722.9;9722.9;9722.9;9722.9;9722.9;9722.9;9722.9;9722.9;9722.9;9722.9;9722.9;9722.9	359786;426430;359787;418127;451516;158878;158879;196620;367830;93061;273036;93062;282459;282458	3;3;3;3;3;3;1;1;3;1;1;3;3;3	1	5	10
TRUE	PSA / 2x	PSA	2x	12	A5IUS2;A6QIX1;A6U3L2;A7X4X7;A8YY92;P65923;P65924;P99072;Q2FF01;Q2YUM6;Q5HE73;Q6G7I3;Q6GEU8	21976.2	480054	4.44919	4.4491857469970935	2084.4311760417936	21.844311760417938	3.54756e-05	2.424163494738105E-06	2.315930128097534	0.0554968	A5IUS2;A6QIX1;A6U3L2;A7X4X7;A8YY92;P65923;P65924;P99072;Q2FF01;Q2YUM6;Q5HE73;Q6G7I3;Q6GEU8	PYRG_STAA9;PYRG_STAAE;PYRG_STAA2;PYRG_STAA1;PYRG_STAAT;PYRG_STAAM;PYRG_STAAW;PYRG_STAAN;PYRG_STAA3;PYRG_STAAB;PYRG_STAAC;PYRG_STAAS;PYRG_STAAR	CTP synthase	pyrG	A5IUS2;A6QIX1;A6U3L2;A7X4X7;A8YY92;P65923;P65924;P99072;Q2FF01;Q2YUM6;Q5HE73;Q6G7I3;Q6GEU8	Staphylococcus aureus (strain JH9);Staphylococcus aureus (strain Newman);Staphylococcus aureus (strain JH1);Staphylococcus aureus (strain Mu3 / ATCC 700698);Staphylococcus aureus (strain USA300 / TCH1516);Staphylococcus aureus (strain Mu50 / ATCC 700699);Staphylococcus aureus (strain MW2);Staphylococcus aureus (strain N315);Staphylococcus aureus (strain USA300);Staphylococcus aureus (strain bovin…	30.2%;30.2%;30.2%;30.2%;30.2%;30.2%;30.2%;30.2%;30.2%;30.2%;30.2%;30.2%;30.2%	59992.18;59992.18;59992.18;59992.18;59992.18;59992.18;59992.18;59992.18;59992.18;59992.18;59992.18;59992.18;59992.18	359786;426430;359787;418127;451516;158878;196620;158879;367830;273036;93062;282459;282458	3;3;3;3;3;3;3;1;3;3;3;3;3	1	25	29
TRUE	PSA / 2x	PSA	2x	12	A5IUS3;A6QIX2;A6U3L3;A7X4Y0;A8YY93;P66714;P66715;P66716;Q2FF00;Q2FWD0;Q5HE72;Q6G7I2;Q6GEU7	48867	1.15206e+06	4.55921	4.559211209877265	2257.5414150005276	23.575414150005276	0.000554926	2.8298490550706554E-05	2.574547529220581	0.22557967014045738	A5IUS3;A6QIX2;A6U3L3;A7X4Y0;A8YY93;P66714;P66715;P66716;Q2FF00;Q2FWD0;Q5HE72;Q6G7I2;Q6GEU7	RPOE_STAA9;RPOE_STAAE;RPOE_STAA2;RPOE_STAA1;RPOE_STAAT;RPOE_STAAM;RPOE_STAAN;RPOE_STAAW;RPOE_STAA3;RPOE_STAA8;RPOE_STAAC;RPOE_STAAS;RPOE_STAAR	Probable DNA-directed RNA polymerase subunit delta	rpoE	A5IUS3;A6QIX2;A6U3L3;A7X4Y0;A8YY93;P66714;P66715;P66716;Q2FF00;Q2FWD0;Q5HE72;Q6G7I2;Q6GEU7	Staphylococcus aureus (strain JH9);Staphylococcus aureus (strain Newman);Staphylococcus aureus (strain JH1);Staphylococcus aureus (strain Mu3 / ATCC 700698);Staphylococcus aureus (strain USA300 / TCH1516);Staphylococcus aureus (strain Mu50 / ATCC 700699);Staphylococcus aureus (strain N315);Staphylococcus aureus (strain MW2);Staphylococcus aureus (strain USA300);Staphylococcus aureus (strain NCTC …	35.2%;35.2%;35.2%;35.2%;35.2%;35.2%;35.2%;35.2%;35.2%;35.2%;35.2%;35.2%;35.2%	20881.13;20881.13;20881.13;20881.13;20881.13;20881.13;20881.13;20881.13;20881.13;20881.13;20881.13;20881.13;20881.13	359786;426430;359787;418127;451516;158878;158879;196620;367830;93061;93062;282459;282458	3;3;3;3;3;3;1;3;3;3;3;3;3	1	9	13
TRUE	PSA / 2x	PSA	2x	12	A5IUS9;A6QIX8;A6U3L9;A7X4Y8;A8YYA0;P65329;P65330;P65331;Q2FEZ4;Q2FWC3;Q5HE66;Q6G7H6;Q6GEU1	149531	210353	0.492368	0.49236802757674614	40.675201275321896	1.406752012753219	0.000389889	2.037659105626021E-05	4.986950397491455	0.12039218067763266	A5IUS9;A6QIX8;A6U3L9;A7X4Y8;A8YYA0;P65329;P65330;P65331;Q2FEZ4;Q2FWC3;Q5HE66;Q6G7H6;Q6GEU1	LUXS_STAA9;LUXS_STAAE;LUXS_STAA2;LUXS_STAA1;LUXS_STAAT;LUXS_STAAM;LUXS_STAAN;LUXS_STAAW;LUXS_STAA3;LUXS_STAA8;LUXS_STAAC;LUXS_STAAS;LUXS_STAAR	S-ribosylhomocysteine lyase	luxS	A5IUS9;A6QIX8;A6U3L9;A7X4Y8;A8YYA0;P65329;P65330;P65331;Q2FEZ4;Q2FWC3;Q5HE66;Q6G7H6;Q6GEU1	Staphylococcus aureus (strain JH9);Staphylococcus aureus (strain Newman);Staphylococcus aureus (strain JH1);Staphylococcus aureus (strain Mu3 / ATCC 700698);Staphylococcus aureus (strain USA300 / TCH1516);Staphylococcus aureus (strain Mu50 / ATCC 700699);Staphylococcus aureus (strain N315);Staphylococcus aureus (strain MW2);Staphylococcus aureus (strain USA300);Staphylococcus aureus (strain NCTC …	34.6%;34.6%;34.6%;34.6%;34.6%;34.6%;34.6%;34.6%;34.6%;34.6%;34.6%;34.6%;34.6%	17513.75;17513.75;17513.75;17513.75;17513.75;17513.75;17513.75;17513.75;17513.75;17513.75;17513.75;17513.75;17513.75	359786;426430;359787;418127;451516;158878;158879;196620;367830;93061;93062;282459;282458	3;3;3;3;3;3;1;3;3;3;3;3;3	1	7	21
TRUE	PSA / 2x	PSA	2x	12	A5IUU9;A6U3N9;A7X522;P63955;P63956;P99140;Q6G7F3	4843.09	32270.8	2.73623	2.7362294441263306	566.3265798907008	6.663265798907008	2.31905e-07	4.672289066316211E-08	5.649662494659424	0.10734114717859207	A5IUU9;A6U3N9;A7X522;P63955;P63956;P99140;Q6G7F3	MTLD_STAA9;MTLD_STAA2;MTLD_STAA1;MTLD_STAAM;MTLD_STAAW;MTLD_STAAN;MTLD_STAAS	Mannitol-1-phosphate 5-dehydrogenase	mtlD	A5IUU9;A6U3N9;A7X522;P63955;P63956;P99140;Q6G7F3	Staphylococcus aureus (strain JH9);Staphylococcus aureus (strain JH1);Staphylococcus aureus (strain Mu3 / ATCC 700698);Staphylococcus aureus (strain Mu50 / ATCC 700699);Staphylococcus aureus (strain MW2);Staphylococcus aureus (strain N315);Staphylococcus aureus (strain MSSA476)	34.5%;34.5%;34.5%;34.5%;34.5%;34.5%;34.5%	40936.4;40936.4;40936.4;40936.4;40936.4;40936.4;40936.4	359786;359787;418127;158878;196620;158879;282459	3;3;3;3;3;1;3	1	16	18
TRUE	PSA / 2x	PSA	2x	12	A5IUV1;A6QJ02;A6U3P1;A7X524;A8YYC6;P0C0V7;P65704;P65705;P99087;Q2FEX1;Q5HE43;Q6G7F2;Q6GER6	49857.7	471194	3.24044	3.2404356336499376	845.0794605893653	9.450794605893654	3.08531e-10	6.837721605006186E-10	6.268818378448486	0.054164607417192895	A5IUV1;A6QJ02;A6U3P1;A7X524;A8YYC6;P0C0V7;P65704;P65705;P99087;Q2FEX1;Q5HE43;Q6G7F2;Q6GER6	GLMM_STAA9;GLMM_STAAE;GLMM_STAA2;GLMM_STAA1;GLMM_STAAT;GLMM_STAA8;GLMM_STAAM;GLMM_STAAW;GLMM_STAAN;GLMM_STAA3;GLMM_STAAC;GLMM_STAAS;GLMM_STAAR	Phosphoglucosamine mutase	glmM	A5IUV1;A6QJ02;A6U3P1;A7X524;A8YYC6;P0C0V7;P65704;P65705;P99087;Q2FEX1;Q5HE43;Q6G7F2;Q6GER6	Staphylococcus aureus (strain JH9);Staphylococcus aureus (strain Newman);Staphylococcus aureus (strain JH1);Staphylococcus aureus (strain Mu3 / ATCC 700698);Staphylococcus aureus (strain USA300 / TCH1516);Staphylococcus aureus (strain NCTC 8325 / PS 47);Staphylococcus aureus (strain Mu50 / ATCC 700699);Staphylococcus aureus (strain MW2);Staphylococcus aureus (strain N315);Staphylococcus aureus (s…	43.5%;43.5%;43.5%;43.5%;43.5%;43.5%;43.5%;43.5%;43.5%;43.5%;43.5%;43.5%;43.5%	49293.55;49265.5;49293.55;49293.55;49265.5;49265.5;49293.55;49293.55;49293.55;49265.5;49265.5;49293.55;49293.55	359786;426430;359787;418127;451516;93061;158878;196620;158879;367830;93062;282459;282458	3;3;3;3;3;1;3;3;1;3;1;3;3	1	21	31
TRUE	PSA / 2x	PSA	2x	12	A5IUY4;A6QJ39;A6U3S5;A7X579;A8Z305;P0C1R5;P65250;P65251;P65252;Q2FET7;Q2G2R4;Q2YYJ3;Q5HE10;Q6G7B9;Q6GEN4	7186.52	75511.3	3.39333	3.393327891801434	950.736	10.50735681548799	4.49337e-10	7.519512397036841E-10	5.81326	0.0466931	A5IUY4;A6QJ39;A6U3S5;A7X579;A8Z305;P0C1R5;P65250;P65251;P65252;Q2FET7;Q2G2R4;Q2YYJ3;Q5HE10;Q6G7B9;Q6GEN4	LACA_STAA9;LACA_STAAE;LACA_STAA2;LACA_STAA1;LACA_STAAT;LACA_STAAU;LACA_STAAM;LACA_STAAN;LACA_STAAW;LACA_STAA3;LACA_STAA8;LACA_STAAB;LACA_STAAC;LACA_STAAS;LACA_STAAR	Galactose-6-phosphate isomerase subunit LacA	lacA	A5IUY4;A6QJ39;A6U3S5;A7X579;A8Z305;P0C1R5;P65250;P65251;P65252;Q2FET7;Q2G2R4;Q2YYJ3;Q5HE10;Q6G7B9;Q6GEN4	Staphylococcus aureus (strain JH9);Staphylococcus aureus (strain Newman);Staphylococcus aureus (strain JH1);Staphylococcus aureus (strain Mu3 / ATCC 700698);Staphylococcus aureus (strain USA300 / TCH1516);Staphylococcus aureus;Staphylococcus aureus (strain Mu50 / ATCC 700699);Staphylococcus aureus (strain N315);Staphylococcus aureus (strain MW2);Staphylococcus aureus (strain USA300);Staphylococcu…	13.4%;13.4%;13.4%;13.4%;13.4%;13.4%;13.4%;13.4%;13.4%;13.4%;13.4%;13.4%;13.4%;13.4%;13.4%	15394.62;15394.62;15394.62;15394.62;15394.62;15424.64;15394.62;15394.62;15394.62;15394.62;15394.62;15394.62;15394.62;15394.62;15394.62	359786;426430;359787;418127;451516;1280;158878;158879;196620;367830;93061;273036;93062;282459;282458	3	1	6	6
TRUE	PSA / 2x	PSA	2x	12	A5IV02;A6QJ60;A6U3U3;A7X5B4;A8Z325;Q2FES1;Q2FW38;Q2YYM8;Q5HDZ0;Q6G7A3;Q6GEL7;Q7A089;Q7A473;Q99S51	410152	4.17229e+06	3.34661	3.346608744228315	917.2544907672631	10.17254490767263	8.07236e-11	2.758056577111657E-10	6.519627571105957	0.0506644	A5IV02;A6QJ60;A6U3U3;A7X5B4;A8Z325;Q2FES1;Q2FW38;Q2YYM8;Q5HDZ0;Q6G7A3;Q6GEL7;Q7A089;Q7A473;Q99S51	RL13_STAA9;RL13_STAAE;RL13_STAA2;RL13_STAA1;RL13_STAAT;RL13_STAA3;RL13_STAA8;RL13_STAAB;RL13_STAAC;RL13_STAAS;RL13_STAAR;RL13_STAAW;RL13_STAAN;RL13_STAAM	Large ribosomal subunit protein uL13	rplM	A5IV02;A6QJ60;A6U3U3;A7X5B4;A8Z325;Q2FES1;Q2FW38;Q2YYM8;Q5HDZ0;Q6G7A3;Q6GEL7;Q7A089;Q7A473;Q99S51	Staphylococcus aureus (strain JH9);Staphylococcus aureus (strain Newman);Staphylococcus aureus (strain JH1);Staphylococcus aureus (strain Mu3 / ATCC 700698);Staphylococcus aureus (strain USA300 / TCH1516);Staphylococcus aureus (strain USA300);Staphylococcus aureus (strain NCTC 8325 / PS 47);Staphylococcus aureus (strain bovine RF122 / ET3-1);Staphylococcus aureus (strain COL);Staphylococcus aureu…	69.7%;69.7%;69.7%;69.7%;69.7%;69.7%;69.7%;69.7%;69.7%;69.7%;69.7%;69.7%;69.7%;69.7%	16333.4;16333.4;16333.4;16333.4;16333.4;16333.4;16333.4;16333.4;16333.4;16333.4;16333.4;16333.4;16333.4;16333.4	359786;426430;359787;418127;451516;367830;93061;273036;93062;282459;282458;196620;158879;158878	3;3;3;3;3;3;1;1;3;3;3;1;1;3	1	12	17
TRUE	PSA / 2x	PSA	2x	12	A5IV07;A6QJ65;A6U3U8;A7X5C3;A8Z330;Q2FER6;Q2FW33;Q2YYM3;Q5HDY5;Q6G798;Q6GEL0;Q7A087;Q7A469;Q99S46	876944	2.26445e+06	1.3686	1.3686042006063404	158.22061822959256	2.5822061822959257	1.6602e-09	1.7232504297648506E-09	7.401717662811279	0.046854614382973725	A5IV07;A6QJ65;A6U3U8;A7X5C3;A8Z330;Q2FER6;Q2FW33;Q2YYM3;Q5HDY5;Q6G798;Q6GEL0;Q7A087;Q7A469;Q99S46	RL17_STAA9;RL17_STAAE;RL17_STAA2;RL17_STAA1;RL17_STAAT;RL17_STAA3;RL17_STAA8;RL17_STAAB;RL17_STAAC;RL17_STAAS;RL17_STAAR;RL17_STAAW;RL17_STAAN;RL17_STAAM	Large ribosomal subunit protein bL17	rplQ	A5IV07;A6QJ65;A6U3U8;A7X5C3;A8Z330;Q2FER6;Q2FW33;Q2YYM3;Q5HDY5;Q6G798;Q6GEL0;Q7A087;Q7A469;Q99S46	Staphylococcus aureus (strain JH9);Staphylococcus aureus (strain Newman);Staphylococcus aureus (strain JH1);Staphylococcus aureus (strain Mu3 / ATCC 700698);Staphylococcus aureus (strain USA300 / TCH1516);Staphylococcus aureus (strain USA300);Staphylococcus aureus (strain NCTC 8325 / PS 47);Staphylococcus aureus (strain bovine RF122 / ET3-1);Staphylococcus aureus (strain COL);Staphylococcus aureu…	40.2%;40.2%;40.2%;40.2%;40.2%;40.2%;40.2%;40.2%;40.2%;40.2%;40.2%;40.2%;40.2%;40.2%	13747.74;13747.74;13747.74;13747.74;13747.74;13747.74;13747.74;13747.74;13747.74;13747.74;13747.74;13747.74;13747.74;13747.74	359786;426430;359787;418127;451516;367830;93061;273036;93062;282459;282458;196620;158879;158878	3;3;3;3;3;3;1;1;3;3;3;1;1;3	1	6	7
TRUE	PSA / 2x	PSA	2x	12	A5IV09;A6QJ67;A6U3V0;A7X5C5;A8Z332;P66356;P66357;P66358;Q2FER4;Q2FW31;Q2YYM1;Q5HDY3;Q6G796;Q6GEK8	126112	511936	2.02125	2.021253692680743	305.9363947965574	4.059363947965574	3.51229e-10	6.932504042787676E-10	7.244030475616455	0.0500398	A5IV09;A6QJ67;A6U3V0;A7X5C5;A8Z332;P66356;P66357;P66358;Q2FER4;Q2FW31;Q2YYM1;Q5HDY3;Q6G796;Q6GEK8	RS11_STAA9;RS11_STAAE;RS11_STAA2;RS11_STAA1;RS11_STAAT;RS11_STAAM;RS11_STAAN;RS11_STAAW;RS11_STAA3;RS11_STAA8;RS11_STAAB;RS11_STAAC;RS11_STAAS;RS11_STAAR	Small ribosomal subunit protein uS11	rpsK	A5IV09;A6QJ67;A6U3V0;A7X5C5;A8Z332;P66356;P66357;P66358;Q2FER4;Q2FW31;Q2YYM1;Q5HDY3;Q6G796;Q6GEK8	Staphylococcus aureus (strain JH9);Staphylococcus aureus (strain Newman);Staphylococcus aureus (strain JH1);Staphylococcus aureus (strain Mu3 / ATCC 700698);Staphylococcus aureus (strain USA300 / TCH1516);Staphylococcus aureus (strain Mu50 / ATCC 700699);Staphylococcus aureus (strain N315);Staphylococcus aureus (strain MW2);Staphylococcus aureus (strain USA300);Staphylococcus aureus (strain NCTC …	41.1%;41.1%;41.1%;41.1%;41.1%;41.1%;41.1%;41.1%;41.1%;41.1%;41.1%;41.1%;41.1%;41.1%	13881.93;13881.93;13881.93;13881.93;13881.93;13881.93;13881.93;13881.93;13881.93;13881.93;13881.93;13881.93;13881.93;13881.93	359786;426430;359787;418127;451516;158878;158879;196620;367830;93061;273036;93062;282459;282458	3;3;3;3;3;3;1;1;3;1;1;3;3;3	1	5	8
TRUE	PSA / 2x	PSA	2x	12	A5IV10;A6QJ68;A6U3V1;A7X5C7;A8Z333;P66387;P66388;P66389;Q2FER3;Q2FW30;Q2YYM0;Q5HDY2;Q6G795;Q6GEK7	385381	3.82245e+06	3.31014	3.310139852894035	891.862	9.91862	3.55792e-06	3.813721478702512E-07	4.167735576629639	0.1146149293724684	A5IV10;A6QJ68;A6U3V1;A7X5C7;A8Z333;P66387;P66388;P66389;Q2FER3;Q2FW30;Q2YYM0;Q5HDY2;Q6G795;Q6GEK7	RS13_STAA9;RS13_STAAE;RS13_STAA2;RS13_STAA1;RS13_STAAT;RS13_STAAM;RS13_STAAN;RS13_STAAW;RS13_STAA3;RS13_STAA8;RS13_STAAB;RS13_STAAC;RS13_STAAS;RS13_STAAR	Small ribosomal subunit protein uS13	rpsM	A5IV10;A6QJ68;A6U3V1;A7X5C7;A8Z333;P66387;P66388;P66389;Q2FER3;Q2FW30;Q2YYM0;Q5HDY2;Q6G795;Q6GEK7	Staphylococcus aureus (strain JH9);Staphylococcus aureus (strain Newman);Staphylococcus aureus (strain JH1);Staphylococcus aureus (strain Mu3 / ATCC 700698);Staphylococcus aureus (strain USA300 / TCH1516);Staphylococcus aureus (strain Mu50 / ATCC 700699);Staphylococcus aureus (strain N315);Staphylococcus aureus (strain MW2);Staphylococcus aureus (strain USA300);Staphylococcus aureus (strain NCTC …	52.1%;52.1%;52.1%;52.1%;52.1%;52.1%;52.1%;52.1%;52.1%;52.1%;52.1%;52.1%;52.1%;52.1%	13718.84;13718.84;13718.84;13718.84;13718.84;13718.84;13718.84;13718.84;13718.84;13718.84;13718.84;13718.84;13718.84;13718.84	359786;426430;359787;418127;451516;158878;158879;196620;367830;93061;273036;93062;282459;282458	3;3;3;3;3;3;1;1;3;1;1;3;3;3	1	10	11
TRUE	PSA / 2x	PSA	2x	12	A5IV11;A6QJ69;A6U3V2;A7X5C8;A8Z334;P66298;P66299;P66300;Q2FER2;Q2FW29;Q5HDY1;Q6G794;Q6GEK6	6257050	1.00573e+06	-2.63724	2.637235908061779	-83.9264	0.16073589990490728	0.000141029	7.986452233449249E-06	3.888643503189087	0.15970543561132364	A5IV11;A6QJ69;A6U3V2;A7X5C8;A8Z334;P66298;P66299;P66300;Q2FER2;Q2FW29;Q5HDY1;Q6G794;Q6GEK6	RL36_STAA9;RL36_STAAE;RL36_STAA2;RL36_STAA1;RL36_STAAT;RL36_STAAM;RL36_STAAN;RL36_STAAW;RL36_STAA3;RL36_STAA8;RL36_STAAC;RL36_STAAS;RL36_STAAR	Large ribosomal subunit protein bL36	rpmJ	A5IV11;A6QJ69;A6U3V2;A7X5C8;A8Z334;P66298;P66299;P66300;Q2FER2;Q2FW29;Q5HDY1;Q6G794;Q6GEK6	Staphylococcus aureus (strain JH9);Staphylococcus aureus (strain Newman);Staphylococcus aureus (strain JH1);Staphylococcus aureus (strain Mu3 / ATCC 700698);Staphylococcus aureus (strain USA300 / TCH1516);Staphylococcus aureus (strain Mu50 / ATCC 700699);Staphylococcus aureus (strain N315);Staphylococcus aureus (strain MW2);Staphylococcus aureus (strain USA300);Staphylococcus aureus (strain NCTC …	24.3%;24.3%;24.3%;24.3%;24.3%;24.3%;24.3%;24.3%;24.3%;24.3%;24.3%;24.3%;24.3%	4305.35;4305.35;4305.35;4305.35;4305.35;4305.35;4305.35;4305.35;4305.35;4305.35;4305.35;4305.35;4305.35	359786;426430;359787;418127;451516;158878;158879;196620;367830;93061;93062;282459;282458	3;3;3;3;3;3;3;1;3;1;3;3;3	1	1	2
TRUE	PSA / 2x	PSA	2x	12	A5IV12;A6QJ70;A6U3V3;A7X5D0;A8Z335;P65118;P65119;P65120;Q2FER1;Q2FW28;Q2YYL9;Q5HDY0;Q6G793;Q6GEK5	350395	312319	-0.165961	0.16596149821804276	-10.8666	0.8913342829755408	0.0866875	0.00373339	4.057262420654297	0.18797026746661644	A5IV12;A6QJ70;A6U3V3;A7X5D0;A8Z335;P65118;P65119;P65120;Q2FER1;Q2FW28;Q2YYL9;Q5HDY0;Q6G793;Q6GEK5	IF1_STAA9;IF1_STAAE;IF1_STAA2;IF1_STAA1;IF1_STAAT;IF1_STAAM;IF1_STAAN;IF1_STAAW;IF1_STAA3;IF1_STAA8;IF1_STAAB;IF1_STAAC;IF1_STAAS;IF1_STAAR	Translation initiation factor IF-1	infA	A5IV12;A6QJ70;A6U3V3;A7X5D0;A8Z335;P65118;P65119;P65120;Q2FER1;Q2FW28;Q2YYL9;Q5HDY0;Q6G793;Q6GEK5	Staphylococcus aureus (strain JH9);Staphylococcus aureus (strain Newman);Staphylococcus aureus (strain JH1);Staphylococcus aureus (strain Mu3 / ATCC 700698);Staphylococcus aureus (strain USA300 / TCH1516);Staphylococcus aureus (strain Mu50 / ATCC 700699);Staphylococcus aureus (strain N315);Staphylococcus aureus (strain MW2);Staphylococcus aureus (strain USA300);Staphylococcus aureus (strain NCTC …	38.9%;38.9%;38.9%;38.9%;38.9%;38.9%;38.9%;38.9%;38.9%;38.9%;38.9%;38.9%;38.9%;38.9%	8279.64;8279.64;8279.64;8279.64;8279.64;8279.64;8279.64;8279.64;8279.64;8279.64;8279.64;8279.64;8279.64;8279.64	359786;426430;359787;418127;451516;158878;158879;196620;367830;93061;273036;93062;282459;282458	3;3;3;3;3;3;1;3;3;1;3;3;3;3	1	3	6
TRUE	PSA / 2x	PSA	2x	12	A5IV15;A6QJ73;A6U3V6;A7X5D4;A8Z338;P0A0F5;P0A0F6;P0A0F7;P0A0F8;Q2FEQ8;Q2YYL6;Q5HDX7;Q6G790;Q6GEK2	396803	3.78271e+06	3.25292	3.2529247340659664	853.2963245399582	9.532963245399582	0.0010077	4.942062233040615E-05	2.0706279277801514	0.13007024362102892	A5IV15;A6QJ73;A6U3V6;A7X5D4;A8Z338;P0A0F5;P0A0F6;P0A0F7;P0A0F8;Q2FEQ8;Q2YYL6;Q5HDX7;Q6G790;Q6GEK2	RL15_STAA9;RL15_STAAE;RL15_STAA2;RL15_STAA1;RL15_STAAT;RL15_STAAM;RL15_STAAN;RL15_STAAW;RL15_STAA8;RL15_STAA3;RL15_STAAB;RL15_STAAC;RL15_STAAS;RL15_STAAR	Large ribosomal subunit protein uL15	rplO	A5IV15;A6QJ73;A6U3V6;A7X5D4;A8Z338;P0A0F5;P0A0F6;P0A0F7;P0A0F8;Q2FEQ8;Q2YYL6;Q5HDX7;Q6G790;Q6GEK2	Staphylococcus aureus (strain JH9);Staphylococcus aureus (strain Newman);Staphylococcus aureus (strain JH1);Staphylococcus aureus (strain Mu3 / ATCC 700698);Staphylococcus aureus (strain USA300 / TCH1516);Staphylococcus aureus (strain Mu50 / ATCC 700699);Staphylococcus aureus (strain N315);Staphylococcus aureus (strain MW2);Staphylococcus aureus (strain NCTC 8325 / PS 47);Staphylococcus aureus (s…	57.5%;57.5%;57.5%;57.5%;57.5%;57.5%;57.5%;57.5%;57.5%;57.5%;57.5%;57.5%;57.5%;57.5%	15596.82;15596.82;15596.82;15596.82;15596.82;15596.82;15596.82;15596.82;15596.82;15596.82;15596.82;15596.82;15596.82;15596.82	359786;426430;359787;418127;451516;158878;158879;196620;93061;367830;273036;93062;282459;282458	3;3;3;3;3;3;1;1;1;3;1;3;3;3	1	8	9
TRUE	PSA / 2x	PSA	2x	12	A5IV16;A6QJ74;A6U3V7;A7X5D6;A8Z339;P0A0F9;P0A0G0;P0A0G1;P0A0G2;Q2FEQ7;Q2YYL5;Q5HDX6;Q6G789;Q6GEK1	10419044	2246549	-2.21344	2.21344	-78.4381	0.21561949445649717	0.000399809	2.082866866851043E-05	3.9494643211364746	0.18847079778031847	A5IV16;A6QJ74;A6U3V7;A7X5D6;A8Z339;P0A0F9;P0A0G0;P0A0G1;P0A0G2;Q2FEQ7;Q2YYL5;Q5HDX6;Q6G789;Q6GEK1	RL30_STAA9;RL30_STAAE;RL30_STAA2;RL30_STAA1;RL30_STAAT;RL30_STAAM;RL30_STAAN;RL30_STAAW;RL30_STAA8;RL30_STAA3;RL30_STAAB;RL30_STAAC;RL30_STAAS;RL30_STAAR	Large ribosomal subunit protein uL30	rpmD	A5IV16;A6QJ74;A6U3V7;A7X5D6;A8Z339;P0A0F9;P0A0G0;P0A0G1;P0A0G2;Q2FEQ7;Q2YYL5;Q5HDX6;Q6G789;Q6GEK1	Staphylococcus aureus (strain JH9);Staphylococcus aureus (strain Newman);Staphylococcus aureus (strain JH1);Staphylococcus aureus (strain Mu3 / ATCC 700698);Staphylococcus aureus (strain USA300 / TCH1516);Staphylococcus aureus (strain Mu50 / ATCC 700699);Staphylococcus aureus (strain N315);Staphylococcus aureus (strain MW2);Staphylococcus aureus (strain NCTC 8325 / PS 47);Staphylococcus aureus (s…	91.5%;91.5%;91.5%;91.5%;91.5%;91.5%;91.5%;91.5%;91.5%;91.5%;91.5%;91.5%;91.5%;91.5%	6553.67;6553.67;6553.67;6553.67;6553.67;6553.67;6553.67;6553.67;6553.67;6553.67;6553.67;6553.67;6553.67;6553.67	359786;426430;359787;418127;451516;158878;158879;196620;93061;367830;273036;93062;282459;282458	3;3;3;3;3;3;1;1;1;3;1;3;3;3	1	8	9
TRUE	PSA / 2x	PSA	2x	12	A5IV17;A6U3V8;A7X5D8;A8Z340;P66578;P66579;P66580;Q2FEQ6;Q2FW23;Q2YYL4;Q5HDX5;Q6G788;Q6GEK0	317708	3305358	3.37903	3.379031369092179	940.3747382746502	10.403747382746502	0.000171356	9.519779586657624E-06	2.3321585655212402	0.0820096	A5IV17;A6U3V8;A7X5D8;A8Z340;P66578;P66579;P66580;Q2FEQ6;Q2FW23;Q2YYL4;Q5HDX5;Q6G788;Q6GEK0	RS5_STAA9;RS5_STAA2;RS5_STAA1;RS5_STAAT;RS5_STAAM;RS5_STAAN;RS5_STAAW;RS5_STAA3;RS5_STAA8;RS5_STAAB;RS5_STAAC;RS5_STAAS;RS5_STAAR	Small ribosomal subunit protein uS5	rpsE	A5IV17;A6U3V8;A7X5D8;A8Z340;P66578;P66579;P66580;Q2FEQ6;Q2FW23;Q2YYL4;Q5HDX5;Q6G788;Q6GEK0	Staphylococcus aureus (strain JH9);Staphylococcus aureus (strain JH1);Staphylococcus aureus (strain Mu3 / ATCC 700698);Staphylococcus aureus (strain USA300 / TCH1516);Staphylococcus aureus (strain Mu50 / ATCC 700699);Staphylococcus aureus (strain N315);Staphylococcus aureus (strain MW2);Staphylococcus aureus (strain USA300);Staphylococcus aureus (strain NCTC 8325 / PS 47);Staphylococcus aureus (s…	59%;59%;59%;59%;59%;59%;59%;59%;59%;59%;59%;59%;59%	17742.49;17742.49;17742.49;17742.49;17742.49;17742.49;17742.49;17742.49;17742.49;17742.49;17742.49;17742.49;17742.49	359786;359787;418127;451516;158878;158879;196620;367830;93061;273036;93062;282459;282458	3;3;3;3;3;1;1;3;1;1;3;3;3	1	13	19
TRUE	PSA / 2x	PSA	2x	12	A5IV18;A6QJ76;A6U3V9;A7X5D9;A8Z341;Q2FEQ5;Q2FW22;Q2YYL3;Q5HDX4;Q6G787;Q6GEJ9;Q7A085;Q7A467;Q99S37	413432	3.90859e+06	3.24093	3.240926469953457	845.4010519275865	9.454010519275865	4.10847e-08	1.4236258865003819E-08	5.4155426025390625	0.0818244	A5IV18;A6QJ76;A6U3V9;A7X5D9;A8Z341;Q2FEQ5;Q2FW22;Q2YYL3;Q5HDX4;Q6G787;Q6GEJ9;Q7A085;Q7A467;Q99S37	RL18_STAA9;RL18_STAAE;RL18_STAA2;RL18_STAA1;RL18_STAAT;RL18_STAA3;RL18_STAA8;RL18_STAAB;RL18_STAAC;RL18_STAAS;RL18_STAAR;RL18_STAAW;RL18_STAAN;RL18_STAAM	Large ribosomal subunit protein uL18	rplR	A5IV18;A6QJ76;A6U3V9;A7X5D9;A8Z341;Q2FEQ5;Q2FW22;Q2YYL3;Q5HDX4;Q6G787;Q6GEJ9;Q7A085;Q7A467;Q99S37	Staphylococcus aureus (strain JH9);Staphylococcus aureus (strain Newman);Staphylococcus aureus (strain JH1);Staphylococcus aureus (strain Mu3 / ATCC 700698);Staphylococcus aureus (strain USA300 / TCH1516);Staphylococcus aureus (strain USA300);Staphylococcus aureus (strain NCTC 8325 / PS 47);Staphylococcus aureus (strain bovine RF122 / ET3-1);Staphylococcus aureus (strain COL);Staphylococcus aureu…	40.3%;40.3%;40.3%;40.3%;40.3%;40.3%;40.3%;40.3%;40.3%;40.3%;40.3%;40.3%;40.3%;40.3%	13097.04;13097.04;13097.04;13097.04;13097.04;13097.04;13097.04;13127.06;13097.04;13097.04;13097.04;13097.04;13097.04;13097.04	359786;426430;359787;418127;451516;367830;93061;273036;93062;282459;282458;196620;158879;158878	3;3;3;3;3;3;1;3;3;3;3;1;1;3	1	5	6
TRUE	PSA / 2x	PSA	2x	12	A5IV19;A6QJ77;A6U3W0;A7X5E1;A8Z342;Q2FEQ4;Q2FW21;Q2YYL2;Q5HDX3;Q6G786;Q6GEJ8;Q7A084;Q7A466;Q99S36	358726	4.66207e+06	3.70002	3.7000174819876825	1199.619582332431	12.99619582332431	8.11841e-07	1.2182718504337394E-07	3.6300556659698486	0.061852445497029264	A5IV19;A6QJ77;A6U3W0;A7X5E1;A8Z342;Q2FEQ4;Q2FW21;Q2YYL2;Q5HDX3;Q6G786;Q6GEJ8;Q7A084;Q7A466;Q99S36	RL6_STAA9;RL6_STAAE;RL6_STAA2;RL6_STAA1;RL6_STAAT;RL6_STAA3;RL6_STAA8;RL6_STAAB;RL6_STAAC;RL6_STAAS;RL6_STAAR;RL6_STAAW;RL6_STAAN;RL6_STAAM	Large ribosomal subunit protein uL6	rplF	A5IV19;A6QJ77;A6U3W0;A7X5E1;A8Z342;Q2FEQ4;Q2FW21;Q2YYL2;Q5HDX3;Q6G786;Q6GEJ8;Q7A084;Q7A466;Q99S36	Staphylococcus aureus (strain JH9);Staphylococcus aureus (strain Newman);Staphylococcus aureus (strain JH1);Staphylococcus aureus (strain Mu3 / ATCC 700698);Staphylococcus aureus (strain USA300 / TCH1516);Staphylococcus aureus (strain USA300);Staphylococcus aureus (strain NCTC 8325 / PS 47);Staphylococcus aureus (strain bovine RF122 / ET3-1);Staphylococcus aureus (strain COL);Staphylococcus aureu…	57.9%;57.9%;57.9%;57.9%;57.9%;57.9%;57.9%;57.9%;57.9%;57.9%;57.9%;57.9%;57.9%;57.9%	19786.54;19786.54;19786.54;19786.54;19786.54;19786.54;19786.54;19786.54;19786.54;19786.54;19786.54;19786.54;19786.54;19786.54	359786;426430;359787;418127;451516;367830;93061;273036;93062;282459;282458;196620;158879;158878	3;3;3;3;3;3;1;1;3;3;3;1;1;3	1	9	10
TRUE	PSA / 2x	PSA	2x	12	A5IV20;A6QJ78;A6U3W1;A7X5E2;A8Z343;P66629;P66630;P66631;Q2FEQ3;Q2FW20;Q2YYL1;Q5HDX2;Q6G785;Q6GEJ7	468909	3467646	2.88658	2.8865756939178624	639.5130948486244	7.395130948486244	1.91858e-05	1.4567012595939554E-06	3.3739798069000244	0.0961963	A5IV20;A6QJ78;A6U3W1;A7X5E2;A8Z343;P66629;P66630;P66631;Q2FEQ3;Q2FW20;Q2YYL1;Q5HDX2;Q6G785;Q6GEJ7	RS8_STAA9;RS8_STAAE;RS8_STAA2;RS8_STAA1;RS8_STAAT;RS8_STAAM;RS8_STAAN;RS8_STAAW;RS8_STAA3;RS8_STAA8;RS8_STAAB;RS8_STAAC;RS8_STAAS;RS8_STAAR	Small ribosomal subunit protein uS8	rpsH	A5IV20;A6QJ78;A6U3W1;A7X5E2;A8Z343;P66629;P66630;P66631;Q2FEQ3;Q2FW20;Q2YYL1;Q5HDX2;Q6G785;Q6GEJ7	Staphylococcus aureus (strain JH9);Staphylococcus aureus (strain Newman);Staphylococcus aureus (strain JH1);Staphylococcus aureus (strain Mu3 / ATCC 700698);Staphylococcus aureus (strain USA300 / TCH1516);Staphylococcus aureus (strain Mu50 / ATCC 700699);Staphylococcus aureus (strain N315);Staphylococcus aureus (strain MW2);Staphylococcus aureus (strain USA300);Staphylococcus aureus (strain NCTC …	56.1%;56.1%;56.1%;56.1%;56.1%;56.1%;56.1%;56.1%;56.1%;56.1%;56.1%;56.1%;56.1%;56.1%	14831.29;14831.29;14831.29;14831.29;14831.29;14831.29;14831.29;14831.29;14831.29;14831.29;14831.29;14831.29;14831.29;14831.29	359786;426430;359787;418127;451516;158878;158879;196620;367830;93061;273036;93062;282459;282458	3;3;3;3;3;3;1;1;3;1;1;3;3;3	1	10	15
TRUE	PSA / 2x	PSA	2x	12	A5IV22;A6QJ80;A6U3W3;A7X5E5;A8Z345;Q2FEQ1;Q2FW18;Q2YYK9;Q5HDX0;Q6G783;Q6GEJ5;Q7A083;Q7A465;Q99S33	191395	2.06564e+06	3.43197	3.431965290570067	979.2560616146532	10.792560616146531	4.81432e-06	4.808457387448373E-07	3.2053894996643066	0.0628108	A5IV22;A6QJ80;A6U3W3;A7X5E5;A8Z345;Q2FEQ1;Q2FW18;Q2YYK9;Q5HDX0;Q6G783;Q6GEJ5;Q7A083;Q7A465;Q99S33	RL5_STAA9;RL5_STAAE;RL5_STAA2;RL5_STAA1;RL5_STAAT;RL5_STAA3;RL5_STAA8;RL5_STAAB;RL5_STAAC;RL5_STAAS;RL5_STAAR;RL5_STAAW;RL5_STAAN;RL5_STAAM	Large ribosomal subunit protein uL5	rplE	A5IV22;A6QJ80;A6U3W3;A7X5E5;A8Z345;Q2FEQ1;Q2FW18;Q2YYK9;Q5HDX0;Q6G783;Q6GEJ5;Q7A083;Q7A465;Q99S33	Staphylococcus aureus (strain JH9);Staphylococcus aureus (strain Newman);Staphylococcus aureus (strain JH1);Staphylococcus aureus (strain Mu3 / ATCC 700698);Staphylococcus aureus (strain USA300 / TCH1516);Staphylococcus aureus (strain USA300);Staphylococcus aureus (strain NCTC 8325 / PS 47);Staphylococcus aureus (strain bovine RF122 / ET3-1);Staphylococcus aureus (strain COL);Staphylococcus aureu…	64.2%;64.2%;64.2%;64.2%;64.2%;64.2%;64.2%;64.2%;64.2%;64.2%;64.2%;64.2%;64.2%;64.2%	20266.61;20266.61;20266.61;20266.61;20266.61;20266.61;20266.61;20266.61;20266.61;20266.61;20266.61;20266.61;20266.61;20266.61	359786;426430;359787;418127;451516;367830;93061;273036;93062;282459;282458;196620;158879;158878	3;3;3;3;3;3;1;1;3;3;3;1;1;3	1	15	28
TRUE	PSA / 2x	PSA	2x	12	A5IV23;A6QJ81;A6U3W4;A7X5E7;A8Z346;P60734;P60735;P60736;Q2FEQ0;Q2FW17;Q2YYK8;Q5HDW9;Q6G782;Q6GEJ4	402812	687024	0.770256	0.7702563402625301	70.55728054004156	1.7055728054004156	3.30579e-05	2.2894831712215803E-06	7.00167	0.10187255138779257	A5IV23;A6QJ81;A6U3W4;A7X5E7;A8Z346;P60734;P60735;P60736;Q2FEQ0;Q2FW17;Q2YYK8;Q5HDW9;Q6G782;Q6GEJ4	RL24_STAA9;RL24_STAAE;RL24_STAA2;RL24_STAA1;RL24_STAAT;RL24_STAAM;RL24_STAAN;RL24_STAAW;RL24_STAA3;RL24_STAA8;RL24_STAAB;RL24_STAAC;RL24_STAAS;RL24_STAAR	Large ribosomal subunit protein uL24	rplX	A5IV23;A6QJ81;A6U3W4;A7X5E7;A8Z346;P60734;P60735;P60736;Q2FEQ0;Q2FW17;Q2YYK8;Q5HDW9;Q6G782;Q6GEJ4	Staphylococcus aureus (strain JH9);Staphylococcus aureus (strain Newman);Staphylococcus aureus (strain JH1);Staphylococcus aureus (strain Mu3 / ATCC 700698);Staphylococcus aureus (strain USA300 / TCH1516);Staphylococcus aureus (strain Mu50 / ATCC 700699);Staphylococcus aureus (strain N315);Staphylococcus aureus (strain MW2);Staphylococcus aureus (strain USA300);Staphylococcus aureus (strain NCTC …	44.8%;44.8%;44.8%;44.8%;44.8%;44.8%;44.8%;44.8%;44.8%;44.8%;44.8%;44.8%;44.8%;44.8%	11536.45;11536.45;11536.45;11536.45;11536.45;11536.45;11536.45;11536.45;11536.45;11536.45;11536.45;11536.45;11536.45;11536.45	359786;426430;359787;418127;451516;158878;158879;196620;367830;93061;273036;93062;282459;282458	3;3;3;3;3;3;1;1;3;1;1;3;3;3	1	4	7
TRUE	PSA / 2x	PSA	2x	12	A5IV24;A6QJ82;A6U3W5;A7X5E9;A8Z347;Q2FEP9;Q2FW16;Q2YYK7;Q5HDW8;Q6G781;Q6GEJ3;Q7A081;Q7A463;Q99S31	63372.2	787730	3.63578	3.635780948945695	1143.0228818178132	12.430228818178131	0.000418422	2.1743070892847014E-05	3.0179991722106934	0.21404264250204333	A5IV24;A6QJ82;A6U3W5;A7X5E9;A8Z347;Q2FEP9;Q2FW16;Q2YYK7;Q5HDW8;Q6G781;Q6GEJ3;Q7A081;Q7A463;Q99S31	RL14_STAA9;RL14_STAAE;RL14_STAA2;RL14_STAA1;RL14_STAAT;RL14_STAA3;RL14_STAA8;RL14_STAAB;RL14_STAAC;RL14_STAAS;RL14_STAAR;RL14_STAAW;RL14_STAAN;RL14_STAAM	Large ribosomal subunit protein uL14	rplN	A5IV24;A6QJ82;A6U3W5;A7X5E9;A8Z347;Q2FEP9;Q2FW16;Q2YYK7;Q5HDW8;Q6G781;Q6GEJ3;Q7A081;Q7A463;Q99S31	Staphylococcus aureus (strain JH9);Staphylococcus aureus (strain Newman);Staphylococcus aureus (strain JH1);Staphylococcus aureus (strain Mu3 / ATCC 700698);Staphylococcus aureus (strain USA300 / TCH1516);Staphylococcus aureus (strain USA300);Staphylococcus aureus (strain NCTC 8325 / PS 47);Staphylococcus aureus (strain bovine RF122 / ET3-1);Staphylococcus aureus (strain COL);Staphylococcus aureu…	34.4%;34.4%;34.4%;34.4%;34.4%;34.4%;34.4%;34.4%;34.4%;34.4%;34.4%;34.4%;34.4%;34.4%	13135.31;13135.31;13135.31;13135.31;13135.31;13135.31;13135.31;13135.31;13135.31;13135.31;13135.31;13135.31;13135.31;13135.31	359786;426430;359787;418127;451516;367830;93061;273036;93062;282459;282458;196620;158879;158878	3;3;3;3;3;3;1;1;3;3;3;1;1;3	1	7	10
TRUE	PSA / 2x	PSA	2x	12	A5IV25;A6QJ83;A6U3W6;A7X5F0;A8Z348;Q2FEP8;Q2FW15;Q2YYK6;Q5HDW7;Q6G780;Q6GEJ2;Q7A462;Q8NVB4;Q99S30	97272.3	920652	3.24256	3.2425550854502765	846.4688896515316	9.464688896515316	4.08982e-10	7.452561270718581E-10	6.320159912109375	0.050613181754261126	A5IV25;A6QJ83;A6U3W6;A7X5F0;A8Z348;Q2FEP8;Q2FW15;Q2YYK6;Q5HDW7;Q6G780;Q6GEJ2;Q7A462;Q8NVB4;Q99S30	RS17_STAA9;RS17_STAAE;RS17_STAA2;RS17_STAA1;RS17_STAAT;RS17_STAA3;RS17_STAA8;RS17_STAAB;RS17_STAAC;RS17_STAAS;RS17_STAAR;RS17_STAAN;RS17_STAAW;RS17_STAAM	Small ribosomal subunit protein uS17	rpsQ	A5IV25;A6QJ83;A6U3W6;A7X5F0;A8Z348;Q2FEP8;Q2FW15;Q2YYK6;Q5HDW7;Q6G780;Q6GEJ2;Q7A462;Q8NVB4;Q99S30	Staphylococcus aureus (strain JH9);Staphylococcus aureus (strain Newman);Staphylococcus aureus (strain JH1);Staphylococcus aureus (strain Mu3 / ATCC 700698);Staphylococcus aureus (strain USA300 / TCH1516);Staphylococcus aureus (strain USA300);Staphylococcus aureus (strain NCTC 8325 / PS 47);Staphylococcus aureus (strain bovine RF122 / ET3-1);Staphylococcus aureus (strain COL);Staphylococcus aureu…	24.1%;24.1%;24.1%;24.1%;24.1%;24.1%;24.1%;24.1%;24.1%;24.1%;24.1%;24.1%;24.1%;24.1%	10174.84;10174.84;10174.84;10174.84;10174.84;10174.84;10174.84;10174.84;10174.84;10174.84;10174.84;10174.84;10174.84;10174.84	359786;426430;359787;418127;451516;367830;93061;273036;93062;282459;282458;158879;196620;158878	3;3;3;3;3;3;1;1;3;3;3;1;1;3	1	2	3
TRUE	PSA / 2x	PSA	2x	12	A5IV26;A6U3W7;A7X5F2;A8Z349;P66172;P66173;P66174;Q2FW14;Q2YYN0;Q5HDW6;Q5HM07;Q6G779;Q6GEJ1	724525	1.93704e+06	1.41875	1.4187469300327673	167.35319727745625	2.6735319727745623	4.94848e-06	4.912538891476463E-07	4.526266098022461	0.0755547	A5IV26;A6U3W7;A7X5F2;A8Z349;P66172;P66173;P66174;Q2FW14;Q2YYN0;Q5HDW6;Q5HM07;Q6G779;Q6GEJ1	RL29_STAA9;RL29_STAA2;RL29_STAA1;RL29_STAAT;RL29_STAAM;RL29_STAAN;RL29_STAAW;RL29_STAA8;RL29_STAAB;RL29_STAAC;RL29_STAEQ;RL29_STAAS;RL29_STAAR	Large ribosomal subunit protein uL29	rpmC	A5IV26;A6U3W7;A7X5F2;A8Z349;P66172;P66173;P66174;Q2FW14;Q2YYN0;Q5HDW6;Q5HM07;Q6G779;Q6GEJ1	Staphylococcus aureus (strain JH9);Staphylococcus aureus (strain JH1);Staphylococcus aureus (strain Mu3 / ATCC 700698);Staphylococcus aureus (strain USA300 / TCH1516);Staphylococcus aureus (strain Mu50 / ATCC 700699);Staphylococcus aureus (strain N315);Staphylococcus aureus (strain MW2);Staphylococcus aureus (strain NCTC 8325 / PS 47);Staphylococcus aureus (strain bovine RF122 / ET3-1);Staphyloco…	50.7%;50.7%;50.7%;50.7%;50.7%;50.7%;50.7%;50.7%;50.7%;50.7%;50.7%;50.7%;50.7%	8090.25;8090.25;8090.25;8090.25;8090.25;8090.25;8090.25;8090.25;8090.25;8090.25;8090.25;8090.25;8090.25	359786;359787;418127;451516;158878;158879;196620;93061;273036;93062;176279;282459;282458	3;3;3;3;3;1;1;1;1;3;3;3;3	1	4	5
TRUE	PSA / 2x	PSA	2x	12	A5IV27;A6QJ85;A6U3W8;A7X5F4;Q2FEP6;Q2FW13;Q2YYQ3;Q5HDW5;Q6G778;Q6GEJ0;Q7A080;Q7A461;Q99S28	104461	1.87654e+06	4.16705	4.167046060143586	1696.411627463809	17.96411627463809	1.05147e-06	1.4814501246076988E-07	4.147130966186523	0.10250296301817448	A5IV27;A6QJ85;A6U3W8;A7X5F4;Q2FEP6;Q2FW13;Q2YYQ3;Q5HDW5;Q6G778;Q6GEJ0;Q7A080;Q7A461;Q99S28	RL16_STAA9;RL16_STAAE;RL16_STAA2;RL16_STAA1;RL16_STAA3;RL16_STAA8;RL16_STAAB;RL16_STAAC;RL16_STAAS;RL16_STAAR;RL16_STAAW;RL16_STAAN;RL16_STAAM	Large ribosomal subunit protein uL16	rplP	A5IV27;A6QJ85;A6U3W8;A7X5F4;Q2FEP6;Q2FW13;Q2YYQ3;Q5HDW5;Q6G778;Q6GEJ0;Q7A080;Q7A461;Q99S28	Staphylococcus aureus (strain JH9);Staphylococcus aureus (strain Newman);Staphylococcus aureus (strain JH1);Staphylococcus aureus (strain Mu3 / ATCC 700698);Staphylococcus aureus (strain USA300);Staphylococcus aureus (strain NCTC 8325 / PS 47);Staphylococcus aureus (strain bovine RF122 / ET3-1);Staphylococcus aureus (strain COL);Staphylococcus aureus (strain MSSA476);Staphylococcus aureus (strain…	31.2%;31.2%;31.2%;31.2%;31.2%;31.2%;31.2%;31.2%;31.2%;31.2%;31.2%;31.2%;31.2%	16241.99;16241.99;16241.99;16241.99;16241.99;16241.99;16241.99;16241.99;16241.99;16241.99;16241.99;16241.99;16241.99	359786;426430;359787;418127;367830;93061;273036;93062;282459;282458;196620;158879;158878	3;3;3;3;3;1;1;3;3;3;1;1;3	1	5	7
TRUE	PSA / 2x	PSA	2x	12	A5IV29;A6QJ87;A6U3X0;A7X5F6;Q2FEP4;Q2FW11;Q2YYQ1;Q5HDW3;Q6G776;Q6GEI8;Q7A079;Q7A460;Q99S26	265375	1.65101e+06	2.63724	2.6372422785411835	522.1412990384837	6.221412990384837	0.000597798	3.033383026657906E-05	4.042090892791748	0.31822298760587236	A5IV29;A6QJ87;A6U3X0;A7X5F6;Q2FEP4;Q2FW11;Q2YYQ1;Q5HDW3;Q6G776;Q6GEI8;Q7A079;Q7A460;Q99S26	RL22_STAA9;RL22_STAAE;RL22_STAA2;RL22_STAA1;RL22_STAA3;RL22_STAA8;RL22_STAAB;RL22_STAAC;RL22_STAAS;RL22_STAAR;RL22_STAAW;RL22_STAAN;RL22_STAAM	Large ribosomal subunit protein uL22	rplV	A5IV29;A6QJ87;A6U3X0;A7X5F6;Q2FEP4;Q2FW11;Q2YYQ1;Q5HDW3;Q6G776;Q6GEI8;Q7A079;Q7A460;Q99S26	Staphylococcus aureus (strain JH9);Staphylococcus aureus (strain Newman);Staphylococcus aureus (strain JH1);Staphylococcus aureus (strain Mu3 / ATCC 700698);Staphylococcus aureus (strain USA300);Staphylococcus aureus (strain NCTC 8325 / PS 47);Staphylococcus aureus (strain bovine RF122 / ET3-1);Staphylococcus aureus (strain COL);Staphylococcus aureus (strain MSSA476);Staphylococcus aureus (strain…	60.7%;60.7%;60.7%;60.7%;60.7%;60.7%;60.7%;60.7%;60.7%;60.7%;60.7%;60.7%;60.7%	12834.89;12834.89;12834.89;12834.89;12834.89;12834.89;12834.89;12834.89;12834.89;12834.89;12834.89;12834.89;12834.89	359786;426430;359787;418127;367830;93061;273036;93062;282459;282458;196620;158879;158878	3;3;3;3;3;1;1;3;3;3;1;1;3	1	8	12
TRUE	PSA / 2x	PSA	2x	12	A5IV30;A6QJ88;A6U3X1;A7X5F7;P66493;P66494;P66495;Q2FEP3;Q2FW10;Q2YYQ0;Q5HDW2;Q6G775;Q6GEI7	5.17993e+06	1.7189e+06	-1.59144	1.5914433120690707	-66.8161	0.3318393061761531	0.00433005	0.00019925	3.880323886871338	0.192911	A5IV30;A6QJ88;A6U3X1;A7X5F7;P66493;P66494;P66495;Q2FEP3;Q2FW10;Q2YYQ0;Q5HDW2;Q6G775;Q6GEI7	RS19_STAA9;RS19_STAAE;RS19_STAA2;RS19_STAA1;RS19_STAAM;RS19_STAAN;RS19_STAAW;RS19_STAA3;RS19_STAA8;RS19_STAAB;RS19_STAAC;RS19_STAAS;RS19_STAAR	Small ribosomal subunit protein uS19	rpsS	A5IV30;A6QJ88;A6U3X1;A7X5F7;P66493;P66494;P66495;Q2FEP3;Q2FW10;Q2YYQ0;Q5HDW2;Q6G775;Q6GEI7	Staphylococcus aureus (strain JH9);Staphylococcus aureus (strain Newman);Staphylococcus aureus (strain JH1);Staphylococcus aureus (strain Mu3 / ATCC 700698);Staphylococcus aureus (strain Mu50 / ATCC 700699);Staphylococcus aureus (strain N315);Staphylococcus aureus (strain MW2);Staphylococcus aureus (strain USA300);Staphylococcus aureus (strain NCTC 8325 / PS 47);Staphylococcus aureus (strain bovi…	65.2%;65.2%;65.2%;65.2%;65.2%;65.2%;65.2%;65.2%;65.2%;65.2%;65.2%;65.2%;65.2%	10615.24;10615.24;10615.24;10615.24;10615.24;10615.24;10615.24;10615.24;10615.24;10615.24;10615.24;10615.24;10615.24	359786;426430;359787;418127;158878;158879;196620;367830;93061;273036;93062;282459;282458	3;3;3;3;3;1;3;3;1;3;3;3;3	1	8	15
TRUE	PSA / 2x	PSA	2x	12	A5IV31;A6QJ89;A6U3X2;A7X5G0;P60430;P60431;P60432;P60433;Q2FEP2;Q2YYP9;Q5HDW1;Q6G774;Q6GEI6	125327	3866140	4.94713	4.94713	2984.8524374007357	30.848524374007358	0.000106989	6.239763312109327E-06	2.089998245239258	0.0660167	A5IV31;A6QJ89;A6U3X2;A7X5G0;P60430;P60431;P60432;P60433;Q2FEP2;Q2YYP9;Q5HDW1;Q6G774;Q6GEI6	RL2_STAA9;RL2_STAAE;RL2_STAA2;RL2_STAA1;RL2_STAA8;RL2_STAAM;RL2_STAAN;RL2_STAAW;RL2_STAA3;RL2_STAAB;RL2_STAAC;RL2_STAAS;RL2_STAAR	Large ribosomal subunit protein uL2	rplB	A5IV31;A6QJ89;A6U3X2;A7X5G0;P60430;P60431;P60432;P60433;Q2FEP2;Q2YYP9;Q5HDW1;Q6G774;Q6GEI6	Staphylococcus aureus (strain JH9);Staphylococcus aureus (strain Newman);Staphylococcus aureus (strain JH1);Staphylococcus aureus (strain Mu3 / ATCC 700698);Staphylococcus aureus (strain NCTC 8325 / PS 47);Staphylococcus aureus (strain Mu50 / ATCC 700699);Staphylococcus aureus (strain N315);Staphylococcus aureus (strain MW2);Staphylococcus aureus (strain USA300);Staphylococcus aureus (strain bovi…	50.5%;50.5%;50.5%;50.5%;50.5%;50.5%;50.5%;50.5%;50.5%;50.5%;50.5%;50.5%;50.5%	30155;30155;30155;30155;30155;30155;30155;30155;30155;30155;30155;30155;30155	359786;426430;359787;418127;93061;158878;158879;196620;367830;273036;93062;282459;282458	3;3;3;3;1;3;1;1;3;1;3;3;3	1	16	24
TRUE	PSA / 2x	PSA	2x	12	A5IV32;A6QJ90;A6U3X3;A7X5G1;Q2FEP1;Q2FW08;Q2YYP8;Q5HDW0;Q6G773;Q6GEI5;Q7A078;Q7A459;Q99S23	77182.1	1.57472e+06	4.35068	4.350684573812067	1940.2649009840156	20.402649009840157	7.59505e-06	6.877855709990096E-07	2.7338054180145264	0.051295507268494946	A5IV32;A6QJ90;A6U3X3;A7X5G1;Q2FEP1;Q2FW08;Q2YYP8;Q5HDW0;Q6G773;Q6GEI5;Q7A078;Q7A459;Q99S23	RL23_STAA9;RL23_STAAE;RL23_STAA2;RL23_STAA1;RL23_STAA3;RL23_STAA8;RL23_STAAB;RL23_STAAC;RL23_STAAS;RL23_STAAR;RL23_STAAW;RL23_STAAN;RL23_STAAM	Large ribosomal subunit protein uL23	rplW	A5IV32;A6QJ90;A6U3X3;A7X5G1;Q2FEP1;Q2FW08;Q2YYP8;Q5HDW0;Q6G773;Q6GEI5;Q7A078;Q7A459;Q99S23	Staphylococcus aureus (strain JH9);Staphylococcus aureus (strain Newman);Staphylococcus aureus (strain JH1);Staphylococcus aureus (strain Mu3 / ATCC 700698);Staphylococcus aureus (strain USA300);Staphylococcus aureus (strain NCTC 8325 / PS 47);Staphylococcus aureus (strain bovine RF122 / ET3-1);Staphylococcus aureus (strain COL);Staphylococcus aureus (strain MSSA476);Staphylococcus aureus (strain…	38.5%;38.5%;38.5%;38.5%;38.5%;38.5%;38.5%;38.5%;38.5%;38.5%;38.5%;38.5%;38.5%	10605.35;10605.35;10605.35;10605.35;10605.35;10605.35;10605.35;10605.35;10605.35;10605.35;10605.35;10605.35;10605.35	359786;426430;359787;418127;367830;93061;273036;93062;282459;282458;196620;158879;158878	3;3;3;3;3;1;1;3;3;3;1;1;3	1	6	8
TRUE	PSA / 2x	PSA	2x	12	A5IV33;A6QJ91;A6U3X4;A7X5G2;P61058;P61059;P61060;Q2FEP0;Q2FW07;Q2YYP7;Q5HDV9;Q6G772	598501	2.88028e+06	2.26678	2.2667842280097963	381.2492285418726	4.812492285418726	4.30909e-07	7.502018872882365E-08	4.296383857727051	0.058799036955390745	A5IV33;A6QJ91;A6U3X4;A7X5G2;P61058;P61059;P61060;Q2FEP0;Q2FW07;Q2YYP7;Q5HDV9;Q6G772	RL4_STAA9;RL4_STAAE;RL4_STAA2;RL4_STAA1;RL4_STAAM;RL4_STAAN;RL4_STAAW;RL4_STAA3;RL4_STAA8;RL4_STAAB;RL4_STAAC;RL4_STAAS	Large ribosomal subunit protein uL4	rplD	A5IV33;A6QJ91;A6U3X4;A7X5G2;P61058;P61059;P61060;Q2FEP0;Q2FW07;Q2YYP7;Q5HDV9;Q6G772	Staphylococcus aureus (strain JH9);Staphylococcus aureus (strain Newman);Staphylococcus aureus (strain JH1);Staphylococcus aureus (strain Mu3 / ATCC 700698);Staphylococcus aureus (strain Mu50 / ATCC 700699);Staphylococcus aureus (strain N315);Staphylococcus aureus (strain MW2);Staphylococcus aureus (strain USA300);Staphylococcus aureus (strain NCTC 8325 / PS 47);Staphylococcus aureus (strain bovi…	25.6%;25.6%;25.6%;25.6%;25.6%;25.6%;25.6%;25.6%;25.6%;25.6%;25.6%;25.6%	22464.7;22464.7;22464.7;22464.7;22464.7;22464.7;22464.7;22464.7;22464.7;22464.7;22464.7;22464.7	359786;426430;359787;418127;158878;158879;196620;367830;93061;273036;93062;282459	3;3;3;3;3;1;1;3;1;1;3;3	1	9	9
TRUE	PSA / 2x	PSA	2x	12	A5IV35;A6QJ93;A6U3X6;A7X5G6;P66334;P66335;Q2FEN8;Q2YYP5;Q5HDV7;Q5HLZ8;Q6G770;Q6GEI2;Q931G5	383973	3.75106e+06	3.28822	3.2882237671881858	876.9087204402133	9.769087204402133	1.44411e-08	7.2733147838087595E-09	5.460546016693115	0.0700217	A5IV35;A6QJ93;A6U3X6;A7X5G6;P66334;P66335;Q2FEN8;Q2YYP5;Q5HDV7;Q5HLZ8;Q6G770;Q6GEI2;Q931G5	RS10_STAA9;RS10_STAAE;RS10_STAA2;RS10_STAA1;RS10_STAAN;RS10_STAAW;RS10_STAA3;RS10_STAAB;RS10_STAAC;RS10_STAEQ;RS10_STAAS;RS10_STAAR;RS10_STAAM	Small ribosomal subunit protein uS10	rpsJ	A5IV35;A6QJ93;A6U3X6;A7X5G6;P66334;P66335;Q2FEN8;Q2YYP5;Q5HDV7;Q5HLZ8;Q6G770;Q6GEI2;Q931G5	Staphylococcus aureus (strain JH9);Staphylococcus aureus (strain Newman);Staphylococcus aureus (strain JH1);Staphylococcus aureus (strain Mu3 / ATCC 700698);Staphylococcus aureus (strain N315);Staphylococcus aureus (strain MW2);Staphylococcus aureus (strain USA300);Staphylococcus aureus (strain bovine RF122 / ET3-1);Staphylococcus aureus (strain COL);Staphylococcus epidermidis (strain ATCC 35984 …	52%;52%;52%;52%;52%;52%;52%;52%;52%;52%;52%;52%;52%	11576.47;11576.47;11576.47;11579.49;11576.47;11576.47;11576.47;11576.47;11579.49;11576.47;11576.47;11576.47;11579.49	359786;426430;359787;418127;158879;196620;367830;273036;93062;176279;282459;282458;158878	1;3;3;3;1;1;3;1;3;3;3;3;1	1	8	10
TRUE	PSA / 2x	PSA	2x	10	A5IV51;A6U3Z3;A7X5J2;P65404;P65405	10867.8	3962.24	-1.45567	1.4556704980120339	-63.5414	0.36458560413205243	0.137262	0.00583987	1.206794023513794	0.26306898122781347	A5IV51;A6U3Z3;A7X5J2;P65404;P65405	MOBA_STAA9;MOBA_STAA2;MOBA_STAA1;MOBA_STAAM;MOBA_STAAN	Probable molybdenum cofactor guanylyltransferase	mobA	A5IV51;A6U3Z3;A7X5J2;P65404;P65405	Staphylococcus aureus (strain JH9);Staphylococcus aureus (strain JH1);Staphylococcus aureus (strain Mu3 / ATCC 700698);Staphylococcus aureus (strain Mu50 / ATCC 700699);Staphylococcus aureus (strain N315)	13.6%;13.6%;13.6%;13.6%;13.6%	22555.59;22555.59;22555.59;22555.59;22555.59	359786;359787;418127;158878;158879	3;3;3;3;1	1	9	9
TRUE	PSA / 2x	PSA	2x	12	A5IV74;A6QJD3;A6U417;A7X5M7;A8Z390;Q2FEK0;Q2G273;Q5HDR5;Q6GEE1;Q7A427;Q99RX9	8046.58	39475.2	2.2945	2.2944986564355285	390.5834811238903	4.905834811238903	2.67192e-07	5.191882649831097E-08	5.519505023956299	0.080676	A5IV74;A6QJD3;A6U417;A7X5M7;A8Z390;Q2FEK0;Q2G273;Q5HDR5;Q6GEE1;Q7A427;Q99RX9	UREG_STAA9;UREG_STAAE;UREG_STAA2;UREG_STAA1;UREG_STAAT;UREG_STAA3;UREG_STAA8;UREG_STAAC;UREG_STAAR;UREG_STAAN;UREG_STAAM	Urease accessory protein UreG	ureG	A5IV74;A6QJD3;A6U417;A7X5M7;A8Z390;Q2FEK0;Q2G273;Q5HDR5;Q6GEE1;Q7A427;Q99RX9	Staphylococcus aureus (strain JH9);Staphylococcus aureus (strain Newman);Staphylococcus aureus (strain JH1);Staphylococcus aureus (strain Mu3 / ATCC 700698);Staphylococcus aureus (strain USA300 / TCH1516);Staphylococcus aureus (strain USA300);Staphylococcus aureus (strain NCTC 8325 / PS 47);Staphylococcus aureus (strain COL);Staphylococcus aureus (strain MRSA252);Staphylococcus aureus (strain N31…	22.5%;22.5%;22.5%;22.5%;22.5%;22.5%;22.5%;22.5%;22.5%;22.5%;22.5%	22344.56;22344.56;22344.56;22344.56;22344.56;22344.56;22344.56;22344.56;22344.56;22344.56;22344.56	359786;426430;359787;418127;451516;367830;93061;93062;282458;158879;158878	3;3;3;3;3;3;3;3;3;1;3	1	8	9
TRUE	PSA / 2x	PSA	2x	12	A5IVB2;A6U455;A7X5T3;P64417;P64418	11038.9	14929.2	0.435531	0.43553060192843035	35.24081373107044	1.3524081373107044	0.00144126	6.943786538203298E-05	3.5984079837799072	0.14347341040925785	A5IVB2;A6U455;A7X5T3;P64417;P64418	HUTI_STAA9;HUTI_STAA2;HUTI_STAA1;HUTI_STAAM;HUTI_STAAN	Imidazolonepropionase	hutI	A5IVB2;A6U455;A7X5T3;P64417;P64418	Staphylococcus aureus (strain JH9);Staphylococcus aureus (strain JH1);Staphylococcus aureus (strain Mu3 / ATCC 700698);Staphylococcus aureus (strain Mu50 / ATCC 700699);Staphylococcus aureus (strain N315)	16.3%;16.3%;16.3%;16.3%;16.3%	45025.03;45025.03;45025.03;45025.03;45025.03	359786;359787;418127;158878;158879	3;3;3;3;1	1	15	18
TRUE	PSA / 2x	PSA	2x	12	A5IVB6;A6QJH5;A6U459;A7X5U0;A8Z523;P63570;P99158;Q2FEG2;Q2FVT2;Q5HDM3	4755.5	22521.7	2.24364	2.2436444738725356	373.59192218718647	4.735919221871865	6.26979e-05	3.923194340928911E-06	4.886008262634277	0.16998999769428788	A5IVB6;A6QJH5;A6U459;A7X5U0;A8Z523;P63570;P99158;Q2FEG2;Q2FVT2;Q5HDM3	HUTG_STAA9;HUTG_STAAE;HUTG_STAA2;HUTG_STAA1;HUTG_STAAT;HUTG_STAAM;HUTG_STAAN;HUTG_STAA3;HUTG_STAA8;HUTG_STAAC	Formimidoylglutamase	hutG	A5IVB6;A6QJH5;A6U459;A7X5U0;A8Z523;P63570;P99158;Q2FEG2;Q2FVT2;Q5HDM3	Staphylococcus aureus (strain JH9);Staphylococcus aureus (strain Newman);Staphylococcus aureus (strain JH1);Staphylococcus aureus (strain Mu3 / ATCC 700698);Staphylococcus aureus (strain USA300 / TCH1516);Staphylococcus aureus (strain Mu50 / ATCC 700699);Staphylococcus aureus (strain N315);Staphylococcus aureus (strain USA300);Staphylococcus aureus (strain NCTC 8325 / PS 47);Staphylococcus aureus…	24.8%;24.8%;24.8%;24.8%;24.8%;24.8%;24.8%;24.8%;24.8%;24.8%	34513.02;34513.02;34513.02;34513.02;34513.02;34513.02;34513.02;34513.02;34513.02;34513.02	359786;426430;359787;418127;451516;158878;158879;367830;93061;93062	3;3;3;3;3;3;1;3;3;3	1	11	15
TRUE	PSA / 2x	PSA	2x	12	A5IVD7;A6U483;D0K8E2	6495.28	10649.8	0.713359	0.7133590064281193	63.961717389101395	1.639617173891014	0.000944552	4.663048024583297E-05	4.256838321685791	0.12957411378536052	A5IVD7;A6U483;D0K8E2	TCAA_STAA9;TCAA_STAA2;TCAA_STAAD	Membrane-associated protein TcaA	tcaA	A5IVD7;A6U483;D0K8E2	Staphylococcus aureus (strain JH9);Staphylococcus aureus (strain JH1);Staphylococcus aureus (strain ED98)	2.4%;2.4%;2.4%	52157.27;52157.27;52115.19	359786;359787;681288	2;2;3	1	13	13
TRUE	PSA / 2x	PSA	2x	12	A5IVJ6;A6QJQ5;A6U4E6;A7X656;A8YYG4;P65708;P65709;P99153;Q2FE81;Q2FVK8;Q2YVZ6;Q5HDD9;Q6G6Q5	8343.31	65519.4	2.97323	2.973231022329382	685.2929919263032	7.852929919263032	8.04531e-07	1.2149459519060282E-07	4.6609697341918945	0.0883304	A5IVJ6;A6QJQ5;A6U4E6;A7X656;A8YYG4;P65708;P65709;P99153;Q2FE81;Q2FVK8;Q2YVZ6;Q5HDD9;Q6G6Q5	GPMA_STAA9;GPMA_STAAE;GPMA_STAA2;GPMA_STAA1;GPMA_STAAT;GPMA_STAAM;GPMA_STAAW;GPMA_STAAN;GPMA_STAA3;GPMA_STAA8;GPMA_STAAB;GPMA_STAAC;GPMA_STAAS	2,3-bisphosphoglycerate-dependent phosphoglycerate mutase;2,3-bisphosphoglycerate-dependent phosphoglycerate mutase;2,3-bisphosphoglycerate-dependent phosphoglycerate mutase;2,3-bisphosphoglycerate-dependent phosphoglycerate mutase;2,3-bisphosphoglycerate-dependent phosphoglycerate mutase;2,3-bisphosphoglycerate-dependent phosphoglycerate mutase;2,3-bisphosphoglycerate-dependent phosphoglycerate …	gpmA	A5IVJ6;A6QJQ5;A6U4E6;A7X656;A8YYG4;P65708;P65709;P99153;Q2FE81;Q2FVK8;Q2YVZ6;Q5HDD9;Q6G6Q5	Staphylococcus aureus (strain JH9);Staphylococcus aureus (strain Newman);Staphylococcus aureus (strain JH1);Staphylococcus aureus (strain Mu3 / ATCC 700698);Staphylococcus aureus (strain USA300 / TCH1516);Staphylococcus aureus (strain Mu50 / ATCC 700699);Staphylococcus aureus (strain MW2);Staphylococcus aureus (strain N315);Staphylococcus aureus (strain USA300);Staphylococcus aureus (strain NCTC …	17.5%;17.5%;17.5%;17.5%;17.5%;17.5%;17.5%;17.5%;17.5%;17.5%;17.5%;17.5%;17.5%	26679.97;26679.97;26679.97;26679.97;26679.97;26679.97;26679.97;26679.97;26679.97;26679.97;26679.97;26679.97;26679.97	359786;426430;359787;418127;451516;158878;196620;158879;367830;93061;273036;93062;282459	3;3;3;3;3;3;3;1;3;3;3;3;3	1	12	15
TRUE	PSA / 2x	PSA	2x	12	A5IVJ8;A6QJQ7;A6U4E8;A8YYG7;Q2FE79;Q2FVK5;Q5HDD7;Q99RL2	61559.7	15288.6	-2.00953	2.0095305573417455	-75.1646	0.24835392330492045	7.20986e-06	6.620480277931314E-07	5.530392646789551	0.10515886321782919	A5IVJ8;A6QJQ7;A6U4E8;A8YYG7;Q2FE79;Q2FVK5;Q5HDD7;Q99RL2	SBI_STAA9;SBI_STAAE;SBI_STAA2;SBI_STAAT;SBI_STAA3;SBI_STAA8;SBI_STAAC;SBI_STAAN	Immunoglobulin-binding protein Sbi	sbi	A5IVJ8;A6QJQ7;A6U4E8;A8YYG7;Q2FE79;Q2FVK5;Q5HDD7;Q99RL2	Staphylococcus aureus (strain JH9);Staphylococcus aureus (strain Newman);Staphylococcus aureus (strain JH1);Staphylococcus aureus (strain USA300 / TCH1516);Staphylococcus aureus (strain USA300);Staphylococcus aureus (strain NCTC 8325 / PS 47);Staphylococcus aureus (strain COL);Staphylococcus aureus (strain N315)	41.3%;41.3%;41.3%;41.3%;41.3%;41.3%;41.3%;41.3%	50042.27;50070.32;50042.27;50070.32;50070.32;50070.32;50070.32;50042.27	359786;426430;359787;451516;367830;93061;93062;158879	3;1;3;3;3;1;3;1	1	18	19
TRUE	PSA / 2x	PSA	2x	11	A5IVK5;A6QJR4;A6U4F5;A7X669;A8YYH5;Q2FE72;Q2FVJ7;Q2YVY6;Q5HDC9;Q6G6P6;Q6GE08;Q7A018;Q7A3R9;Q99RK7	2493.21	38997.9	3.96732	3.967319673043405	1464.1637760042113	15.641637760042114	9.3597e-06	8.156168403891708E-07	3.3570547103881836	0.09785	A5IVK5;A6QJR4;A6U4F5;A7X669;A8YYH5;Q2FE72;Q2FVJ7;Q2YVY6;Q5HDC9;Q6G6P6;Q6GE08;Q7A018;Q7A3R9;Q99RK7	BIOB_STAA9;BIOB_STAAE;BIOB_STAA2;BIOB_STAA1;BIOB_STAAT;BIOB_STAA3;BIOB_STAA8;BIOB_STAAB;BIOB_STAAC;BIOB_STAAS;BIOB_STAAR;BIOB_STAAW;BIOB_STAAN;BIOB_STAAM	Biotin synthase	bioB	A5IVK5;A6QJR4;A6U4F5;A7X669;A8YYH5;Q2FE72;Q2FVJ7;Q2YVY6;Q5HDC9;Q6G6P6;Q6GE08;Q7A018;Q7A3R9;Q99RK7	Staphylococcus aureus (strain JH9);Staphylococcus aureus (strain Newman);Staphylococcus aureus (strain JH1);Staphylococcus aureus (strain Mu3 / ATCC 700698);Staphylococcus aureus (strain USA300 / TCH1516);Staphylococcus aureus (strain USA300);Staphylococcus aureus (strain NCTC 8325 / PS 47);Staphylococcus aureus (strain bovine RF122 / ET3-1);Staphylococcus aureus (strain COL);Staphylococcus aureu…	4.2%;4.2%;4.2%;4.2%;4.2%;4.2%;4.2%;4.2%;4.2%;4.2%;4.2%;4.2%;4.2%;4.2%	37544.85;37558.88;37544.85;37544.85;37558.88;37558.88;37558.88;37544.85;37558.88;37544.85;37558.88;37544.85;37544.85;37544.85	359786;426430;359787;418127;451516;367830;93061;273036;93062;282459;282458;196620;158879;158878	3;3;3;3;3;3;3;3;3;3;3;3;1;3	1	12	14
TRUE	PSA / 2x	PSA	2x	12	A5IVU3;A6U4P6;A7X6K5;Q7A3I5;Q99RB9	2748.19	62302.7	4.50274	4.502740742161895	2167.044401222325	22.67044401222325	5.20818e-10	8.057936397467508E-10	4.826495170593262	0.032467	A5IVU3;A6U4P6;A7X6K5;Q7A3I5;Q99RB9	F16PC_STAA9;F16PC_STAA2;F16PC_STAA1;F16PC_STAAN;F16PC_STAAM	Fructose-1,6-bisphosphatase class 3;Fructose-1,6-bisphosphatase class 3;Fructose-1,6-bisphosphatase class 3;Fructose-1,6-bisphosphatase class 3;Fructose-1,6-bisphosphatase class 3	fbp	A5IVU3;A6U4P6;A7X6K5;Q7A3I5;Q99RB9	Staphylococcus aureus (strain JH9);Staphylococcus aureus (strain JH1);Staphylococcus aureus (strain Mu3 / ATCC 700698);Staphylococcus aureus (strain N315);Staphylococcus aureus (strain Mu50 / ATCC 700699)	8%;8%;8%;8%;8%	76175.03;76175.03;76175.03;76175.03;76175.03	359786;359787;418127;158879;158878	3;3;3;1;3	1	26	30
TRUE	PSA / 2x	PSA	2x	12	A5IVW5;A6U4R9	30780.8	484576	3.97662	3.9766234120527413	1474.2834450324615	15.742834450324615	5.29237e-09	3.7687016011061875E-09	4.524177074432373	0.039533391327450186	A5IVW5;A6U4R9	PTU3C_STAA9;PTU3C_STAA2	PTS system glucoside-specific EIICBA component	glcB	A5IVW5;A6U4R9	Staphylococcus aureus (strain JH9);Staphylococcus aureus (strain JH1)	15.3%;15.3%	74416.33;74416.33	359786;359787	3	1	17	24
TRUE	PSA / 2x	PSA	2x	12	A5IVY0;A6QK44;A6U4T5;A7X6R7;A8Z3F5;P63939;P99076;Q2FDV3;Q2FV67;Q2YWA6;Q5HCZ6;Q6GDP4;Q8NUR2	126215	800124	2.66434	2.664340401649617	533.9374076399159	6.339374076399159	5.07098e-10	8.057936397467508E-10	6.2985124588012695	0.047717500670977395	A5IVY0;A6QK44;A6U4T5;A7X6R7;A8Z3F5;P63939;P99076;Q2FDV3;Q2FV67;Q2YWA6;Q5HCZ6;Q6GDP4;Q8NUR2	ROCA_STAA9;ROCA_STAAE;ROCA_STAA2;ROCA_STAA1;ROCA_STAAT;ROCA_STAAM;ROCA_STAAN;ROCA_STAA3;ROCA_STAA8;ROCA_STAAB;ROCA_STAAC;ROCA_STAAR;ROCA_STAAW	1-pyrroline-5-carboxylate dehydrogenase	rocA	A5IVY0;A6QK44;A6U4T5;A7X6R7;A8Z3F5;P63939;P99076;Q2FDV3;Q2FV67;Q2YWA6;Q5HCZ6;Q6GDP4;Q8NUR2	Staphylococcus aureus (strain JH9);Staphylococcus aureus (strain Newman);Staphylococcus aureus (strain JH1);Staphylococcus aureus (strain Mu3 / ATCC 700698);Staphylococcus aureus (strain USA300 / TCH1516);Staphylococcus aureus (strain Mu50 / ATCC 700699);Staphylococcus aureus (strain N315);Staphylococcus aureus (strain USA300);Staphylococcus aureus (strain NCTC 8325 / PS 47);Staphylococcus aureus…	51.9%;51.9%;51.9%;51.9%;51.9%;51.9%;51.9%;51.9%;51.9%;51.9%;51.9%;51.9%;51.9%	56867.53;56867.53;56867.53;56867.53;56867.53;56867.53;56867.53;56867.53;56867.53;56867.53;56867.53;56867.53;56868.51	359786;426430;359787;418127;451516;158878;158879;367830;93061;273036;93062;282458;196620	3;3;3;3;3;3;1;3;3;3;3;3;3	1	28	38
TRUE	PSA / 2x	PSA	2x	12	A5IVY4;A6QK48;A6U4T9;A7X6S3;A8Z3F9;P0C885;Q2FDU9;Q2FV63;Q5HCZ2;Q6G6B6;Q6GDP0;Q79ZY4;Q7A3E5;Q99R79	106379	10199.8	-3.38261	3.382609660578982	-90.4119	0.0958811	0.000145668	8.20383031312629E-06	3.928070068359375	0.20151288324740763	A5IVY4;A6QK48;A6U4T9;A7X6S3;A8Z3F9;P0C885;Q2FDU9;Q2FV63;Q5HCZ2;Q6G6B6;Q6GDP0;Q79ZY4;Q7A3E5;Q99R79	COPZ_STAA9;COPZ_STAAE;COPZ_STAA2;COPZ_STAA1;COPZ_STAAT;COPZ_STAAB;COPZ_STAA3;COPZ_STAA8;COPZ_STAAC;COPZ_STAAS;COPZ_STAAR;COPZ_STAAW;COPZ_STAAN;COPZ_STAAM	Copper chaperone CopZ	copZ	A5IVY4;A6QK48;A6U4T9;A7X6S3;A8Z3F9;P0C885;Q2FDU9;Q2FV63;Q5HCZ2;Q6G6B6;Q6GDP0;Q79ZY4;Q7A3E5;Q99R79	Staphylococcus aureus (strain JH9);Staphylococcus aureus (strain Newman);Staphylococcus aureus (strain JH1);Staphylococcus aureus (strain Mu3 / ATCC 700698);Staphylococcus aureus (strain USA300 / TCH1516);Staphylococcus aureus (strain bovine RF122 / ET3-1);Staphylococcus aureus (strain USA300);Staphylococcus aureus (strain NCTC 8325 / PS 47);Staphylococcus aureus (strain COL);Staphylococcus aureu…	35.3%;35.3%;35.3%;35.3%;35.3%;35.3%;35.3%;35.3%;35.3%;35.3%;35.3%;35.3%;35.3%;35.3%	7236.92;7236.92;7236.92;7236.92;7236.92;7250.95;7236.92;7236.92;7236.92;7236.92;7250.95;7236.92;7236.92;7236.92	359786;426430;359787;418127;451516;273036;367830;93061;93062;282459;282458;196620;158879;158878	3;3;3;3;3;3;3;1;3;3;3;3;1;3	1	3	5
TRUE	PSA / 2x	PSA	2x	10	A5IW22;A6QK84;A6U4X7;P65664;P65665;Q2FDR2;Q2FV23;Q2YWG1;Q5HCV5;Q6G679;Q6GDK6;Q8NUN3	3560.43	76164.8	4.419	4.419002708175176	2039.2048082826743	21.392048082826744	1.63151e-06	2.1134852504812862E-07	3.6769680976867676	0.0910432	A5IW22;A6QK84;A6U4X7;P65664;P65665;Q2FDR2;Q2FV23;Q2YWG1;Q5HCV5;Q6G679;Q6GDK6;Q8NUN3	PAND_STAA9;PAND_STAAE;PAND_STAA2;PAND_STAAM;PAND_STAAN;PAND_STAA3;PAND_STAA8;PAND_STAAB;PAND_STAAC;PAND_STAAS;PAND_STAAR;PAND_STAAW	Aspartate 1-decarboxylase	panD	A5IW22;A6QK84;A6U4X7;P65664;P65665;Q2FDR2;Q2FV23;Q2YWG1;Q5HCV5;Q6G679;Q6GDK6;Q8NUN3	Staphylococcus aureus (strain JH9);Staphylococcus aureus (strain Newman);Staphylococcus aureus (strain JH1);Staphylococcus aureus (strain Mu50 / ATCC 700699);Staphylococcus aureus (strain N315);Staphylococcus aureus (strain USA300);Staphylococcus aureus (strain NCTC 8325 / PS 47);Staphylococcus aureus (strain bovine RF122 / ET3-1);Staphylococcus aureus (strain COL);Staphylococcus aureus (strain M…	22%;22%;22%;22%;22%;22%;22%;22%;22%;22%;22%;22%	14050.14;14050.14;14050.14;14050.14;14050.14;14050.14;14050.14;14073.18;14050.14;14050.1;14050.14;14050.1	359786;426430;359787;158878;158879;367830;93061;273036;93062;282459;282458;196620	3	1;1;1;1;1;3;2;1;1;1;1;1	4	6
TRUE	PSA / 2x	PSA	2x	12	A5IW23;A6QK85;A6U4X8;A7X6X6;A8Z3J8;P65658;P65659;Q2FDR1;Q5HCV4;Q6G678;Q8NUN2	2339.540771484375	269141	6.84599	6.845991829084268	11404.000465836612	115.04000465836613	4.00209e-05	2.674583751373005E-06	2.064171552658081	0.0517832	A5IW23;A6QK85;A6U4X8;A7X6X6;A8Z3J8;P65658;P65659;Q2FDR1;Q5HCV4;Q6G678;Q8NUN2	PANC_STAA9;PANC_STAAE;PANC_STAA2;PANC_STAA1;PANC_STAAT;PANC_STAAM;PANC_STAAN;PANC_STAA3;PANC_STAAC;PANC_STAAS;PANC_STAAW	Pantothenate synthetase	panC	A5IW23;A6QK85;A6U4X8;A7X6X6;A8Z3J8;P65658;P65659;Q2FDR1;Q5HCV4;Q6G678;Q8NUN2	Staphylococcus aureus (strain JH9);Staphylococcus aureus (strain Newman);Staphylococcus aureus (strain JH1);Staphylococcus aureus (strain Mu3 / ATCC 700698);Staphylococcus aureus (strain USA300 / TCH1516);Staphylococcus aureus (strain Mu50 / ATCC 700699);Staphylococcus aureus (strain N315);Staphylococcus aureus (strain USA300);Staphylococcus aureus (strain COL);Staphylococcus aureus (strain MSSA4…	22.3%;22.3%;22.3%;22.3%;22.3%;22.3%;22.3%;22.3%;22.3%;22.3%;22.3%	31429.99;31462.05;31429.99;31429.99;31462.05;31429.99;31429.99;31462.05;31462.05;31448.03;31448.03	359786;426430;359787;418127;451516;158878;158879;367830;93062;282459;196620	3;3;3;3;3;3;1;3;3;3;3	1	12	19
TRUE	PSA / 2x	PSA	2x	12	A5IW24;A6QK86;A6U4X9;A8Z3J9;P65656;P65657;Q2FDR0;Q2FV21;Q5HCV3;Q6G677	32704.7	249533	2.93166	2.9316624494143024	662.9891012855976	7.6298910128559765	4.0152e-12	3.658289381627591E-11	6.714937686920166	0.0329321	A5IW24;A6QK86;A6U4X9;A8Z3J9;P65656;P65657;Q2FDR0;Q2FV21;Q5HCV3;Q6G677	PANB_STAA9;PANB_STAAE;PANB_STAA2;PANB_STAAT;PANB_STAAN;PANB_STAAW;PANB_STAA3;PANB_STAA8;PANB_STAAC;PANB_STAAS	3-methyl-2-oxobutanoate hydroxymethyltransferase	panB	A5IW24;A6QK86;A6U4X9;A8Z3J9;P65656;P65657;Q2FDR0;Q2FV21;Q5HCV3;Q6G677	Staphylococcus aureus (strain JH9);Staphylococcus aureus (strain Newman);Staphylococcus aureus (strain JH1);Staphylococcus aureus (strain USA300 / TCH1516);Staphylococcus aureus (strain N315);Staphylococcus aureus (strain MW2);Staphylococcus aureus (strain USA300);Staphylococcus aureus (strain NCTC 8325 / PS 47);Staphylococcus aureus (strain COL);Staphylococcus aureus (strain MSSA476)	26.5%;26.5%;26.5%;26.5%;26.5%;26.5%;26.5%;26.5%;26.5%;26.5%	29255.63;29267.68;29255.63;29255.63;29255.63;29255.63;29255.63;29255.63;29256.61;29255.63	359786;426430;359787;451516;158879;196620;367830;93061;93062;282459	3;3;3;3;1;3;3;3;3;3	1;1;1;1;1;1;2;2;1;1	13	19
TRUE	PSA / 2x	PSA	2x	12	A5IW27;A6U4Y2;A7X6Y1;P65258;P99119	39769.2	449830	3.49966	3.4996555674176455	1031.100775863847	11.311007758638471	4.53809e-05	2.9722297879941777E-06	2.8710920810699463	0.0974768	A5IW27;A6U4Y2;A7X6Y1;P65258;P99119	LDH2_STAA9;LDH2_STAA2;LDH2_STAA1;LDH2_STAAM;LDH2_STAAN	L-lactate dehydrogenase 2	ldh2	A5IW27;A6U4Y2;A7X6Y1;P65258;P99119	Staphylococcus aureus (strain JH9);Staphylococcus aureus (strain JH1);Staphylococcus aureus (strain Mu3 / ATCC 700698);Staphylococcus aureus (strain Mu50 / ATCC 700699);Staphylococcus aureus (strain N315)	25.4%;25.4%;25.4%;25.4%;25.4%	34432.1;34432.1;34432.1;34432.1;34432.1	359786;359787;418127;158878;158879	3;3;3;3;1	1	11	13
TRUE	PSA / 2x	PSA	2x	12	A5IW31;A6U4Y6;A7X6Y6;P67472;P99117	132422	1.54528e+06	3.54466	3.544659670960501	1066.9409637479475	11.669409637479475	3.91527e-06	4.126632868410892E-07	2.9431724548339844	0.0449506	A5IW31;A6U4Y6;A7X6Y6;P67472;P99117	ALF1_STAA9;ALF1_STAA2;ALF1_STAA1;ALF1_STAAM;ALF1_STAAN	Fructose-bisphosphate aldolase class 1	fda	A5IW31;A6U4Y6;A7X6Y6;P67472;P99117	Staphylococcus aureus (strain JH9);Staphylococcus aureus (strain JH1);Staphylococcus aureus (strain Mu3 / ATCC 700698);Staphylococcus aureus (strain Mu50 / ATCC 700699);Staphylococcus aureus (strain N315)	56.8%;56.8%;56.8%;56.8%;56.8%	33041.52;33041.52;33041.52;33041.52;33041.52	359786;359787;418127;158878;158879	3;3;3;3;1	1;1;1;2;2	20	27
TRUE	PSA / 2x	PSA	2x	12	A5IW37;A6QK99;A6U4Z2;A7X6Z3;A8Z5A4;P60336;P60337;Q2FDP9;Q2FV11;Q2YWJ5;Q5HCU1;Q6G664;Q6GDJ1;Q8NUM0	4410.96	10812.3	1.29351	1.2935138483702107	145.12435740188897	2.4512435740188896	6.47936e-05	4.037289556746909E-06	3.487848997116089	0.11150023572046916	A5IW37;A6QK99;A6U4Z2;A7X6Z3;A8Z5A4;P60336;P60337;Q2FDP9;Q2FV11;Q2YWJ5;Q5HCU1;Q6G664;Q6GDJ1;Q8NUM0	BETA_STAA9;BETA_STAAE;BETA_STAA2;BETA_STAA1;BETA_STAAT;BETA_STAAM;BETA_STAAN;BETA_STAA3;BETA_STAA8;BETA_STAAB;BETA_STAAC;BETA_STAAS;BETA_STAAR;BETA_STAAW	Oxygen-dependent choline dehydrogenase	betA	A5IW37;A6QK99;A6U4Z2;A7X6Z3;A8Z5A4;P60336;P60337;Q2FDP9;Q2FV11;Q2YWJ5;Q5HCU1;Q6G664;Q6GDJ1;Q8NUM0	Staphylococcus aureus (strain JH9);Staphylococcus aureus (strain Newman);Staphylococcus aureus (strain JH1);Staphylococcus aureus (strain Mu3 / ATCC 700698);Staphylococcus aureus (strain USA300 / TCH1516);Staphylococcus aureus (strain Mu50 / ATCC 700699);Staphylococcus aureus (strain N315);Staphylococcus aureus (strain USA300);Staphylococcus aureus (strain NCTC 8325 / PS 47);Staphylococcus aureus…	9.8%;9.8%;9.8%;9.8%;9.8%;9.8%;9.8%;9.8%;9.8%;9.8%;9.8%;9.8%;9.8%;9.8%	63610.02;63610.02;63610.02;63610.02;63610.02;63610.02;63610.02;63610.02;63610.02;63610.02;63610.02;63624.09;63610.02;63624.09	359786;426430;359787;418127;451516;158878;158879;367830;93061;273036;93062;282459;282458;196620	3;3;3;3;3;3;1;3;3;3;3;3;3;3	1	26	33
TRUE	PSA / 2x	PSA	2x	12	A5IWD5;A6U593;A7X7A5;P64239;P64240	26816.5	135469	2.33677	2.336771389809205	405.1708487657052	5.051708487657052	0.000239056	1.2862592374624384E-05	2.755791664123535	0.10980666611781045	A5IWD5;A6U593;A7X7A5;P64239;P64240	RSMG_STAA9;RSMG_STAA2;RSMG_STAA1;RSMG_STAAM;RSMG_STAAN	Ribosomal RNA small subunit methyltransferase G	rsmG	A5IWD5;A6U593;A7X7A5;P64239;P64240	Staphylococcus aureus (strain JH9);Staphylococcus aureus (strain JH1);Staphylococcus aureus (strain Mu3 / ATCC 700698);Staphylococcus aureus (strain Mu50 / ATCC 700699);Staphylococcus aureus (strain N315)	37.2%;37.2%;37.2%;37.2%;37.2%	27373.41;27373.41;27373.41;27373.41;27373.41	359786;359787;418127;158878;158879	3	1	15	19
TRUE	PSA / 2x	PSA	2x	12	A5IWD6;A6QKK1;A6U594;A7X7A7;A8YYS0;P64229;P64230;P64231;Q2FDE9;Q2FUQ3;Q2YZB9;Q5HCI4;Q6G5W5;Q6GD93	13969.4	166738	3.57724	3.5772380836248394	1093.5921800296671	11.935921800296672	9.81908e-11	2.867573584223582E-10	6.3192644119262695	0.0488355	A5IWD6;A6QKK1;A6U594;A7X7A7;A8YYS0;P64229;P64230;P64231;Q2FDE9;Q2FUQ3;Q2YZB9;Q5HCI4;Q6G5W5;Q6GD93	MNMG_STAA9;MNMG_STAAE;MNMG_STAA2;MNMG_STAA1;MNMG_STAAT;MNMG_STAAM;MNMG_STAAN;MNMG_STAAW;MNMG_STAA3;MNMG_STAA8;MNMG_STAAB;MNMG_STAAC;MNMG_STAAS;MNMG_STAAR	tRNA uridine 5-carboxymethylaminomethyl modification enzyme MnmG	mnmG	A5IWD6;A6QKK1;A6U594;A7X7A7;A8YYS0;P64229;P64230;P64231;Q2FDE9;Q2FUQ3;Q2YZB9;Q5HCI4;Q6G5W5;Q6GD93	Staphylococcus aureus (strain JH9);Staphylococcus aureus (strain Newman);Staphylococcus aureus (strain JH1);Staphylococcus aureus (strain Mu3 / ATCC 700698);Staphylococcus aureus (strain USA300 / TCH1516);Staphylococcus aureus (strain Mu50 / ATCC 700699);Staphylococcus aureus (strain N315);Staphylococcus aureus (strain MW2);Staphylococcus aureus (strain USA300);Staphylococcus aureus (strain NCTC …	26.1%;26.1%;26.1%;26.1%;26.1%;26.1%;26.1%;26.1%;26.1%;26.1%;26.1%;26.1%;26.1%;26.1%	70116.02;70116.02;70116.02;70116.02;70116.02;70116.02;70116.02;70116.02;70116.02;70116.02;70164.1;70116.02;70116.02;70116.02	359786;426430;359787;418127;451516;158878;158879;196620;367830;93061;273036;93062;282459;282458	3;3;3;3;3;3;1;3;3;3;3;3;3;3	1;1;1;1;1;1;1;1;2;2;1;1;1;1	27	34
TRUE	PSA / 2x	PSA	2x	12	A5IWD7;A6U595;A7X7A8;P66972;P66973;Q2FUQ2;Q6G5W4;Q6GD92;Q931E1	1932.1280517578125	71833.6	5.2164	5.216397018041938	3617.850923992701	37.17850923992701	7.51983e-07	1.1525716220927871E-07	4.016018867492676	0.09508	A5IWD7;A6U595;A7X7A8;P66972;P66973;Q2FUQ2;Q6G5W4;Q6GD92;Q931E1	MNME_STAA9;MNME_STAA2;MNME_STAA1;MNME_STAAN;MNME_STAAW;MNME_STAA8;MNME_STAAS;MNME_STAAR;MNME_STAAM	tRNA modification GTPase MnmE	mnmE	A5IWD7;A6U595;A7X7A8;P66972;P66973;Q2FUQ2;Q6G5W4;Q6GD92;Q931E1	Staphylococcus aureus (strain JH9);Staphylococcus aureus (strain JH1);Staphylococcus aureus (strain Mu3 / ATCC 700698);Staphylococcus aureus (strain N315);Staphylococcus aureus (strain MW2);Staphylococcus aureus (strain NCTC 8325 / PS 47);Staphylococcus aureus (strain MSSA476);Staphylococcus aureus (strain MRSA252);Staphylococcus aureus (strain Mu50 / ATCC 700699)	18.5%;18.5%;18.5%;18.5%;18.5%;18.5%;18.5%;18.5%;18.5%	51341.48;51341.48;51371.5;51341.48;51341.48;51341.48;51353.53;51341.48;51371.5	359786;359787;418127;158879;196620;93061;282459;282458;158878	3	1	19	23
TRUE	PSA / 2x	PSA	2x	12	A6QD48;A8YYT2;P95689;Q2FKP7;Q5HJY7;Q6GD81;Q8NYY2	46965.5	454834	3.27567	3.2756675759633027	868.443	9.684432939238249	5.66469e-08	1.7871489632169562E-08	3.835758686065674	0.030780331732454442	A6QD48;A8YYT2;P95689;Q2FKP7;Q5HJY7;Q6GD81;Q8NYY2	SYS_STAAE;SYS_STAAT;SYS_STAA8;SYS_STAA3;SYS_STAAC;SYS_STAAS;SYS_STAAW	Serine--tRNA ligase	serS	A6QD48;A8YYT2;P95689;Q2FKP7;Q5HJY7;Q6GD81;Q8NYY2	Staphylococcus aureus (strain Newman);Staphylococcus aureus (strain USA300 / TCH1516);Staphylococcus aureus (strain NCTC 8325 / PS 47);Staphylococcus aureus (strain USA300);Staphylococcus aureus (strain COL);Staphylococcus aureus (strain MSSA476);Staphylococcus aureus (strain MW2)	32.7%;32.7%;32.7%;32.7%;32.7%;32.7%;32.7%	48640.03;48640.03;48640.03;48640.03;48640.03;48614.04;48624.07	426430;451516;93061;367830;93062;282459;196620	3;3;1;3;3;3;3	1	21	27
TRUE	PSA / 2x	PSA	2x	12	A6QD96;P0C0R2;Q2G1N7;Q5HJQ7;Q6GD13;Q7A1Z8;Q7A2Y8;Q7A872	14537.2	450766	4.95456	4.9545561663020035	3000.773339094414	31.00773339094414	7.24576e-07	1.1252885450707696E-07	3.8700718879699707	0.0970043	A6QD96;P0C0R2;Q2G1N7;Q5HJQ7;Q6GD13;Q7A1Z8;Q7A2Y8;Q7A872	SARS_STAAE;SARS_STAA1;SARS_STAA8;SARS_STAAC;SARS_STAAS;SARS_STAAW;SARS_STAAM;SARS_STAAN	HTH-type transcriptional regulator SarS	sarS	A6QD96;P0C0R2;Q2G1N7;Q5HJQ7;Q6GD13;Q7A1Z8;Q7A2Y8;Q7A872	Staphylococcus aureus (strain Newman);Staphylococcus aureus (strain Mu3 / ATCC 700698);Staphylococcus aureus (strain NCTC 8325 / PS 47);Staphylococcus aureus (strain COL);Staphylococcus aureus (strain MSSA476);Staphylococcus aureus (strain MW2);Staphylococcus aureus (strain Mu50 / ATCC 700699);Staphylococcus aureus (strain N315)	25.2%;25.2%;25.2%;25.2%;25.2%;25.2%;25.2%;25.2%	29889.84;29889.84;29889.84;29889.84;29889.84;29889.84;29889.84;29889.84	426430;418127;93061;93062;282459;196620;158878;158879	3;1;1;2;3;3;3;1	2;1;1;1;1;1;1;1	11	12
TRUE	PSA / 2x	PSA	2x	12	A6QDF1;A7WXE5;Q2FK96;Q2G1J2;Q5HJK5;Q6GCW1;Q7A1Y8;Q7A827;Q99X56	11688.9	36419.9	1.63959	1.639589315173418	211.57712412752753	3.1157712412752754	9.97006e-06	8.612602708014882E-07	4.296038627624512	0.0908023	A6QDF1;A7WXE5;Q2FK96;Q2G1J2;Q5HJK5;Q6GCW1;Q7A1Y8;Q7A827;Q99X56	HDOX2_STAAE;HDOX_STAA1;HDOX2_STAA3;HDOX2_STAA8;HDOX2_STAAC;HDOX2_STAAS;HDOX2_STAAW;HDOX2_STAAN;HDOX2_STAAM	Heme oxygenase (staphylobilin-producing) 2;Heme oxygenase (staphylobilin-producing);Heme oxygenase (staphylobilin-producing) 2;Heme oxygenase (staphylobilin-producing) 2;Heme oxygenase (staphylobilin-producing) 2;Heme oxygenase (staphylobilin-producing) 2;Heme oxygenase (staphylobilin-producing) 2;Heme oxygenase (staphylobilin-producing) 2;Heme oxygenase (staphylobilin-producing) 2	isdI	A6QDF1;A7WXE5;Q2FK96;Q2G1J2;Q5HJK5;Q6GCW1;Q7A1Y8;Q7A827;Q99X56	Staphylococcus aureus (strain Newman);Staphylococcus aureus (strain Mu3 / ATCC 700698);Staphylococcus aureus (strain USA300);Staphylococcus aureus (strain NCTC 8325 / PS 47);Staphylococcus aureus (strain COL);Staphylococcus aureus (strain MSSA476);Staphylococcus aureus (strain MW2);Staphylococcus aureus (strain N315);Staphylococcus aureus (strain Mu50 / ATCC 700699)	61.1%;61.1%;61.1%;61.1%;61.1%;61.1%;61.1%;61.1%;61.1%	12791.2;12791.2;12791.2;12791.2;12791.2;12791.2;12791.2;12791.2;12791.2	426430;418127;367830;93061;93062;282459;196620;158879;158878	2;3;3;1;3;3;3;1;1	1	6	6
TRUE	PSA / 2x	PSA	2x	12	A6QE68;A7WY89;A8Z0Q8;Q2FJM8;Q2G0Y9;Q2YVL8;Q5HIQ9;Q6GC84;Q7A1T6;Q7A7I5;Q99WJ1	70250.1	457472	2.70311	2.7031109189580027	551.2046128021541	6.512046128021541	2.08959e-06	2.5364656128639604E-07	3.7991435527801514	0.0672708	A6QE68;A7WY89;A8Z0Q8;Q2FJM8;Q2G0Y9;Q2YVL8;Q5HIQ9;Q6GC84;Q7A1T6;Q7A7I5;Q99WJ1	XPT_STAAE;XPT_STAA1;XPT_STAAT;XPT_STAA3;XPT_STAA8;XPT_STAAB;XPT_STAAC;XPT_STAAS;XPT_STAAW;XPT_STAAN;XPT_STAAM	Xanthine phosphoribosyltransferase	xpt	A6QE68;A7WY89;A8Z0Q8;Q2FJM8;Q2G0Y9;Q2YVL8;Q5HIQ9;Q6GC84;Q7A1T6;Q7A7I5;Q99WJ1	Staphylococcus aureus (strain Newman);Staphylococcus aureus (strain Mu3 / ATCC 700698);Staphylococcus aureus (strain USA300 / TCH1516);Staphylococcus aureus (strain USA300);Staphylococcus aureus (strain NCTC 8325 / PS 47);Staphylococcus aureus (strain bovine RF122 / ET3-1);Staphylococcus aureus (strain COL);Staphylococcus aureus (strain MSSA476);Staphylococcus aureus (strain MW2);Staphylococcus a…	55.2%;55.2%;55.2%;55.2%;55.2%;55.2%;55.2%;55.2%;55.2%;55.2%;55.2%	20883.89;20883.89;20883.89;20883.89;20883.89;20913.91;20883.89;20883.89;20883.89;20883.89;20883.89	426430;418127;451516;367830;93061;273036;93062;282459;196620;158879;158878	3;3;3;3;3;3;3;3;3;1;3	1	12	16
TRUE	PSA / 2x	PSA	2x	12	A6QEG4;A8YZL0;Q2FJC9;Q2G0Q9;Q2YVX3;Q5HIG3;Q6GBX6;Q6GJF9;Q8NXZ3	7489.02	247755	5.048	5.047995675824046	3208.2484401974298	33.0825	5.7941e-05	3.6716851326755666E-06	2.920178174972534	0.1499993649070771	A6QEG4;A8YZL0;Q2FJC9;Q2G0Q9;Q2YVX3;Q5HIG3;Q6GBX6;Q6GJF9;Q8NXZ3	HSLO_STAAE;HSLO_STAAT;HSLO_STAA3;HSLO_STAA8;HSLO_STAAB;HSLO_STAAC;HSLO_STAAS;HSLO_STAAR;HSLO_STAAW	33 kDa chaperonin	hslO	A6QEG4;A8YZL0;Q2FJC9;Q2G0Q9;Q2YVX3;Q5HIG3;Q6GBX6;Q6GJF9;Q8NXZ3	Staphylococcus aureus (strain Newman);Staphylococcus aureus (strain USA300 / TCH1516);Staphylococcus aureus (strain USA300);Staphylococcus aureus (strain NCTC 8325 / PS 47);Staphylococcus aureus (strain bovine RF122 / ET3-1);Staphylococcus aureus (strain COL);Staphylococcus aureus (strain MSSA476);Staphylococcus aureus (strain MRSA252);Staphylococcus aureus (strain MW2)	28.7%;28.7%;28.7%;28.7%;28.7%;28.7%;28.7%;28.7%;28.7%	31822.17;31822.17;31822.17;31822.17;31822.17;31822.17;31822.17;31822.17;31822.17	426430;451516;367830;93061;273036;93062;282459;282458;196620	3	1	15	23
TRUE	PSA / 2x	PSA	2x	12	A6QEJ2	24220.5	41126.8	0.763849	0.7638490311443403	69.80147971530128	1.6980147971530128	0.033806	0.00148877	6.0303826332092285	0.22262329284968332	A6QEJ2	RL7_STAAE	Large ribosomal subunit protein bL12	rplL	A6QEJ2	Staphylococcus aureus (strain Newman)	0.107	12711.5	426430	3	1	1	1
TRUE	PSA / 2x	PSA	2x	12	A6QEJ4;A6TZ19;A7WYW7;A8YZP0;P47768;P60278;P60279;Q2FJ98;Q2YSB9;Q6GBU5;Q6GJC6	177848	1.22942e+06	2.78927	2.789268480100584	591.2791823969379	6.912791823969379	1.31505e-08	6.8249260118399385E-09	5.004672050476074	0.0472834	A6QEJ4;A6TZ19;A7WYW7;A8YZP0;P47768;P60278;P60279;Q2FJ98;Q2YSB9;Q6GBU5;Q6GJC6	RPOB_STAAE;RPOB_STAA2;RPOB_STAA1;RPOB_STAAT;RPOB_STAA8;RPOB_STAAN;RPOB_STAAW;RPOB_STAA3;RPOB_STAAB;RPOB_STAAS;RPOB_STAAR	DNA-directed RNA polymerase subunit beta	rpoB	A6QEJ4;A6TZ19;A7WYW7;A8YZP0;P47768;P60278;P60279;Q2FJ98;Q2YSB9;Q6GBU5;Q6GJC6	Staphylococcus aureus (strain Newman);Staphylococcus aureus (strain JH1);Staphylococcus aureus (strain Mu3 / ATCC 700698);Staphylococcus aureus (strain USA300 / TCH1516);Staphylococcus aureus (strain NCTC 8325 / PS 47);Staphylococcus aureus (strain N315);Staphylococcus aureus (strain MW2);Staphylococcus aureus (strain USA300);Staphylococcus aureus (strain bovine RF122 / ET3-1);Staphylococcus aure…	44.1%;44.1%;44.1%;44.1%;44.1%;44.1%;44.1%;44.1%;44.1%;44.1%;44.1%	133219.44;133219.44;133219.44;133219.44;133219.44;133219.44;133219.44;133219.44;133219.44;133219.44;133203.44	426430;359787;418127;451516;93061;158879;196620;367830;273036;282459;282458	3;3;3;3;3;1;3;3;3;3;3	1;1;1;1;2;1;1;2;1;1;1	68	93
TRUE	PSA / 2x	PSA	2x	12	A6QES8;P0C1U6;Q2FJ20;Q2G2U9;Q2YSV9;Q5HI51;Q6GBL2;Q6GJ52;Q7A1N5;Q7A2W5;Q7A732	91884.4	1.2743e+06	3.79374	3.7937392322690053	1286.849405358398	13.868494053583978	0.000376022	1.9709662141981846E-05	2.0259311199188232	0.0874603	A6QES8;P0C1U6;Q2FJ20;Q2G2U9;Q2YSV9;Q5HI51;Q6GBL2;Q6GJ52;Q7A1N5;Q7A2W5;Q7A732	SARA_STAAE;SARA_STAAU;SARA_STAA3;SARA_STAA8;SARA_STAAB;SARA_STAAC;SARA_STAAS;SARA_STAAR;SARA_STAAW;SARA_STAAM;SARA_STAAN	Transcriptional regulator SarA	sarA	A6QES8;P0C1U6;Q2FJ20;Q2G2U9;Q2YSV9;Q5HI51;Q6GBL2;Q6GJ52;Q7A1N5;Q7A2W5;Q7A732	Staphylococcus aureus (strain Newman);Staphylococcus aureus;Staphylococcus aureus (strain USA300);Staphylococcus aureus (strain NCTC 8325 / PS 47);Staphylococcus aureus (strain bovine RF122 / ET3-1);Staphylococcus aureus (strain COL);Staphylococcus aureus (strain MSSA476);Staphylococcus aureus (strain MRSA252);Staphylococcus aureus (strain MW2);Staphylococcus aureus (strain Mu50 / ATCC 700699);St…	52.4%;52.4%;52.4%;52.4%;52.4%;52.4%;52.4%;52.4%;52.4%;52.4%;52.4%	14718;14718;14718;14718;14718;14718;14718;14718;14718;14718;14718	426430;1280;367830;93061;273036;93062;282459;282458;196620;158878;158879	1;1;3;1;3;1;3;3;1;3;1	1;2;1;3;1;3;3;3;3;3;3	10	11
TRUE	PSA / 2x	PSA	2x	12	A6QF62;A7WZP8;O06446;Q2FIN8;Q2YSH6;Q5HHR7;Q6GB77;Q7A1G4;Q7A6R5;Q99VM2	42987.3	428978	3.31892	3.318918973617888	897.9164097701404	9.979164097701403	5.38979e-06	5.255206766800965E-07	3.3116564750671387	0.0704509	A6QF62;A7WZP8;O06446;Q2FIN8;Q2YSH6;Q5HHR7;Q6GB77;Q7A1G4;Q7A6R5;Q99VM2	SECA1_STAAE;SECA1_STAA1;SECA1_STAA8;SECA1_STAA3;SECA_STAAB;SECA1_STAAC;SECA1_STAAS;SECA1_STAAW;SECA1_STAAN;SECA1_STAAM	Protein translocase subunit SecA 1;Protein translocase subunit SecA 1;Protein translocase subunit SecA 1;Protein translocase subunit SecA 1;Protein translocase subunit SecA;Protein translocase subunit SecA 1;Protein translocase subunit SecA 1;Protein translocase subunit SecA 1;Protein translocase subunit SecA 1;Protein translocase subunit SecA 1	secA1;secA1;secA1;secA1;secA;secA1;secA1;secA1;secA1;secA1	A6QF62;A7WZP8;O06446;Q2FIN8;Q2YSH6;Q5HHR7;Q6GB77;Q7A1G4;Q7A6R5;Q99VM2	Staphylococcus aureus (strain Newman);Staphylococcus aureus (strain Mu3 / ATCC 700698);Staphylococcus aureus (strain NCTC 8325 / PS 47);Staphylococcus aureus (strain USA300);Staphylococcus aureus (strain bovine RF122 / ET3-1);Staphylococcus aureus (strain COL);Staphylococcus aureus (strain MSSA476);Staphylococcus aureus (strain MW2);Staphylococcus aureus (strain N315);Staphylococcus aureus (strai…	30.8%;30.8%;30.8%;30.8%;30.8%;30.8%;30.8%;30.8%;30.8%;30.8%	95960.07;95960.07;95960.07;95960.07;95960.07;95960.07;95960.07;95960.07;95960.07;95960.07	426430;418127;93061;367830;273036;93062;282459;196620;158879;158878	3;3;1;3;3;3;3;3;1;3	1;1;2;1;1;1;1;1;1;1	43	54
TRUE	PSA / 2x	PSA	2x	12	A6QFH3;Q2FIB3;Q2FZU0;Q2YWS3;Q5HHC2;Q6GAW4;Q6GIC6;Q8NXF1	61111.1	806753	3.72262	3.722619421859887	1220.1403590590094	13.201403590590093	5.27974e-06	5.172505926052308E-07	3.122394561767578	0.0634015	A6QFH3;Q2FIB3;Q2FZU0;Q2YWS3;Q5HHC2;Q6GAW4;Q6GIC6;Q8NXF1	G6PI_STAAE;G6PI_STAA3;G6PI_STAA8;G6PI_STAAB;G6PI_STAAC;G6PI_STAAS;G6PI_STAAR;G6PI_STAAW	Glucose-6-phosphate isomerase	pgi	A6QFH3;Q2FIB3;Q2FZU0;Q2YWS3;Q5HHC2;Q6GAW4;Q6GIC6;Q8NXF1	Staphylococcus aureus (strain Newman);Staphylococcus aureus (strain USA300);Staphylococcus aureus (strain NCTC 8325 / PS 47);Staphylococcus aureus (strain bovine RF122 / ET3-1);Staphylococcus aureus (strain COL);Staphylococcus aureus (strain MSSA476);Staphylococcus aureus (strain MRSA252);Staphylococcus aureus (strain MW2)	34.1%;34.1%;34.1%;34.1%;34.1%;34.1%;34.1%;34.1%	49808.13;49808.13;49822.16;49822.16;49808.13;49808.13;49808.13;49808.13	426430;367830;93061;273036;93062;282459;282458;196620	3;3;3;3;1;3;3;3	1	23	26
TRUE	PSA / 2x	PSA	2x	12	A6QG59;P0C6P2;P68799;P68800;Q5HGS6;Q6GA57;Q8NX50	53644.9	33662.5	-0.672297	0.6722974593781464	-37.2493	0.6275066010276348	0.135235	0.00576066	3.7039246559143066	0.3727964292641409	A6QG59;P0C6P2;P68799;P68800;Q5HGS6;Q6GA57;Q8NX50	FIB_STAAE;FIB_STAAU;FIB_STAAM;FIB_STAAN;FIB_STAAC;FIB_STAAS;FIB_STAAW	Fibrinogen-binding protein	fib	A6QG59;P0C6P2;P68799;P68800;Q5HGS6;Q6GA57;Q8NX50	Staphylococcus aureus (strain Newman);Staphylococcus aureus;Staphylococcus aureus (strain Mu50 / ATCC 700699);Staphylococcus aureus (strain N315);Staphylococcus aureus (strain COL);Staphylococcus aureus (strain MSSA476);Staphylococcus aureus (strain MW2)	22.4%;22.4%;22.4%;22.4%;22.4%;22.4%;22.4%	18764.6;18792.61;18792.61;18792.61;18764.6;18764.6;18764.6	426430;1280;158878;158879;93062;282459;196620	1;1;1;1;3;3;3	1	5	6
TRUE	PSA / 2x	PSA	2x	12	A6QGA5;A7X1F5;P65595;P65596;P99145;Q2FHN4;Q2FZ71;Q5HGM8;Q6GA09;Q6GHN1	9328.39	39311.9	2.07527	2.0752679503594655	321.42267754156865	4.214226775415686	3.01925e-06	3.3366386844686625E-07	6.637394905090332	0.162797	A6QGA5;A7X1F5;P65595;P65596;P99145;Q2FHN4;Q2FZ71;Q5HGM8;Q6GA09;Q6GHN1	PYRF_STAAE;PYRF_STAA1;PYRF_STAAM;PYRF_STAAW;PYRF_STAAN;PYRF_STAA3;PYRF_STAA8;PYRF_STAAC;PYRF_STAAS;PYRF_STAAR	Orotidine 5'-phosphate decarboxylase	pyrF	A6QGA5;A7X1F5;P65595;P65596;P99145;Q2FHN4;Q2FZ71;Q5HGM8;Q6GA09;Q6GHN1	Staphylococcus aureus (strain Newman);Staphylococcus aureus (strain Mu3 / ATCC 700698);Staphylococcus aureus (strain Mu50 / ATCC 700699);Staphylococcus aureus (strain MW2);Staphylococcus aureus (strain N315);Staphylococcus aureus (strain USA300);Staphylococcus aureus (strain NCTC 8325 / PS 47);Staphylococcus aureus (strain COL);Staphylococcus aureus (strain MSSA476);Staphylococcus aureus (strain …	14.8%;14.8%;14.8%;14.8%;14.8%;14.8%;14.8%;14.8%;14.8%;14.8%	25596.35;25619.38;25619.38;25619.38;25619.38;25596.35;25596.35;25596.35;25619.38;25619.38	426430;418127;158878;196620;158879;367830;93061;93062;282459;282458	3;3;3;3;1;3;3;3;3;3	1;1;1;1;1;1;1;1;2;2	14	15
TRUE	PSA / 2x	PSA	2x	12	A6QGC0	4721.74	97702.6	4.37101	4.371007775143155	1969.2094426187737	20.692094426187737	9.36636e-10	1.1405656353640813E-09	5.470284938812256	0.057270087044073666	A6QGC0	PRKC_STAAE	Serine/threonine-protein kinase PrkC	prkC	A6QGC0	Staphylococcus aureus (strain Newman)	0.173	74363.4	426430	1	1	25	29
TRUE	PSA / 2x	PSA	2x	12	A6QGF1;A7X1M6;A8Z3T1;P64234;P64235;P64236;Q2FHI7;Q2FZ31;Q2YXL7;Q5HGI1;Q6G9W2	9736.03	512846	5.71905	5.7190485071073685	5167.507313911884	52.675073139118844	1.54715e-06	2.0233864758146804E-07	2.590635299682617	0.028513617585848902	A6QGF1;A7X1M6;A8Z3T1;P64234;P64235;P64236;Q2FHI7;Q2FZ31;Q2YXL7;Q5HGI1;Q6G9W2	TRMFO_STAAE;TRMFO_STAA1;TRMFO_STAAT;TRMFO_STAAM;TRMFO_STAAN;TRMFO_STAAW;TRMFO_STAA3;TRMFO_STAA8;TRMFO_STAAB;TRMFO_STAAC;TRMFO_STAAS	Methylenetetrahydrofolate--tRNA-(uracil-5-)-methyltransferase TrmFO	trmFO	A6QGF1;A7X1M6;A8Z3T1;P64234;P64235;P64236;Q2FHI7;Q2FZ31;Q2YXL7;Q5HGI1;Q6G9W2	Staphylococcus aureus (strain Newman);Staphylococcus aureus (strain Mu3 / ATCC 700698);Staphylococcus aureus (strain USA300 / TCH1516);Staphylococcus aureus (strain Mu50 / ATCC 700699);Staphylococcus aureus (strain N315);Staphylococcus aureus (strain MW2);Staphylococcus aureus (strain USA300);Staphylococcus aureus (strain NCTC 8325 / PS 47);Staphylococcus aureus (strain bovine RF122 / ET3-1);Stap…	35.4%;35.4%;35.4%;35.4%;35.4%;35.4%;35.4%;35.4%;35.4%;35.4%;35.4%	48371.22;48371.22;48371.22;48371.22;48371.22;48371.22;48371.22;48371.22;48371.22;48371.22;48371.22	426430;418127;451516;158878;158879;196620;367830;93061;273036;93062;282459	3;3;3;3;1;3;3;3;3;3;3	1	23	27
TRUE	PSA / 2x	PSA	2x	12	A6QGI5;A6U1A5;A7X1S5;A8Z1V7;P67277;P67278;P67279;Q2FHF2;Q2FZ08;Q2YXN1;Q5HGE5;Q6G9S7;Q6GHE9	10354.5	154515	3.89942	3.899415254656684	1392.2478340559906	14.922478340559906	3.33648e-05	2.3029588677174604E-06	2.8274149894714355	0.0789038	A6QGI5;A6U1A5;A7X1S5;A8Z1V7;P67277;P67278;P67279;Q2FHF2;Q2FZ08;Q2YXN1;Q5HGE5;Q6G9S7;Q6GHE9	RNY_STAAE;RNY_STAA2;RNY_STAA1;RNY_STAAT;RNY_STAAM;RNY_STAAN;RNY_STAAW;RNY_STAA3;RNY_STAA8;RNY_STAAB;RNY_STAAC;RNY_STAAS;RNY_STAAR	Ribonuclease Y	rny	A6QGI5;A6U1A5;A7X1S5;A8Z1V7;P67277;P67278;P67279;Q2FHF2;Q2FZ08;Q2YXN1;Q5HGE5;Q6G9S7;Q6GHE9	Staphylococcus aureus (strain Newman);Staphylococcus aureus (strain JH1);Staphylococcus aureus (strain Mu3 / ATCC 700698);Staphylococcus aureus (strain USA300 / TCH1516);Staphylococcus aureus (strain Mu50 / ATCC 700699);Staphylococcus aureus (strain N315);Staphylococcus aureus (strain MW2);Staphylococcus aureus (strain USA300);Staphylococcus aureus (strain NCTC 8325 / PS 47);Staphylococcus aureus…	31.4%;31.4%;31.4%;31.4%;31.4%;31.4%;31.4%;31.4%;31.4%;31.4%;31.4%;31.4%;31.4%	58512.26;58512.26;58512.26;58512.26;58512.26;58512.26;58512.26;58512.26;58512.26;58512.26;58512.26;58512.26;58512.26	426430;359787;418127;451516;158878;158879;196620;367830;93061;273036;93062;282459;282458	3;3;3;3;3;1;3;3;1;3;3;3;3	1	23	32
TRUE	PSA / 2x	PSA	2x	12	A6QHL4;P65139;P65140;P65141;Q2FG56;Q2YTA9;Q5HF92;Q6G8P5	44790.7	485824	3.43916	3.4391620270202035	984.6532704599426	10.846532704599426	5.99934e-08	1.8494219756433083E-08	4.9761271476745605	0.0742191	A6QHL4;P65139;P65140;P65141;Q2FG56;Q2YTA9;Q5HF92;Q6G8P5	IF3_STAAE;IF3_STAAM;IF3_STAAN;IF3_STAAW;IF3_STAA3;IF3_STAAB;IF3_STAAC;IF3_STAAS	Translation initiation factor IF-3	infC	A6QHL4;P65139;P65140;P65141;Q2FG56;Q2YTA9;Q5HF92;Q6G8P5	Staphylococcus aureus (strain Newman);Staphylococcus aureus (strain Mu50 / ATCC 700699);Staphylococcus aureus (strain N315);Staphylococcus aureus (strain MW2);Staphylococcus aureus (strain USA300);Staphylococcus aureus (strain bovine RF122 / ET3-1);Staphylococcus aureus (strain COL);Staphylococcus aureus (strain MSSA476)	45.1%;45.1%;45.1%;45.1%;45.1%;45.1%;45.1%;45.1%	20213.71;20213.71;20213.71;20213.71;20213.71;20213.71;20213.71;20213.71	426430;158878;158879;196620;367830;273036;93062;282459	3;3;1;3;3;3;3;3	1	9	14
TRUE	PSA / 2x	PSA	2x	12	A6QHP5;A8Z2M7;Q2FG27;Q2FXL5;Q2YTC9;Q5HF63;Q6G8L6;Q8NW53;Q99TF2	17435.3	633815	5.18398	5.183976829037085	3535.2352617435395	36.35235261743539	0.000124057	7.113756500447752E-06	2.1565299034118652	0.0829434	A6QHP5;A8Z2M7;Q2FG27;Q2FXL5;Q2YTC9;Q5HF63;Q6G8L6;Q8NW53;Q99TF2	ACKA_STAAE;ACKA_STAAT;ACKA_STAA3;ACKA_STAA8;ACKA_STAAB;ACKA_STAAC;ACKA_STAAS;ACKA_STAAW;ACKA_STAAN	Acetate kinase	ackA	A6QHP5;A8Z2M7;Q2FG27;Q2FXL5;Q2YTC9;Q5HF63;Q6G8L6;Q8NW53;Q99TF2	Staphylococcus aureus (strain Newman);Staphylococcus aureus (strain USA300 / TCH1516);Staphylococcus aureus (strain USA300);Staphylococcus aureus (strain NCTC 8325 / PS 47);Staphylococcus aureus (strain bovine RF122 / ET3-1);Staphylococcus aureus (strain COL);Staphylococcus aureus (strain MSSA476);Staphylococcus aureus (strain MW2);Staphylococcus aureus (strain N315)	71.2%;71.2%;71.2%;71.2%;71.2%;71.2%;71.2%;71.2%;71.2%	44042.56;44042.56;44042.56;44042.56;44042.56;44042.56;44042.56;44042.56;44056.58	426430;451516;367830;93061;273036;93062;282459;196620;158879	3;3;3;3;3;3;3;3;1	1	25	41
TRUE	PSA / 2x	PSA	2x	12	A6QI23;A6U2U4;A7X3U8;A8YY10;P60747;P60748;P60749;Q2FFQ5;Q2G2S6;Q5HET4;Q6G894	66887.4	288849	2.11051	2.110508500108491	331.8434776717876	4.318434776717876	7.55651e-08	2.1440605038361143E-08	6.514927864074707	0.0972269	A6QI23;A6U2U4;A7X3U8;A8YY10;P60747;P60748;P60749;Q2FFQ5;Q2G2S6;Q5HET4;Q6G894	PRSA_STAAE;PRSA_STAA2;PRSA_STAA1;PRSA_STAAT;PRSA_STAAM;PRSA_STAAN;PRSA_STAAW;PRSA_STAA3;PRSA_STAA8;PRSA_STAAC;PRSA_STAAS	Foldase protein PrsA	prsA	A6QI23;A6U2U4;A7X3U8;A8YY10;P60747;P60748;P60749;Q2FFQ5;Q2G2S6;Q5HET4;Q6G894	Staphylococcus aureus (strain Newman);Staphylococcus aureus (strain JH1);Staphylococcus aureus (strain Mu3 / ATCC 700698);Staphylococcus aureus (strain USA300 / TCH1516);Staphylococcus aureus (strain Mu50 / ATCC 700699);Staphylococcus aureus (strain N315);Staphylococcus aureus (strain MW2);Staphylococcus aureus (strain USA300);Staphylococcus aureus (strain NCTC 8325 / PS 47);Staphylococcus aureus…	35.9%;35.9%;35.9%;35.9%;35.9%;35.9%;35.9%;35.9%;35.9%;35.9%;35.9%	35637.75;35637.75;35637.75;35637.75;35637.75;35637.75;35637.75;35637.75;35637.75;35637.75;35637.75	426430;359787;418127;451516;158878;158879;196620;367830;93061;93062;282459	3;3;3;3;1;1;3;3;3;3;3	1	16	19
TRUE	PSA / 2x	PSA	2x	12	A6QI56;A7X3Z2;A8YY46;Q2FFM1;Q2YU13;Q5HEQ0;Q6G860;Q6GFI3;Q7A0I6;Q7A4S6;Q93Q23;Q99T05	1942.5985107421875	11357.4	2.54757	2.5475736067976538	484.6501585702493	5.846501585702493	0.000342496	1.8060869958065357E-05	3.1038272380828857	0.148204	A6QI56;A7X3Z2;A8YY46;Q2FFM1;Q2YU13;Q5HEQ0;Q6G860;Q6GFI3;Q7A0I6;Q7A4S6;Q93Q23;Q99T05	MGT_STAAE;MGT_STAA1;MGT_STAAT;MGT_STAA3;MGT_STAAB;MGT_STAAC;MGT_STAAS;MGT_STAAR;MGT_STAAW;MGT_STAAN;MGT_STAA8;MGT_STAAM	Monofunctional glycosyltransferase	mgt	A6QI56;A7X3Z2;A8YY46;Q2FFM1;Q2YU13;Q5HEQ0;Q6G860;Q6GFI3;Q7A0I6;Q7A4S6;Q93Q23;Q99T05	Staphylococcus aureus (strain Newman);Staphylococcus aureus (strain Mu3 / ATCC 700698);Staphylococcus aureus (strain USA300 / TCH1516);Staphylococcus aureus (strain USA300);Staphylococcus aureus (strain bovine RF122 / ET3-1);Staphylococcus aureus (strain COL);Staphylococcus aureus (strain MSSA476);Staphylococcus aureus (strain MRSA252);Staphylococcus aureus (strain MW2);Staphylococcus aureus (str…	9.7%;9.7%;9.7%;9.7%;9.7%;9.7%;9.7%;9.7%;9.7%;9.7%;9.7%;9.7%	31459.58;31459.58;31459.58;31459.58;31459.58;31459.58;31459.58;31459.58;31459.58;31459.58;31459.58;31459.58	426430;418127;451516;367830;273036;93062;282459;282458;196620;158879;93061;158878	3;3;3;3;3;3;3;3;1;1;1;1	1;1;1;1;1;1;1;1;1;1;2;1	12	14
TRUE	PSA / 2x	PSA	2x	12	A6QIG6;A7X482;Q2FFF8;Q2FWV6;Q6G7Z2;Q6GFB4;Q7A0F6;Q931M7;Q99SU9	237088	100843	-1.23331	1.233313529187781	-57.4661	0.42533941914937634	0.546388	0.022469331978267705	3.3135225772857666	0.31434606100461965	A6QIG6;A7X482;Q2FFF8;Q2FWV6;Q6G7Z2;Q6GFB4;Q7A0F6;Q931M7;Q99SU9	SCIN_STAAE;SCIN_STAA1;SCIN_STAA3;SCIN_STAA8;SCIN_STAAS;SCIN_STAAR;SCIN_STAAW;SCIN_STAAM;SCIN_STAAN	Staphylococcal complement inhibitor	scn	A6QIG6;A7X482;Q2FFF8;Q2FWV6;Q6G7Z2;Q6GFB4;Q7A0F6;Q931M7;Q99SU9	Staphylococcus aureus (strain Newman);Staphylococcus aureus (strain Mu3 / ATCC 700698);Staphylococcus aureus (strain USA300);Staphylococcus aureus (strain NCTC 8325 / PS 47);Staphylococcus aureus (strain MSSA476);Staphylococcus aureus (strain MRSA252);Staphylococcus aureus (strain MW2);Staphylococcus aureus (strain Mu50 / ATCC 700699);Staphylococcus aureus (strain N315)	26.7%;26.7%;26.7%;26.7%;26.7%;26.7%;26.7%;26.7%;26.7%	13067.05;13067.05;13067.05;13052.08;13067.05;13067.05;13067.05;13067.05;13052.08	426430;418127;367830;93061;282459;282458;196620;158878;158879	3;3;3;1;3;1;3;1;3	1	2	2
TRUE	PSA / 2x	PSA	2x	12	A6QIR4;A7X4P5;Q2FF56;Q2FWI8;Q5HED3;Q6G7P1;Q7A0D7;Q7A2N3;Q7A4G9	9209.68	82144.3	3.15694	3.156938521647609	791.9349656600616	8.919349656600616	8.03593e-07	1.2149459519060282E-07	4.6982645988464355	0.11677693420566612	A6QIR4;A7X4P5;Q2FF56;Q2FWI8;Q5HED3;Q6G7P1;Q7A0D7;Q7A2N3;Q7A4G9	MAZF_STAAE;MAZF_STAA1;MAZF_STAA3;MAZF_STAA8;MAZF_STAAC;MAZF_STAAS;MAZF_STAAW;MAZF_STAAM;MAZF_STAAN	Endoribonuclease MazF	mazF	A6QIR4;A7X4P5;Q2FF56;Q2FWI8;Q5HED3;Q6G7P1;Q7A0D7;Q7A2N3;Q7A4G9	Staphylococcus aureus (strain Newman);Staphylococcus aureus (strain Mu3 / ATCC 700698);Staphylococcus aureus (strain USA300);Staphylococcus aureus (strain NCTC 8325 / PS 47);Staphylococcus aureus (strain COL);Staphylococcus aureus (strain MSSA476);Staphylococcus aureus (strain MW2);Staphylococcus aureus (strain Mu50 / ATCC 700699);Staphylococcus aureus (strain N315)	15%;15%;15%;15%;15%;15%;15%;15%;15%	13441.68;13441.68;13441.68;13441.68;13441.68;13441.68;13441.68;13441.68;13441.68	426430;418127;367830;93061;93062;282459;196620;158878;158879	1;3;3;1;3;3;3;1;1	1	7	8
TRUE	PSA / 2x	PSA	2x	12	A6QIR5;P63479;P63480;P63481;Q2FF55;Q5HED1;Q6G7N9;Q9ZAH5	20040.8	413906	4.36829	4.368290162098592	1965.3153295827199	20.6532	4.81279e-06	4.808457387448373E-07	2.963036060333252	0.0653498	A6QIR5;P63479;P63480;P63481;Q2FF55;Q5HED1;Q6G7N9;Q9ZAH5	ALR_STAAE;ALR1_STAAM;ALR1_STAAN;ALR1_STAAW;ALR_STAA3;ALR1_STAAC;ALR1_STAAS;ALR1_STAA8	Alanine racemase;Alanine racemase 1;Alanine racemase 1;Alanine racemase 1;Alanine racemase;Alanine racemase 1;Alanine racemase 1;Alanine racemase 1	alr;alr1;alr1;alr1;alr;alr1;alr1;alr1	A6QIR5;P63479;P63480;P63481;Q2FF55;Q5HED1;Q6G7N9;Q9ZAH5	Staphylococcus aureus (strain Newman);Staphylococcus aureus (strain Mu50 / ATCC 700699);Staphylococcus aureus (strain N315);Staphylococcus aureus (strain MW2);Staphylococcus aureus (strain USA300);Staphylococcus aureus (strain COL);Staphylococcus aureus (strain MSSA476);Staphylococcus aureus (strain NCTC 8325 / PS 47)	13.1%;13.1%;13.1%;13.1%;13.1%;13.1%;13.1%;13.1%	42823.26;42809.19;42809.19;42809.19;42823.26;42823.26;42809.19;42823.26	426430;158878;158879;196620;367830;93062;282459;93061	3;1;1;3;3;1;3;3	1	14	17
TRUE	PSA / 2x	PSA	2x	12	A6QIS1;A8Z4X9;P63683;P63684;Q5HEC4	11952.1	113202	3.24357	3.243565852645652	847.1322279726195	9.471322279726195	0.000270639	1.4448181092083264E-05	3.012885570526123	0.17339646778243295	A6QIS1;A8Z4X9;P63683;P63684;Q5HEC4	KDPB_STAAE;KDPB_STAAT;KDPB2_STAAM;KDPB2_STAAN;KDPB_STAAC	Potassium-transporting ATPase ATP-binding subunit;Potassium-transporting ATPase ATP-binding subunit;Potassium-transporting ATPase ATP-binding subunit 2;Potassium-transporting ATPase ATP-binding subunit 2;Potassium-transporting ATPase ATP-binding subunit	kdpB;kdpB;kdpB2;kdpB2;kdpB	A6QIS1;A8Z4X9;P63683;P63684;Q5HEC4	Staphylococcus aureus (strain Newman);Staphylococcus aureus (strain USA300 / TCH1516);Staphylococcus aureus (strain Mu50 / ATCC 700699);Staphylococcus aureus (strain N315);Staphylococcus aureus (strain COL)	11.4%;11.4%;11.4%;11.4%;11.4%	73153.08;73153.08;73123.01;73123.01;73153.08	426430;451516;158878;158879;93062	3	1	19	25
TRUE	PSA / 2x	PSA	2x	12	A6QJ66;A7X5C4;P66705;P66706;P66707;Q2FER5;Q2FW32;Q5HDY4;Q6G797;Q6GEK9	617726	3.24854e+06	2.39475	2.394752591893502	425.8869118804649	5.258869118804649	7.90402e-09	4.805552030874525E-09	5.333582401275635	0.0483701	A6QJ66;A7X5C4;P66705;P66706;P66707;Q2FER5;Q2FW32;Q5HDY4;Q6G797;Q6GEK9	RPOA_STAAE;RPOA_STAA1;RPOA_STAAM;RPOA_STAAN;RPOA_STAAW;RPOA_STAA3;RPOA_STAA8;RPOA_STAAC;RPOA_STAAS;RPOA_STAAR	DNA-directed RNA polymerase subunit alpha	rpoA	A6QJ66;A7X5C4;P66705;P66706;P66707;Q2FER5;Q2FW32;Q5HDY4;Q6G797;Q6GEK9	Staphylococcus aureus (strain Newman);Staphylococcus aureus (strain Mu3 / ATCC 700698);Staphylococcus aureus (strain Mu50 / ATCC 700699);Staphylococcus aureus (strain N315);Staphylococcus aureus (strain MW2);Staphylococcus aureus (strain USA300);Staphylococcus aureus (strain NCTC 8325 / PS 47);Staphylococcus aureus (strain COL);Staphylococcus aureus (strain MSSA476);Staphylococcus aureus (strain …	36.9%;36.9%;36.9%;36.9%;36.9%;36.9%;36.9%;36.9%;36.9%;36.9%	35011.72;35011.72;35011.72;35011.72;35011.72;35011.72;35011.72;35011.72;35011.72;35011.72	426430;418127;158878;158879;196620;367830;93061;93062;282459;282458	3;3;3;1;3;3;3;3;3;3	1	17	20
TRUE	PSA / 2x	PSA	2x	12	A6QJ86;A7X5F5;P66552;P66553;P66554;Q2FEP5;Q2FW12;Q2YYQ2;Q5HDW4;Q6G777;Q6GEI9	207122	2.39512e+06	3.53155	3.5315487144131685	1056.3840536447685	11.563840536447685	3.89379e-07	6.911058888919388E-08	4.3112664222717285	0.0796187	A6QJ86;A7X5F5;P66552;P66553;P66554;Q2FEP5;Q2FW12;Q2YYQ2;Q5HDW4;Q6G777;Q6GEI9	RS3_STAAE;RS3_STAA1;RS3_STAAM;RS3_STAAN;RS3_STAAW;RS3_STAA3;RS3_STAA8;RS3_STAAB;RS3_STAAC;RS3_STAAS;RS3_STAAR	Small ribosomal subunit protein uS3	rpsC	A6QJ86;A7X5F5;P66552;P66553;P66554;Q2FEP5;Q2FW12;Q2YYQ2;Q5HDW4;Q6G777;Q6GEI9	Staphylococcus aureus (strain Newman);Staphylococcus aureus (strain Mu3 / ATCC 700698);Staphylococcus aureus (strain Mu50 / ATCC 700699);Staphylococcus aureus (strain N315);Staphylococcus aureus (strain MW2);Staphylococcus aureus (strain USA300);Staphylococcus aureus (strain NCTC 8325 / PS 47);Staphylococcus aureus (strain bovine RF122 / ET3-1);Staphylococcus aureus (strain COL);Staphylococcus au…	46.1%;46.1%;46.1%;46.1%;46.1%;46.1%;46.1%;46.1%;46.1%;46.1%;46.1%	24099.79;24099.79;24099.79;24099.79;24099.79;24099.79;24099.79;24099.79;24113.81;24099.79;24099.79	426430;418127;158878;158879;196620;367830;93061;273036;93062;282459;282458	3;3;3;1;1;3;1;1;3;3;3	1	18	23
TRUE	PSA / 2x	PSA	2x	12	A6QJ92;A6U3X5;A7X5G3;P60448;P60449;P60450;Q2FEN9;Q2FW06;Q2YYP6;Q6G771;Q6GEI3	173113	2.07877e+06	3.58594	3.5859441287863416	1100.816773110788	12.00816773110788	8.29328e-10	1.0375590626238662E-09	4.908229827880859	0.0327917	A6QJ92;A6U3X5;A7X5G3;P60448;P60449;P60450;Q2FEN9;Q2FW06;Q2YYP6;Q6G771;Q6GEI3	RL3_STAAE;RL3_STAA2;RL3_STAA1;RL3_STAAM;RL3_STAAN;RL3_STAAW;RL3_STAA3;RL3_STAA8;RL3_STAAB;RL3_STAAS;RL3_STAAR	Large ribosomal subunit protein uL3	rplC	A6QJ92;A6U3X5;A7X5G3;P60448;P60449;P60450;Q2FEN9;Q2FW06;Q2YYP6;Q6G771;Q6GEI3	Staphylococcus aureus (strain Newman);Staphylococcus aureus (strain JH1);Staphylococcus aureus (strain Mu3 / ATCC 700698);Staphylococcus aureus (strain Mu50 / ATCC 700699);Staphylococcus aureus (strain N315);Staphylococcus aureus (strain MW2);Staphylococcus aureus (strain USA300);Staphylococcus aureus (strain NCTC 8325 / PS 47);Staphylococcus aureus (strain bovine RF122 / ET3-1);Staphylococcus au…	44.5%;44.5%;44.5%;44.5%;44.5%;44.5%;44.5%;44.5%;44.5%;44.5%;44.5%	23718.18;23718.18;23718.18;23718.18;23718.18;23718.18;23718.18;23718.18;23718.18;23718.18;23718.18	426430;359787;418127;158878;158879;196620;367830;93061;273036;282459;282458	3;3;3;3;1;1;3;1;1;3;3	1	8	14
TRUE	PSA / 2x	PSA	2x	12	A6QK59;A7X6T9;P60157;P60158;P65645;P99160;Q2FDT8;Q2FV52;Q5HCY1;Q6G6A5	1.07205e+06	638007	-0.748729	0.7487294018850578	-40.4873	0.5951274623636406	0.000832732	4.135918089377059E-05	5.010955333709717	0.127787	A6QK59;A7X6T9;P60157;P60158;P65645;P99160;Q2FDT8;Q2FV52;Q5HCY1;Q6G6A5	ISAA_STAAE;ISAA_STAA1;ISAA_STAAW;ISAA_STAAU;ISAA_STAAM;ISAA_STAAN;ISAA_STAA3;ISAA_STAA8;ISAA_STAAC;ISAA_STAAS	Probable transglycosylase IsaA	isaA	A6QK59;A7X6T9;P60157;P60158;P65645;P99160;Q2FDT8;Q2FV52;Q5HCY1;Q6G6A5	Staphylococcus aureus (strain Newman);Staphylococcus aureus (strain Mu3 / ATCC 700698);Staphylococcus aureus (strain MW2);Staphylococcus aureus;Staphylococcus aureus (strain Mu50 / ATCC 700699);Staphylococcus aureus (strain N315);Staphylococcus aureus (strain USA300);Staphylococcus aureus (strain NCTC 8325 / PS 47);Staphylococcus aureus (strain COL);Staphylococcus aureus (strain MSSA476)	23.2%;23.2%;23.2%;23.2%;23.2%;23.2%;23.2%;23.2%;23.2%;23.2%	24203.19;24204.18;24203.19;24203.19;24204.18;24204.18;24203.19;24203.19;24203.19;24203.19	426430;418127;196620;1280;158878;158879;367830;93061;93062;282459	3;3;3;1;1;1;3;1;1;3	1	4	7
TRUE	PSA / 2x	PSA	2x	12	A6TZN3;Q2YSH5;Q5HHR5;Q6GB76;Q6GIN7;Q7A6R4;Q99VM1	10353.9	62808.5	2.60079	2.600790236678084	506.61881126998463	6.066188112699846	1.1163e-08	6.102449357571236E-09	5.680714130401611	0.0636559	A6TZN3;Q2YSH5;Q5HHR5;Q6GB76;Q6GIN7;Q7A6R4;Q99VM1	RF2_STAA2;RF2_STAAB;RF2_STAAC;RF2_STAAS;RF2_STAAR;RF2_STAAN;RF2_STAAM	Peptide chain release factor 2	prfB	A6TZN3;Q2YSH5;Q5HHR5;Q6GB76;Q6GIN7;Q7A6R4;Q99VM1	Staphylococcus aureus (strain JH1);Staphylococcus aureus (strain bovine RF122 / ET3-1);Staphylococcus aureus (strain COL);Staphylococcus aureus (strain MSSA476);Staphylococcus aureus (strain MRSA252);Staphylococcus aureus (strain N315);Staphylococcus aureus (strain Mu50 / ATCC 700699)	11.9%;11.9%;11.9%;11.9%;11.9%;11.9%;11.9%	42331.22;42331.22;42331.22;42331.22;42258.21;42331.22;42331.22	359787;273036;93062;282459;282458;158879;158878	3;3;3;3;3;1;3	1;2;1;1;1;2;2	12	13
TRUE	PSA / 2x	PSA	2x	12	A6U1B5;A7X1T8;P65491;P65492	3372.42	24266	2.84708	2.8470792951561346	619.5421969830568	7.195421969830568	1.28194e-06	1.7176293121213066E-07	3.9300169944763184	0.0648359	A6U1B5;A7X1T8;P65491;P65492	MUTL_STAA2;MUTL_STAA1;MUTL_STAAM;MUTL_STAAN	DNA mismatch repair protein MutL	mutL	A6U1B5;A7X1T8;P65491;P65492	Staphylococcus aureus (strain JH1);Staphylococcus aureus (strain Mu3 / ATCC 700698);Staphylococcus aureus (strain Mu50 / ATCC 700699);Staphylococcus aureus (strain N315)	3.6%;3.6%;3.6%;3.6%	76871.06;76871.06;76871.06;76871.06	359787;418127;158878;158879	3;3;3;1	1	29	34
TRUE	PSA / 2x	PSA	2x	12	A6U1G3;A7X1Z8;P67290;P67291;P67292;Q2YXS4;Q5HG76;Q6G9L5;Q6GH63	32963.9	246380	2.90193	2.9019266088222544	647.4238544242822	7.474238544242822	4.12435e-07	7.241903243230024E-08	4.932917594909668	0.0948044	A6U1G3;A7X1Z8;P67290;P67291;P67292;Q2YXS4;Q5HG76;Q6G9L5;Q6GH63	Y1431_STAA2;Y1332_STAA1;Y1343_STAAM;Y1178_STAAN;Y1230_STAAW;Y1201_STAAB;Y1378_STAAC;Y1283_STAAS;Y1353_STAAR	UPF0154 protein SaurJH1_1431;UPF0154 protein SAHV_1332;UPF0154 protein SAV1343;UPF0154 protein SA1178;UPF0154 protein MW1230;UPF0154 protein SAB1201;UPF0154 protein SACOL1378;UPF0154 protein SAS1283;UPF0154 protein SAR1353	SaurJH1_1431;SAHV_1332;SAV1343;SA1178;MW1230;SAB1201;SACOL1378;SAS1283;SAR1353	A6U1G3;A7X1Z8;P67290;P67291;P67292;Q2YXS4;Q5HG76;Q6G9L5;Q6GH63	Staphylococcus aureus (strain JH1);Staphylococcus aureus (strain Mu3 / ATCC 700698);Staphylococcus aureus (strain Mu50 / ATCC 700699);Staphylococcus aureus (strain N315);Staphylococcus aureus (strain MW2);Staphylococcus aureus (strain bovine RF122 / ET3-1);Staphylococcus aureus (strain COL);Staphylococcus aureus (strain MSSA476);Staphylococcus aureus (strain MRSA252)	36.2%;36.2%;36.2%;36.2%;36.2%;36.2%;36.2%;36.2%;36.2%	9319.54;9319.54;9319.54;9319.54;9319.54;9319.54;9319.54;9319.54;9319.54	359787;418127;158878;158879;196620;273036;93062;282459;282458	3;3;3;1;3;3;3;3;3	1	5	17
TRUE	PSA / 2x	PSA	2x	12	A7WYS8;P67609;P67610;Q2FJC3;Q2G0Q3;Q2YVW8;Q5HIF7;Q6GBX1;Q8NXZ0	45985.7	1.11614e+06	4.60119	4.601191480583632	2327.150192854426	24.271501928544264	5.2715e-06	5.170605903986293E-07	2.7373783588409424	0.0482315	A7WYS8;P67609;P67610;Q2FJC3;Q2G0Q3;Q2YVW8;Q5HIF7;Q6GBX1;Q8NXZ0	SYK_STAA1;SYK_STAAM;SYK_STAAN;SYK_STAA3;SYK_STAA8;SYK_STAAB;SYK_STAAC;SYK_STAAS;SYK_STAAW	Lysine--tRNA ligase	lysS	A7WYS8;P67609;P67610;Q2FJC3;Q2G0Q3;Q2YVW8;Q5HIF7;Q6GBX1;Q8NXZ0	Staphylococcus aureus (strain Mu3 / ATCC 700698);Staphylococcus aureus (strain Mu50 / ATCC 700699);Staphylococcus aureus (strain N315);Staphylococcus aureus (strain USA300);Staphylococcus aureus (strain NCTC 8325 / PS 47);Staphylococcus aureus (strain bovine RF122 / ET3-1);Staphylococcus aureus (strain COL);Staphylococcus aureus (strain MSSA476);Staphylococcus aureus (strain MW2)	48.5%;48.5%;48.5%;48.5%;48.5%;48.5%;48.5%;48.5%;48.5%	56719.23;56719.23;56719.23;56719.23;56719.23;56719.23;56719.23;56705.2;56705.2	418127;158878;158879;367830;93061;273036;93062;282459;196620	3;3;1;3;3;3;3;3;3	1	33	48
TRUE	PSA / 2x	PSA	2x	12	A7WYY2;P63549;P63550	1336.7569580078125	26156.4	4.29036	4.2903576145906825	1856.7094124373455	19.567094124373455	0.000235202	1.271362268954542E-05	2.6662251949310303	0.1553348061965459	A7WYY2;P63549;P63550	ARAB_STAA1;ARAB_STAAM;ARAB_STAAN	Ribulokinase	araB	A7WYY2;P63549;P63550	Staphylococcus aureus (strain Mu3 / ATCC 700698);Staphylococcus aureus (strain Mu50 / ATCC 700699);Staphylococcus aureus (strain N315)	4.2%;4.2%;4.2%	60964.86;60964.86;60964.86	418127;158878;158879	3	1	23	25
TRUE	PSA / 2x	PSA	2x	12	A7X0H6;P64194;P99078	24441.2	481829	4.30114	4.301135791818366	1871.3824626240992	19.713824626240992	0.00047575	2.4489348657123184E-05	2.4159343242645264	0.17016285174389564	A7X0H6;P64194;P99078	G6PI_STAA1;G6PI_STAAM;G6PI_STAAN	Glucose-6-phosphate isomerase	pgi	A7X0H6;P64194;P99078	Staphylococcus aureus (strain Mu3 / ATCC 700698);Staphylococcus aureus (strain Mu50 / ATCC 700699);Staphylococcus aureus (strain N315)	2.9%;2.9%;2.9%	49794.11;49794.11;49794.11	418127;158878;158879	3;3;1	1	2	3
TRUE	PSA / 2x	PSA	2x	12	A7X0I7;Q6GAV6;Q7A6H1;Q8NXE8;Q99VC0	7275.02	182247	4.6468	4.646803544428052	2405.112597033486	25.05112597033486	3.03477e-08	1.1483320574373454E-08	4.423221588134766	0.055333041784991106	A7X0I7;Q6GAV6;Q7A6H1;Q8NXE8;Q99VC0	CDR_STAA1;CDR_STAAS;CDR_STAAN;CDR_STAAW;CDR_STAAM	Coenzyme A disulfide reductase	cdr	A7X0I7;Q6GAV6;Q7A6H1;Q8NXE8;Q99VC0	Staphylococcus aureus (strain Mu3 / ATCC 700698);Staphylococcus aureus (strain MSSA476);Staphylococcus aureus (strain N315);Staphylococcus aureus (strain MW2);Staphylococcus aureus (strain Mu50 / ATCC 700699)	28.8%;28.8%;28.8%;28.8%;28.8%	49290.92;49276.89;49290.92;49276.89;49290.92	418127;282459;158879;196620;158878	3;3;1;3;3	1;3;3;3;3	22	28
TRUE	PSA / 2x	PSA	2x	12	A7X0P6;P65479;P65480	9691.84	77563.7	3.00054	3.000538632618489	700.2987371082211	8.002987371082211	3.21231e-11	1.5494665078795293E-10	6.42287	0.04332	A7X0P6;P65479;P65480	MURE_STAA1;MURE_STAAM;MURE_STAAN	UDP-N-acetylmuramoyl-L-alanyl-D-glutamate--L-lysine ligase	murE	A7X0P6;P65479;P65480	Staphylococcus aureus (strain Mu3 / ATCC 700698);Staphylococcus aureus (strain Mu50 / ATCC 700699);Staphylococcus aureus (strain N315)	25.3%;25.3%;25.3%	54232.7;54232.7;54232.7	418127;158878;158879	3;3;1	1	23	29
TRUE	PSA / 2x	PSA	2x	12	A7X0T9;P0C5Z8;Q931U5;Q99V41	1.27619e+06	359163	-1.82913	1.829134285302225	-71.8567	0.28143344963625216	0.00019361	1.0605246264766794E-05	3.636725425720215	0.0926428	A7X0T9;P0C5Z8;Q931U5;Q99V41	ATL_STAA1;ATL_STAAU;ATL_STAAM;ATL_STAAN	Bifunctional autolysin	atl	A7X0T9;P0C5Z8;Q931U5;Q99V41	Staphylococcus aureus (strain Mu3 / ATCC 700698);Staphylococcus aureus;Staphylococcus aureus (strain Mu50 / ATCC 700699);Staphylococcus aureus (strain N315)	53.8%;53.8%;54.1%;54.1%	137534.51;137534.51;136750.52;136750.52	418127;1280;158878;158879	3;1;1;1	2;1;2;1	60	72
TRUE	PSA / 2x	PSA	2x	12	A7X1N6;P65935;P65936;P65937;Q2FHI0;Q2FZ22;Q2YXL0;Q5HGH3;Q6G9V5;Q6GHH7	22368.7	409013	4.19259	4.192592406149598	1728.5046699186896	18.285046699186896	3.39488e-09	2.6016807443865293E-09	5.20933	0.057106204136710324	A7X1N6;P65935;P65936;P65937;Q2FHI0;Q2FZ22;Q2YXL0;Q5HGH3;Q6G9V5;Q6GHH7	PYRH_STAA1;PYRH_STAAM;PYRH_STAAN;PYRH_STAAW;PYRH_STAA3;PYRH_STAA8;PYRH_STAAB;PYRH_STAAC;PYRH_STAAS;PYRH_STAAR	Uridylate kinase	pyrH	A7X1N6;P65935;P65936;P65937;Q2FHI0;Q2FZ22;Q2YXL0;Q5HGH3;Q6G9V5;Q6GHH7	Staphylococcus aureus (strain Mu3 / ATCC 700698);Staphylococcus aureus (strain Mu50 / ATCC 700699);Staphylococcus aureus (strain N315);Staphylococcus aureus (strain MW2);Staphylococcus aureus (strain USA300);Staphylococcus aureus (strain NCTC 8325 / PS 47);Staphylococcus aureus (strain bovine RF122 / ET3-1);Staphylococcus aureus (strain COL);Staphylococcus aureus (strain MSSA476);Staphylococcus a…	42.9%;42.9%;42.9%;42.9%;42.9%;42.9%;42.9%;42.9%;42.9%;42.9%	26145.33;26145.33;26145.33;26145.33;26145.33;26145.33;26145.33;26145.33;26145.33;26145.33	418127;158878;158879;196620;367830;93061;273036;93062;282459;282458	3;3;1;3;3;1;3;3;3;3	1	11	13
TRUE	PSA / 2x	PSA	2x	12	A7X2G5;P63584;P63585	11049.5	132520	3.58415	3.5841547344330795	1099.3283069481697	11.993283069481697	1.73545e-05	1.3476019587590134E-06	2.860473155975342	0.0748945	A7X2G5;P63584;P63585	AROA_STAA1;AROA_STAAM;AROA_STAAN	3-phosphoshikimate 1-carboxyvinyltransferase	aroA	A7X2G5;P63584;P63585	Staphylococcus aureus (strain Mu3 / ATCC 700698);Staphylococcus aureus (strain Mu50 / ATCC 700699);Staphylococcus aureus (strain N315)	18.8%;18.8%;18.8%	47068.24;47068.24;47068.24	418127;158878;158879	3;3;1	1	19	23
TRUE	PSA / 2x	PSA	2x	12	A7X400;Q2FFL5;Q2FX13;Q5HEP4;Q6G854;Q6GFH7;Q7A0I3;Q7A4S2;Q99T01	340189	1.07664e+06	1.66212	1.6621218389975159	216.48164696683315	3.1648164696683314	2.08551e-06	2.5364656128639604E-07	7.001250267028809	0.14495585387129986	A7X400;Q2FFL5;Q2FX13;Q5HEP4;Q6G854;Q6GFH7;Q7A0I3;Q7A4S2;Q99T01	Y1865_STAA1;Y1861_STAA3;Y2093_STAA8;Y1938_STAAC;Y1802_STAAS;Y1970_STAAR;Y1820_STAAW;Y1696_STAAN;Y1880_STAAM	UPF0435 protein SAHV_1865;UPF0435 protein SAUSA300_1861;UPF0435 protein SAOUHSC_02093;UPF0435 protein SACOL1938;UPF0435 protein SAS1802;UPF0435 protein SAR1970;UPF0435 protein MW1820;UPF0435 protein SA1696;UPF0435 protein SAV1880	SAHV_1865;SAUSA300_1861;SAOUHSC_02093;SACOL1938;SAS1802;SAR1970;MW1820;SA1696;SAV1880	A7X400;Q2FFL5;Q2FX13;Q5HEP4;Q6G854;Q6GFH7;Q7A0I3;Q7A4S2;Q99T01	Staphylococcus aureus (strain Mu3 / ATCC 700698);Staphylococcus aureus (strain USA300);Staphylococcus aureus (strain NCTC 8325 / PS 47);Staphylococcus aureus (strain COL);Staphylococcus aureus (strain MSSA476);Staphylococcus aureus (strain MRSA252);Staphylococcus aureus (strain MW2);Staphylococcus aureus (strain N315);Staphylococcus aureus (strain Mu50 / ATCC 700699)	69.1%;69.1%;69.1%;69.1%;69.1%;69.1%;69.1%;69.1%;69.1%	7774.71;7788.74;7788.74;7788.74;7774.71;7774.71;7774.71;7774.71;7774.71	418127;367830;93061;93062;282459;282458;196620;158879;158878	3;3;3;3;3;3;3;1;3	1;2;2;1;2;2;1;1;1	3	3
TRUE	PSA / 2x	PSA	2x	12	A7X4T4;Q7A4F2;Q99SG2	13905.5	5075.23	-1.45411	1.4541133205251382	-63.5021	0.36497933321310244	0.00412892	0.000190209	4.088235378265381	0.25559232234296386	A7X4T4;Q7A4F2;Q99SG2	SCED_STAA1;SCED_STAAN;SCED_STAAM	Probable transglycosylase SceD	sceD	A7X4T4;Q7A4F2;Q99SG2	Staphylococcus aureus (strain Mu3 / ATCC 700698);Staphylococcus aureus (strain N315);Staphylococcus aureus (strain Mu50 / ATCC 700699)	26.8%;26.8%;26.8%	24077.06;24077.06;24077.06	418127;158879;158878	3;3;1	1	5	6
TRUE	PSA / 2x	PSA	2x	12	A7X6I5;Q7A3J7;Q99RD2	58759.2	16237.5	-1.85548	1.8554819074012092	-72.366	0.27634034118573386	0.00144509	6.958138193450667E-05	3.942262649536133	0.2231517327240886	A7X6I5;Q7A3J7;Q99RD2	FNBA_STAA1;FNBA_STAAN;FNBA_STAAM	Fibronectin-binding protein A	fnbA	A7X6I5;Q7A3J7;Q99RD2	Staphylococcus aureus (strain Mu3 / ATCC 700698);Staphylococcus aureus (strain N315);Staphylococcus aureus (strain Mu50 / ATCC 700699)	21.4%;21.4%;21.4%	113618.49;113618.49;113618.49	418127;158879;158878	3	1	22	24
TRUE	PSA / 2x	PSA	2x	10	A8Z0V1;A9JX05;P0C7X8;P0C7X9;P0C7Y0;P0C7Y1;P0C7Y2;P0C7Y3;P0C7Y4;P0C7Y5;P0C7Y6;P0C7Y7;P0C7Y8;P0C7Y9	7288.12	3369.14	-1.11317	1.113167167152646	-53.7722	0.4622780711273821	0.000690109	3.461098149381081E-05	3.432912826538086	0.15626544269285592	A8Z0V1;A9JX05;P0C7X8;P0C7X9;P0C7Y0;P0C7Y1;P0C7Y2;P0C7Y3;P0C7Y4;P0C7Y5;P0C7Y6;P0C7Y7;P0C7Y8;P0C7Y9	PSMA1_STAAT;PSMA1_STAAW;PSMA1_STAA1;PSMA1_STAA2;PSMA1_STAA3;PSMA1_STAA8;PSMA1_STAA9;PSMA1_STAAB;PSMA1_STAAC;PSMA1_STAAE;PSMA1_STAAM;PSMA1_STAAN;PSMA1_STAAR;PSMA1_STAAS	Phenol-soluble modulin alpha 1 peptide	psmA1	A8Z0V1;A9JX05;P0C7X8;P0C7X9;P0C7Y0;P0C7Y1;P0C7Y2;P0C7Y3;P0C7Y4;P0C7Y5;P0C7Y6;P0C7Y7;P0C7Y8;P0C7Y9	Staphylococcus aureus (strain USA300 / TCH1516);Staphylococcus aureus (strain MW2);Staphylococcus aureus (strain Mu3 / ATCC 700698);Staphylococcus aureus (strain JH1);Staphylococcus aureus (strain USA300);Staphylococcus aureus (strain NCTC 8325 / PS 47);Staphylococcus aureus (strain JH9);Staphylococcus aureus (strain bovine RF122 / ET3-1);Staphylococcus aureus (strain COL);Staphylococcus aureus (…	42.9%;42.9%;42.9%;42.9%;42.9%;42.9%;42.9%;42.9%;42.9%;42.9%;42.9%;42.9%;42.9%;42.9%	2259.81;2259.81;2259.81;2259.81;2259.81;2259.81;2259.81;2259.81;2259.81;2259.81;2259.81;2259.81;2259.81;2259.81	451516;196620;418127;359787;367830;93061;359786;273036;93062;426430;158878;158879;282458;282459	3;1;3;3;1;1;3;3;3;3;3;3;3;3	1	1	1
TRUE	PSA / 2x	PSA	2x	12	A8Z324;Q2FES2;Q2FW39;Q2YYM9;Q5HDZ1	185180	1.85964e+06	3.32803	3.3280290981572027	904.2378476019214	10.042378476019215	0.00123357	5.9818365656608015E-05	3.6466214656829834	0.41377467461710143	A8Z324;Q2FES2;Q2FW39;Q2YYM9;Q5HDZ1	RS9_STAAT;RS9_STAA3;RS9_STAA8;RS9_STAAB;RS9_STAAC	Small ribosomal subunit protein uS9	rpsI	A8Z324;Q2FES2;Q2FW39;Q2YYM9;Q5HDZ1	Staphylococcus aureus (strain USA300 / TCH1516);Staphylococcus aureus (strain USA300);Staphylococcus aureus (strain NCTC 8325 / PS 47);Staphylococcus aureus (strain bovine RF122 / ET3-1);Staphylococcus aureus (strain COL)	37.1%;37.1%;37.1%;37.1%;37.1%	14829.95;14829.95;14829.95;14829.95;14829.95	451516;367830;93061;273036;93062	3;3;1;1;3	1	6	8
TRUE	PSA / 2x	PSA	2x	6	A9JX08;P0C815;P0C816;P0C817;P0C818;P0C819;P0C820;P0C821;P0C822;P0C823;P0C824;P0C825;P0C826;P0C827	10034.9	3875.272705078125	-1.37265	1.3726514994944767	-61.3819	0.38618084195123603	0.138545	0.00588635	2.0736584663391113	0.3287748398022428	A9JX08;P0C815;P0C816;P0C817;P0C818;P0C819;P0C820;P0C821;P0C822;P0C823;P0C824;P0C825;P0C826;P0C827	PSMA4_STAAW;PSMA4_STAA1;PSMA4_STAA2;PSMA4_STAA3;PSMA4_STAA8;PSMA4_STAA9;PSMA4_STAAB;PSMA4_STAAC;PSMA4_STAAE;PSMA4_STAAM;PSMA4_STAAN;PSMA4_STAAR;PSMA4_STAAS;PSMA4_STAAT	Phenol-soluble modulin alpha 4 peptide	psmA4	A9JX08;P0C815;P0C816;P0C817;P0C818;P0C819;P0C820;P0C821;P0C822;P0C823;P0C824;P0C825;P0C826;P0C827	Staphylococcus aureus (strain MW2);Staphylococcus aureus (strain Mu3 / ATCC 700698);Staphylococcus aureus (strain JH1);Staphylococcus aureus (strain USA300);Staphylococcus aureus (strain NCTC 8325 / PS 47);Staphylococcus aureus (strain JH9);Staphylococcus aureus (strain bovine RF122 / ET3-1);Staphylococcus aureus (strain COL);Staphylococcus aureus (strain Newman);Staphylococcus aureus (strain Mu5…	40%;40%;40%;40%;40%;40%;40%;40%;40%;40%;40%;40%;40%;40%	2171.79;2171.79;2171.79;2171.79;2171.79;2171.79;2171.79;2171.79;2171.79;2171.79;2171.79;2171.79;2171.79;2171.79	196620;418127;359787;367830;93061;359786;273036;93062;426430;158878;158879;282458;282459;451516	1;3;3;1;3;3;3;3;3;3;3;3;3;3	1	1	1
TRUE	PSA / 2x	PSA	2x	9	B2ZYZ1	17570.7	3182.24	-2.46505	2.465053274093726	-81.8889	0.1811110813453974	0.00910165	0.000408951	2.8973164558410645	0.30300211740168403	B2ZYZ1	TAIL_BPMR2	Putative tail protein	orf53	B2ZYZ1	Staphylococcus phage phiMR25	0.057	21451.7	487152	1	1	1	1
TRUE	PSA / 2x	PSA	2x	12	D7PHY7	9818.15	201179	4.35688	4.356884754089998	1949.0520884371322	20.49052088437132	1.81619e-08	8.319970333273682E-09	5.102204322814941	0.0770923	D7PHY7	VRTR2_PENAE	Transcription factor vrtR2	vrtR2	D7PHY7	Penicillium aethiopicum	0.008	92125.4	36650	1	1	1	1
TRUE	PSA / 2x	PSA	2x	10	O05338;P63964;P63965	7760.47	10407.9	0.423461	0.42346141313428726	34.11414565297599	1.34114	0.801491	0.0325842	1.17652	0.5829897448249817	O05338;P63964;P63965	DNAG_STAAU;DNAG_STAAM;DNAG_STAAN	DNA primase	dnaG	O05338;P63964;P63965	Staphylococcus aureus;Staphylococcus aureus (strain Mu50 / ATCC 700699);Staphylococcus aureus (strain N315)	14.4%;14.4%;14.4%	70001.56;70031.54;70031.54	1280;158878;158879	1;1;3	2;1;1	21	25
TRUE	PSA / 2x	PSA	2x	12	O07325;P63764;P63765;Q5HGP6;Q6GA27;Q8NX33	18954.8	660814	5.12361	5.123613042650023	3386.2715515042864	34.862715515042865	7.13211e-05	4.384054330875611E-06	2.276003360748291	0.0734998	O07325;P63764;P63765;Q5HGP6;Q6GA27;Q8NX33	FTSA_STAA8;FTSA_STAAM;FTSA_STAAN;FTSA_STAAC;FTSA_STAAS;FTSA_STAAW	Cell division protein FtsA	ftsA	O07325;P63764;P63765;Q5HGP6;Q6GA27;Q8NX33	Staphylococcus aureus (strain NCTC 8325 / PS 47);Staphylococcus aureus (strain Mu50 / ATCC 700699);Staphylococcus aureus (strain N315);Staphylococcus aureus (strain COL);Staphylococcus aureus (strain MSSA476);Staphylococcus aureus (strain MW2)	39.6%;39.6%;39.6%;39.6%;39.6%;39.6%	52934.72;52934.72;52934.72;52934.72;52907.69;52907.69	93061;158878;158879;93062;282459;196620	1;3;1;3;3;1	2;1;1;1;1;1	18	25
TRUE	PSA / 2x	PSA	2x	12	O07855;Q2FDU6;Q2FV60;Q5HCY9;Q6G6B3;Q7A3E2;Q8NUQ6;Q99R76	9829.05	31114.6	1.66247	1.6624651651239255	216.55697081883457	3.165569708188346	2.53251e-05	1.845916160460933E-06	4.048643589019775	0.11607089499057395	O07855;Q2FDU6;Q2FV60;Q5HCY9;Q6G6B3;Q7A3E2;Q8NUQ6;Q99R76	CRTN_STAAE;CRTN_STAA3;CRTN_STAA8;CRTN_STAAC;CRTN_STAAS;CRTN_STAAN;CRTN_STAAW;CRTN_STAAM	4,4'-diapophytoene desaturase (4,4'-diaponeurosporene-forming);4,4'-diapophytoene desaturase (4,4'-diaponeurosporene-forming);4,4'-diapophytoene desaturase (4,4'-diaponeurosporene-forming);4,4'-diapophytoene desaturase (4,4'-diaponeurosporene-forming);4,4'-diapophytoene desaturase (4,4'-diaponeurosporene-forming);4,4'-diapophytoene desaturase (4,4'-diaponeurosporene-forming);4,4'-diapophytoene de…	crtN	O07855;Q2FDU6;Q2FV60;Q5HCY9;Q6G6B3;Q7A3E2;Q8NUQ6;Q99R76	Staphylococcus aureus (strain Newman);Staphylococcus aureus (strain USA300);Staphylococcus aureus (strain NCTC 8325 / PS 47);Staphylococcus aureus (strain COL);Staphylococcus aureus (strain MSSA476);Staphylococcus aureus (strain N315);Staphylococcus aureus (strain MW2);Staphylococcus aureus (strain Mu50 / ATCC 700699)	6.2%;6.2%;6.2%;6.2%;6.2%;6.2%;6.2%;6.2%	56742.09;56742.09;56742.09;56689.04;56714.04;56742.09;56714.04;56742.09	426430;367830;93061;93062;282459;158879;196620;158878	1;3;3;3;3;1;3;3	2;1;1;1;1;1;1;1	18	21
TRUE	PSA / 2x	PSA	2x	12	O08387;Q5HDX8;Q6G791;Q6GEK3;Q7A086;Q7A468;Q99S39	43588.9	117513	1.43079	1.4307927902427269	169.59482250901624	2.6959482250901625	2.80988e-06	3.161472924018448E-07	4.736202239990234	0.0885819	O08387;Q5HDX8;Q6G791;Q6GEK3;Q7A086;Q7A468;Q99S39	SECY_STAA8;SECY_STAAC;SECY_STAAS;SECY_STAAR;SECY_STAAW;SECY_STAAN;SECY_STAAM	Protein translocase subunit SecY	secY	O08387;Q5HDX8;Q6G791;Q6GEK3;Q7A086;Q7A468;Q99S39	Staphylococcus aureus (strain NCTC 8325 / PS 47);Staphylococcus aureus (strain COL);Staphylococcus aureus (strain MSSA476);Staphylococcus aureus (strain MRSA252);Staphylococcus aureus (strain MW2);Staphylococcus aureus (strain N315);Staphylococcus aureus (strain Mu50 / ATCC 700699)	2.1%;2.1%;2.1%;2.1%;2.1%;2.1%;2.1%	47147.98;47147.98;47147.98;47147.98;47147.98;47147.98;47147.98	93061;93062;282459;282458;196620;158879;158878	3;3;3;3;3;1;3	2;1;1;1;1;1;1	7	7
TRUE	PSA / 2x	PSA	2x	11	O32421;Q2FG95;Q2FXU3;Q2YT98;Q5HFD1;Q6G8T7;Q7A0Q6;Q7A2R2;Q7A588	2386.206298828125	34735.2	3.86361	3.8636093127976356	1355.6678648576449	14.55667864857645	6.02093e-05	3.791982695594564E-06	2.877955198287964	0.0929913	O32421;Q2FG95;Q2FXU3;Q2YT98;Q5HFD1;Q6G8T7;Q7A0Q6;Q7A2R2;Q7A588	LYTH_STAAU;LYTH_STAA3;LYTH_STAA8;LYTH_STAAB;LYTH_STAAC;LYTH_STAAS;LYTH_STAAW;LYTH_STAAM;LYTH_STAAN	Probable cell wall amidase LytH	lytH	O32421;Q2FG95;Q2FXU3;Q2YT98;Q5HFD1;Q6G8T7;Q7A0Q6;Q7A2R2;Q7A588	Staphylococcus aureus;Staphylococcus aureus (strain USA300);Staphylococcus aureus (strain NCTC 8325 / PS 47);Staphylococcus aureus (strain bovine RF122 / ET3-1);Staphylococcus aureus (strain COL);Staphylococcus aureus (strain MSSA476);Staphylococcus aureus (strain MW2);Staphylococcus aureus (strain Mu50 / ATCC 700699);Staphylococcus aureus (strain N315)	23%;23%;23%;23%;23%;23%;23%;23%;23%	32694.11;32694.11;32694.11;32694.11;32694.11;32694.11;32694.11;32694.11;32694.11	1280;367830;93061;273036;93062;282459;196620;158878;158879	3;3;1;3;3;3;3;3;3	1	11	11
TRUE	PSA / 2x	PSA	2x	12	O86476;Q2FUY2;Q5HCR7;Q7A382;Q99R07	1.11171e+06	152889	-2.86222	2.8622179627422706	-86.2473	0.13752654705462622	0.000115627	6.6864555294234235E-06	3.3021655082702637	0.11854094039637768	O86476;Q2FUY2;Q5HCR7;Q7A382;Q99R07	CLFB_STAAE;CLFB_STAA8;CLFB_STAAC;CLFB_STAAN;CLFB_STAAM	Clumping factor B	clfB	O86476;Q2FUY2;Q5HCR7;Q7A382;Q99R07	Staphylococcus aureus (strain Newman);Staphylococcus aureus (strain NCTC 8325 / PS 47);Staphylococcus aureus (strain COL);Staphylococcus aureus (strain N315);Staphylococcus aureus (strain Mu50 / ATCC 700699)	24.5%;25.5%;24.5%;25.5%;25.5%	97261.62;93594.57;97261.62;93650.67;93650.67	426430;93061;93062;158879;158878	1;1;3;1;3	2;1;1;1;1	23	27
TRUE	PSA / 2x	PSA	2x	10	P00807	4138.34	55015.8	3.73272	3.732722814082019	1229.417932096227	13.294179320962272	0.000534296	2.731438209187424E-05	1.8385107517242432	0.0700988	P00807	BLAC_STAAU	Beta-lactamase	blaZ	P00807	Staphylococcus aureus	0.068	31349.3	1280	1	1	11	14
TRUE	PSA / 2x	PSA	2x	12	P07767	7616.04	11759.3	0.626683	0.6266834397414394	54.40114376204108	1.5440114376204108	0.00125174	6.0663758795160635E-05	4.602128982543945	0.10318653245388631	P07767	STC1_STAAU	Staphylocoagulase	NaN	P07767	Staphylococcus aureus	0.188	74504.8	1280	1	2	20	23
TRUE	PSA / 2x	PSA	2x	12	P0A005;P0A006;Q6GIZ3	32230	52996.3	0.717485	0.7174850788903094	64.43131508163911	1.644313150816391	8.90358e-06	7.8252255017319E-07	4.517084121704102	0.0465765	P0A005;P0A006;Q6GIZ3	ARSC_STAAN;ARSC_STAAU;ARSC_STAAR	Arsenate reductase	arsC	P0A005;P0A006;Q6GIZ3	Staphylococcus aureus (strain N315);Staphylococcus aureus;Staphylococcus aureus (strain MRSA252)	61.8%;61.8%;61.8%	14812.74;14812.74;14812.74	158879;1280;282458	1;1;3	1	6	8
TRUE	PSA / 2x	PSA	2x	12	P0A022;P0A023;P0A024;P99103;Q5HJZ4;Q6GD88;Q6GKU3	10914.5	278996	4.67593	4.675927750228608	2456.198115732232	25.56198115732232	2.30948e-07	4.672289066316211E-08	3.7402167320251465	0.0571544	P0A022;P0A023;P0A024;P99103;Q5HJZ4;Q6GD88;Q6GKU3	DPO3B_STAAM;DPO3B_STAAW;DPO3B_STAAU;DPO3B_STAAN;DPO3B_STAAC;DPO3B_STAAS;DPO3B_STAAR	Beta sliding clamp	dnaN	P0A022;P0A023;P0A024;P99103;Q5HJZ4;Q6GD88;Q6GKU3	Staphylococcus aureus (strain Mu50 / ATCC 700699);Staphylococcus aureus (strain MW2);Staphylococcus aureus;Staphylococcus aureus (strain N315);Staphylococcus aureus (strain COL);Staphylococcus aureus (strain MSSA476);Staphylococcus aureus (strain MRSA252)	50.7%;50.7%;50.7%;50.7%;50.7%;50.7%;50.7%	41913.62;41913.62;41913.62;41913.62;41913.62;41913.62;41913.62	158878;196620;1280;158879;93062;282459;282458	3;3;1;1;3;3;3	1	22	30
TRUE	PSA / 2x	PSA	2x	12	P0A029;P0A030;P0A031;P99108;Q2FZ89;Q5HGP5;Q6GA26;Q6GHP9	347912	3.11582e+06	3.16282	3.1628213005023027	795.5793730663642	8.955793730663641	2.24116e-07	4.594368968822378E-08	3.7883551120758057	0.041113436071829386	P0A029;P0A030;P0A031;P99108;Q2FZ89;Q5HGP5;Q6GA26;Q6GHP9	FTSZ_STAAM;FTSZ_STAAW;FTSZ_STAAU;FTSZ_STAAN;FTSZ_STAA8;FTSZ_STAAC;FTSZ_STAAS;FTSZ_STAAR	Cell division protein FtsZ	ftsZ	P0A029;P0A030;P0A031;P99108;Q2FZ89;Q5HGP5;Q6GA26;Q6GHP9	Staphylococcus aureus (strain Mu50 / ATCC 700699);Staphylococcus aureus (strain MW2);Staphylococcus aureus;Staphylococcus aureus (strain N315);Staphylococcus aureus (strain NCTC 8325 / PS 47);Staphylococcus aureus (strain COL);Staphylococcus aureus (strain MSSA476);Staphylococcus aureus (strain MRSA252)	55.4%;55.4%;55.4%;55.4%;55.4%;55.4%;55.4%;55.4%	41036.92;41036.92;41036.92;41036.92;41036.92;41036.92;41036.92;41036.92	158878;196620;1280;158879;93061;93062;282459;282458	1;3;1;1;1;3;3;1	1	19	34
TRUE	PSA / 2x	PSA	2x	12	P0A032;P0A033;P0A034;P0C1Q1;Q2FY19;Q5HFK6;Q6G912;Q6GGE5	11547.2	74685.9	2.69329	2.693291956633328	546.7875715018706	6.467875715018706	2.16382e-06	2.609312739024133E-07	4.123584747314453	0.0870557	P0A032;P0A033;P0A034;P0C1Q1;Q2FY19;Q5HFK6;Q6G912;Q6GGE5	FUR_STAAM;FUR_STAAN;FUR_STAAW;FUR_STAAU;FUR_STAA8;FUR_STAAC;FUR_STAAS;FUR_STAAR	Ferric uptake regulation protein	fur	P0A032;P0A033;P0A034;P0C1Q1;Q2FY19;Q5HFK6;Q6G912;Q6GGE5	Staphylococcus aureus (strain Mu50 / ATCC 700699);Staphylococcus aureus (strain N315);Staphylococcus aureus (strain MW2);Staphylococcus aureus;Staphylococcus aureus (strain NCTC 8325 / PS 47);Staphylococcus aureus (strain COL);Staphylococcus aureus (strain MSSA476);Staphylococcus aureus (strain MRSA252)	22.1%;22.1%;22.1%;22.1%;22.1%;22.1%;22.1%;22.1%	15922.22;15922.22;15922.22;15922.22;15922.22;15922.22;15922.22;15922.22	158878;158879;196620;1280;93061;93062;282459;282458	3	1	4	4
TRUE	PSA / 2x	PSA	2x	12	P0A036;P0A037;P0A038;P99136;Q5HHP5;Q6GB58;Q6GIL8	517844	6.88775e+06	3.73344	3.7334422423649403	1230.08	13.3008	0.000218838	1.1891807541311212E-05	2.4692835807800293	0.12030723977231263	P0A036;P0A037;P0A038;P99136;Q5HHP5;Q6GB58;Q6GIL8	G3P1_STAAM;G3P1_STAAW;G3P_STAAU;G3P1_STAAN;G3P1_STAAC;G3P1_STAAS;G3P1_STAAR	Glyceraldehyde-3-phosphate dehydrogenase 1;Glyceraldehyde-3-phosphate dehydrogenase 1;Glyceraldehyde-3-phosphate dehydrogenase;Glyceraldehyde-3-phosphate dehydrogenase 1;Glyceraldehyde-3-phosphate dehydrogenase 1;Glyceraldehyde-3-phosphate dehydrogenase 1;Glyceraldehyde-3-phosphate dehydrogenase 1	gapA1;gapA1;gapA;gapA1;gapA1;gapA1;gapA1	P0A036;P0A037;P0A038;P99136;Q5HHP5;Q6GB58;Q6GIL8	Staphylococcus aureus (strain Mu50 / ATCC 700699);Staphylococcus aureus (strain MW2);Staphylococcus aureus;Staphylococcus aureus (strain N315);Staphylococcus aureus (strain COL);Staphylococcus aureus (strain MSSA476);Staphylococcus aureus (strain MRSA252)	51.5%;51.5%;51.5%;51.5%;51.5%;51.5%;51.5%	36280.86;36280.86;36280.86;36280.86;36280.86;36280.86;36280.86	158878;196620;1280;158879;93062;282459;282458	3;3;3;1;3;3;1	1	19	27
TRUE	PSA / 2x	PSA	2x	12	P0A039;P0A040;P60890;P99095;Q5HGC3;Q6G9Q4;Q6GHC6	265556	1497303	2.49528	2.495280885318819	463.83806774854975	5.638380677485498	5.03433e-05	3.2582078840648203E-06	2.7026476860046387	0.0662826	P0A039;P0A040;P60890;P99095;Q5HGC3;Q6G9Q4;Q6GHC6	GLN1A_STAAW;GLN1A_STAAU;GLN1A_STAAM;GLN1A_STAAN;GLN1A_STAAC;GLN1A_STAAS;GLN1A_STAAR	Glutamine synthetase	glnA	P0A039;P0A040;P60890;P99095;Q5HGC3;Q6G9Q4;Q6GHC6	Staphylococcus aureus (strain MW2);Staphylococcus aureus;Staphylococcus aureus (strain Mu50 / ATCC 700699);Staphylococcus aureus (strain N315);Staphylococcus aureus (strain COL);Staphylococcus aureus (strain MSSA476);Staphylococcus aureus (strain MRSA252)	30%;30%;30%;30%;30%;30%;30%	50840.69;50840.69;50854.72;50854.72;50840.69;50840.69;50856.69	196620;1280;158878;158879;93062;282459;282458	3;3;3;1;3;3;3	1	23	30
TRUE	PSA / 2x	PSA	2x	12	P0A067;P0A068;P0A069;P0A070;Q6GAW1	23127.6	252727	3.44989	3.449887758045008	992.7471861525238	10.927471861525238	3.87814e-07	6.898205118072269E-08	4.149731159210205	0.0673459	P0A067;P0A068;P0A069;P0A070;Q6GAW1	LEP_STAAM;LEP_STAAN;LEP_STAAW;LEP_STAAU;LEP_STAAS	Signal peptidase IB	spsB	P0A067;P0A068;P0A069;P0A070;Q6GAW1	Staphylococcus aureus (strain Mu50 / ATCC 700699);Staphylococcus aureus (strain N315);Staphylococcus aureus (strain MW2);Staphylococcus aureus;Staphylococcus aureus (strain MSSA476)	35.6%;35.6%;35.6%;35.6%;35.6%	21691.86;21691.86;21691.86;21691.86;21691.86	158878;158879;196620;1280;282459	3;1;3;3;3	1	15	17
TRUE	PSA / 2x	PSA	2x	12	P0A078;P0A079;P0A080;P99121;Q5HEN6;Q6G846;Q6GFG9	6894.77	151494	4.45762	4.457619901246247	2097.2390030111583	21.972390030111583	2.90447e-07	5.559334567562207E-08	3.6414854526519775	0.048344355713869955	P0A078;P0A079;P0A080;P99121;Q5HEN6;Q6G846;Q6GFG9	MAP1_STAAM;MAP1_STAAW;MAP1_STAA1;MAP1_STAAN;MAP1_STAAC;MAP1_STAAS;MAP1_STAAR	Methionine aminopeptidase	map	P0A078;P0A079;P0A080;P99121;Q5HEN6;Q6G846;Q6GFG9	Staphylococcus aureus (strain Mu50 / ATCC 700699);Staphylococcus aureus (strain MW2);Staphylococcus aureus (strain Mu3 / ATCC 700698);Staphylococcus aureus (strain N315);Staphylococcus aureus (strain COL);Staphylococcus aureus (strain MSSA476);Staphylococcus aureus (strain MRSA252)	25%;25%;25%;25%;25%;25%;25%	27502.28;27502.28;27502.28;27502.28;27502.28;27502.28;27502.28	158878;196620;418127;158879;93062;282459;282458	1;3;3;1;3;3;3	1	9	12
TRUE	PSA / 2x	PSA	2x	12	P0A081;P0A082;P0A083;P0A084;Q5HG58;Q6G9J8;Q6GH44	9666.65	148163	3.93803	3.9380280595277286	1432.726159443811	15.32726159443811	7.91865e-08	2.2156664466301425E-08	4.485908031463623	0.0622507	P0A081;P0A082;P0A083;P0A084;Q5HG58;Q6G9J8;Q6GH44	MSRA1_STAAM;MSRA1_STAAN;MSRA1_STAAW;MSRA1_STAA8;MSRA_STAAC;MSRA1_STAAS;MSRA1_STAAR	Peptide methionine sulfoxide reductase MsrA 1;Peptide methionine sulfoxide reductase MsrA 1;Peptide methionine sulfoxide reductase MsrA 1;Peptide methionine sulfoxide reductase MsrA 1;Peptide methionine sulfoxide reductase MsrA;Peptide methionine sulfoxide reductase MsrA 1;Peptide methionine sulfoxide reductase MsrA 1	msrA1;msrA1;msrA1;msrA1;msrA;msrA1;msrA1	P0A081;P0A082;P0A083;P0A084;Q5HG58;Q6G9J8;Q6GH44	Staphylococcus aureus (strain Mu50 / ATCC 700699);Staphylococcus aureus (strain N315);Staphylococcus aureus (strain MW2);Staphylococcus aureus (strain NCTC 8325 / PS 47);Staphylococcus aureus (strain COL);Staphylococcus aureus (strain MSSA476);Staphylococcus aureus (strain MRSA252)	23.7%;23.7%;23.7%;23.7%;23.7%;23.7%;23.7%	19610.83;19610.83;19610.83;19610.83;19610.83;19610.83;19610.83	158878;158879;196620;93061;93062;282459;282458	1;1;3;3;3;3;3	1	6	7
TRUE	PSA / 2x	PSA	2x	12	P0A095;P0A096;P0A097;P0C1S3;Q2G0P2;Q5HID9;Q6GBV1;Q6GJD2	31257.6	532488	4.09047	4.090472099125426	1603.549660397745	17.03549660397745	0.000226062	1.2259991328425622E-05	2.052227735519409	0.0754826	P0A095;P0A096;P0A097;P0C1S3;Q2G0P2;Q5HID9;Q6GBV1;Q6GJD2	NUSG_STAAM;NUSG_STAAN;NUSG_STAAW;NUSG_STAAE;NUSG_STAA8;NUSG_STAAC;NUSG_STAAS;NUSG_STAAR	Transcription termination/antitermination protein NusG	nusG	P0A095;P0A096;P0A097;P0C1S3;Q2G0P2;Q5HID9;Q6GBV1;Q6GJD2	Staphylococcus aureus (strain Mu50 / ATCC 700699);Staphylococcus aureus (strain N315);Staphylococcus aureus (strain MW2);Staphylococcus aureus (strain Newman);Staphylococcus aureus (strain NCTC 8325 / PS 47);Staphylococcus aureus (strain COL);Staphylococcus aureus (strain MSSA476);Staphylococcus aureus (strain MRSA252)	55.5%;55.5%;55.5%;55.5%;55.5%;55.5%;55.5%;55.5%	20663.69;20663.69;20663.69;20663.69;20663.69;20663.69;20663.69;20663.69	158878;158879;196620;426430;93061;93062;282459;282458	3;1;3;3;3;3;3;3	1	10	18
TRUE	PSA / 2x	PSA	2x	12	P0A0A1;P0A0A2;P0A0A3;P99063;Q6GAC0;Q6GHZ1	157906	4170193	4.72297	4.722972546823265	2540.9270523183727	26.40927052318373	1.30788e-06	1.746682725658802E-07	3.1354968547821045	0.051523	P0A0A1;P0A0A2;P0A0A3;P99063;Q6GAC0;Q6GHZ1	ODPB_STAAM;ODPB_STAAW;ODPB_STAAU;ODPB_STAAN;ODPB_STAAS;ODPB_STAAR	Pyruvate dehydrogenase E1 component subunit beta	pdhB	P0A0A1;P0A0A2;P0A0A3;P99063;Q6GAC0;Q6GHZ1	Staphylococcus aureus (strain Mu50 / ATCC 700699);Staphylococcus aureus (strain MW2);Staphylococcus aureus;Staphylococcus aureus (strain N315);Staphylococcus aureus (strain MSSA476);Staphylococcus aureus (strain MRSA252)	67.4%;67.4%;67.4%;67.4%;67.4%;67.4%	35246.08;35246.08;35246.08;35246.08;35246.08;35246.08	158878;196620;1280;158879;282459;282458	3;3;1;1;3;3	1	20	33
TRUE	PSA / 2x	PSA	2x	12	P0A0A6;P0A0A7;P0A0A8;Q2FYR1;Q2YXZ4;Q5HG44;Q6G9I4;Q6GH30	4922.05	173029	5.13561	5.135607977462811	3415.3781351546436	35.153781351546435	5.35246e-05	3.43160082693161E-06	2.344555139541626	0.0713525	P0A0A6;P0A0A7;P0A0A8;Q2FYR1;Q2YXZ4;Q5HG44;Q6G9I4;Q6GH30	FEMB_STAAM;FEMB_STAAN;FEMB_STAAU;FEMB_STAA8;FEMB_STAAB;FEMB_STAAC;FEMB_STAAS;FEMB_STAAR	Aminoacyltransferase FemB	femB	P0A0A6;P0A0A7;P0A0A8;Q2FYR1;Q2YXZ4;Q5HG44;Q6G9I4;Q6GH30	Staphylococcus aureus (strain Mu50 / ATCC 700699);Staphylococcus aureus (strain N315);Staphylococcus aureus;Staphylococcus aureus (strain NCTC 8325 / PS 47);Staphylococcus aureus (strain bovine RF122 / ET3-1);Staphylococcus aureus (strain COL);Staphylococcus aureus (strain MSSA476);Staphylococcus aureus (strain MRSA252)	15%;15%;15%;15%;15%;15%;15%;15%	49676.01;49676.01;49676.01;49676.01;49665.97;49676.01;49676.01;49676.01	158878;158879;1280;93061;273036;93062;282459;282458	3;1;3;1;3;3;3;3	1	19	26
TRUE	PSA / 2x	PSA	2x	12	P0A0B5;P0A0B6;P0A0B7;P99074;Q2FJN4;Q2YVK2;Q5HIR5;Q6GC91;Q6GJR7	371975	3.20996e+06	3.10928	3.1092757356203338	762.9492610901998	8.629492610901998	1.12032e-05	9.402921474525481E-07	2.782594680786133	0.0476071	P0A0B5;P0A0B6;P0A0B7;P99074;Q2FJN4;Q2YVK2;Q5HIR5;Q6GC91;Q6GJR7	AHPC_STAAM;AHPC_STAAW;AHPC_STAA8;AHPC_STAAN;AHPC_STAA3;AHPC_STAAB;AHPC_STAAC;AHPC_STAAS;AHPC_STAAR	Alkyl hydroperoxide reductase C	ahpC	P0A0B5;P0A0B6;P0A0B7;P99074;Q2FJN4;Q2YVK2;Q5HIR5;Q6GC91;Q6GJR7	Staphylococcus aureus (strain Mu50 / ATCC 700699);Staphylococcus aureus (strain MW2);Staphylococcus aureus (strain NCTC 8325 / PS 47);Staphylococcus aureus (strain N315);Staphylococcus aureus (strain USA300);Staphylococcus aureus (strain bovine RF122 / ET3-1);Staphylococcus aureus (strain COL);Staphylococcus aureus (strain MSSA476);Staphylococcus aureus (strain MRSA252)	69.8%;69.8%;69.8%;69.8%;69.8%;69.8%;69.8%;69.8%;69.8%	20976.6;20976.6;20976.6;20976.6;20976.6;20976.6;20976.6;20976.6;20976.6	158878;196620;93061;158879;367830;273036;93062;282459;282458	3;3;1;1;3;3;3;3;3	1	14	18
TRUE	PSA / 2x	PSA	2x	12	P0A0E1;P0A0E2;P0A0E3;P99143;Q5HH02;Q6GAD1;Q6GI02	789926	557112	-0.503748	0.5037483655659962	-29.4728	0.7052719828414253	0.0824561	0.00356051	4.613903522491455	0.15359733014282748	P0A0E1;P0A0E2;P0A0E3;P99143;Q5HH02;Q6GAD1;Q6GI02	PTHP_STAAM;PTHP_STAAW;PTHP_STAAU;PTHP_STAAN;PTHP_STAAC;PTHP_STAAS;PTHP_STAAR	Phosphocarrier protein HPr	ptsH	P0A0E1;P0A0E2;P0A0E3;P99143;Q5HH02;Q6GAD1;Q6GI02	Staphylococcus aureus (strain Mu50 / ATCC 700699);Staphylococcus aureus (strain MW2);Staphylococcus aureus;Staphylococcus aureus (strain N315);Staphylococcus aureus (strain COL);Staphylococcus aureus (strain MSSA476);Staphylococcus aureus (strain MRSA252)	59.1%;59.1%;59.1%;59.1%;59.1%;59.1%;59.1%	9495.72;9495.72;9495.72;9495.72;9495.72;9495.72;9495.72	158878;196620;1280;158879;93062;282459;282458	3;3;1;1;3;3;3	1	6	13
TRUE	PSA / 2x	PSA	2x	12	P0A0E6;P0A0E7;P0A0E8;P99084;Q5HGY8;Q6GAB8;Q6GHY9	121777	1.09881e+06	3.17363	3.17363	802.313	9.02313	4.45332e-05	2.925203481932232E-06	2.853661298751831	0.0848698	P0A0E6;P0A0E7;P0A0E8;P99084;Q5HGY8;Q6GAB8;Q6GHY9	DLDH_STAAM;DLDH_STAAW;DLDH_STAAU;DLDH_STAAN;DLDH_STAAC;DLDH_STAAS;DLDH_STAAR	Dihydrolipoyl dehydrogenase	pdhD	P0A0E6;P0A0E7;P0A0E8;P99084;Q5HGY8;Q6GAB8;Q6GHY9	Staphylococcus aureus (strain Mu50 / ATCC 700699);Staphylococcus aureus (strain MW2);Staphylococcus aureus;Staphylococcus aureus (strain N315);Staphylococcus aureus (strain COL);Staphylococcus aureus (strain MSSA476);Staphylococcus aureus (strain MRSA252)	35.7%;35.7%;35.7%;35.7%;35.7%;35.7%;35.7%	49451.37;49451.37;49451.37;49451.37;49451.37;49451.37;49451.37	158878;196620;1280;158879;93062;282459;282458	3;3;3;1;3;3;3	1	24	29
TRUE	PSA / 2x	PSA	2x	12	P0A0E9;P0A0F0;Q6G8T5;Q99TL8	8200.67	114220	3.79993	3.799926007348031	1292.8094653112767	13.928094653112765	2.31908e-09	2.0084516402736168E-09	5.227449417114258	0.0504805	P0A0E9;P0A0F0;Q6G8T5;Q99TL8	RELA_STAAW;RELA_STAAU;RELA_STAAS;RELA_STAAN	GTP pyrophosphokinase	relA	P0A0E9;P0A0F0;Q6G8T5;Q99TL8	Staphylococcus aureus (strain MW2);Staphylococcus aureus;Staphylococcus aureus (strain MSSA476);Staphylococcus aureus (strain N315)	11.8%;11.8%;11.8%;11.8%	84537.1;84537.1;84537.1;84537.1	196620;1280;282459;158879	3;3;3;1	1;1;1;2	31	38
TRUE	PSA / 2x	PSA	2x	12	P0A0H9;P0A0I0;P99093;Q5HGK2;Q6G9Y2;Q6GHK4	169880	1.00343e+06	2.56236	2.5623608222251146	490.6734729542047	5.906734729542047	1.29028e-07	3.057879384292079E-08	4.9931206703186035	0.0703795	P0A0H9;P0A0I0;P99093;Q5HGK2;Q6G9Y2;Q6GHK4	FABG_STAAM;FABG_STAAW;FABG_STAAN;FABG_STAAC;FABG_STAAS;FABG_STAAR	3-oxoacyl-[acyl-carrier-protein] reductase FabG	fabG	P0A0H9;P0A0I0;P99093;Q5HGK2;Q6G9Y2;Q6GHK4	Staphylococcus aureus (strain Mu50 / ATCC 700699);Staphylococcus aureus (strain MW2);Staphylococcus aureus (strain N315);Staphylococcus aureus (strain COL);Staphylococcus aureus (strain MSSA476);Staphylococcus aureus (strain MRSA252)	54.5%;54.5%;54.5%;54.5%;54.5%;54.5%	26145.93;26145.93;26145.93;26145.93;26145.93;26145.93	158878;196620;158879;93062;282459;282458	1;3;1;3;3;3	1;1;1;2;1;1	11	14
TRUE	PSA / 2x	PSA	2x	12	P0A0I5;P0A0I6;P0A0I7;Q5HEG2;Q6G7R8;Q6GF33;Q931H9	15101.2	124425	3.04255	3.0425475243685787	723.945	8.23945	4.64031e-08	1.5530831458403846E-08	5.440948009490967	0.0801065	P0A0I5;P0A0I6;P0A0I7;Q5HEG2;Q6G7R8;Q6GF33;Q931H9	AGRA_STAAN;AGRA_STAAW;AGRA_STAAU;AGRA_STAAC;AGRA_STAAS;AGRA_STAAR;AGRA_STAAM	Accessory gene regulator protein A;Accessory gene regulator protein A;Accessory gene regulator protein A;Accessory gene regulator A;Accessory gene regulator protein A;Accessory gene regulator protein A;Accessory gene regulator A	agrA	P0A0I5;P0A0I6;P0A0I7;Q5HEG2;Q6G7R8;Q6GF33;Q931H9	Staphylococcus aureus (strain N315);Staphylococcus aureus (strain MW2);Staphylococcus aureus;Staphylococcus aureus (strain COL);Staphylococcus aureus (strain MSSA476);Staphylococcus aureus (strain MRSA252);Staphylococcus aureus (strain Mu50 / ATCC 700699)	30.7%;30.7%;30.7%;30.7%;30.7%;30.7%;30.7%	27905.9;27905.9;27905.9;27905.9;27905.9;27905.9;27920.91	158879;196620;1280;93062;282459;282458;158878	1;3;1;1;3;3;3	1	14	20
TRUE	PSA / 2x	PSA	2x	12	P0A0I8;P0A0I9;P0A0J0;Q5HFJ9;Q6G905;Q6GGD8;Q99TT5	18722.4	513446	4.77737	4.777373528869969	2642.412202617225	27.42412202617225	3.98945e-06	4.1886620779125297E-07	3.723975896835327	0.11965599630336425	P0A0I8;P0A0I9;P0A0J0;Q5HFJ9;Q6G905;Q6GGD8;Q99TT5	SIGA_STAAM;SIGA_STAAW;SIGA_STAA8;SIGA_STAAC;SIGA_STAAS;SIGA_STAAR;SIGA_STAAN	RNA polymerase sigma factor SigA	sigA	P0A0I8;P0A0I9;P0A0J0;Q5HFJ9;Q6G905;Q6GGD8;Q99TT5	Staphylococcus aureus (strain Mu50 / ATCC 700699);Staphylococcus aureus (strain MW2);Staphylococcus aureus (strain NCTC 8325 / PS 47);Staphylococcus aureus (strain COL);Staphylococcus aureus (strain MSSA476);Staphylococcus aureus (strain MRSA252);Staphylococcus aureus (strain N315)	31.5%;31.5%;31.5%;31.5%;31.5%;31.5%;31.5%	42170.8;42170.8;42170.8;42170.8;42170.8;42170.8;42156.78	158878;196620;93061;93062;282459;282458;158879	3;3;1;3;3;3;1	1	18	25
[truncated: 286 more rows]

## Sheet: Planktonic SA vs 1xMIC TPA-1
Valid	Comparison (group1/group2)	Condition Numerator	Condition Denominator	# of Ratios	Group	AVG Group Quantity Denominator	AVG Group Quantity Numerator	AVG Log2 Ratio	Absolute AVG Log2 Ratio	% Change	Ratio	Pvalue	Qvalue	Degrees Of Freedom	Standard Error	ProteinGroups	ProteinNames	ProteinDescriptions	Genes	UniProtIds	Organisms	Protein Coverage	Molecular Weight	OrganismId	Protein Existence	Sequence Version	# Unique Total Peptides	# Unique Total EG.Id
[truncated: 765 more rows]

## Sheet: Biofilm SA
Valid	Comparison (group1/group2)	Condition Numerator	Condition Denominator	# of Ratios	Group	AVG Group Quantity Denominator	AVG Group Quantity Numerator	AVG Log2 Ratio	Absolute AVG Log2 Ratio	% Change	Ratio	Pvalue	Qvalue	Degrees Of Freedom	Standard Error	ProteinGroups	ProteinNames	ProteinDescriptions	Genes	UniProtIds	Organisms	Protein Coverage	Molecular Weight	OrganismId	Protein Existence	Sequence Version	# Unique Total Peptides	# Unique Total EG.Id
[truncated: 804 more rows]

[truncated: 1 more sheets: Biofilm PA]
