# Supplementary material for: A Water-Soluble Aggregation-Induced Emission Photosensitizer with Intrinsic Antibacterial Activity as an Antiplanktonic and Antibiofilm Therapeutic Agent
Source: J Med Chem. 2025 Apr 5;68(8):8768–85. doi: 10.1021/acs.jmedchem.5c00403 (PMC12035805; doi:10.1021/acs.jmedchem.5c00403)
Supplement: Supplementary file 3 — jm5c00403_si_003.csv [file jm5c00403_si_003.csv]

Compound	SMILE	Cytotoxicity against HFF-1 (CC50, mM)	LogP	MIC against ATCC 29213 Staphylococcus aureus without light irradiation (mM)	MIC against ATCC BAA41 Methicillin-resistant Staphylococcus aureus without light irradiation (mM)	MIC against ATCC 27853 Pseudomonas aeruginosa without light irradiation(mM)
TPA-NC-1	CC[N+](C(C=CC=C1)=C1S2)=C2/C=C/C(S3)=CC=C3C(C=C4)=CC=C4N(C5=CC=C(OC)C=C5)C6=CC=C(OC)C=C6.[Br-]	0.0078 ± 0.0007	1.1
TPA-0	CC[N+](C(C=CC=C1)=C1S2)=C2/C=C/C(S3)=CC=C3C(C=C4)=CC=C4N(C5=CC=C(OCCC[N+](C)(C)C)C=C5)C6=CC=C(OCCC[N+](C)(C)C)C=C6.[Br-].[Br-].[Br-]	0.12 ± 0.02	-1.7
TPA-1	C[N+](C)(C)CCCOC(C=C1)=CC=C1N(C2=CC=C(C3=CC=C(/C=C/C4=[N+](CCC#C)C(C=CC=C5)=C5S4)S3)C=C2)C6=CC=C(OCCC[N+](C)(C)C)C=C6.[Br-].[Br-].[Br-]	0.26 ± 0.04	-1.6	0.003125	0.003125	0.1
